# Supplementary material for: Towards the Definition of the Molecular Hallmarks of Idiopathic Membranous Nephropathy in Serum Proteome: A DIA-PASEF Approach
Source: Int J Mol Sci. 2023 Jul 21;24(14):11756. doi: 10.3390/ijms241411756 (PMC10380405; doi:10.3390/ijms241411756)
Supplement: Supplementary file 1 [file ijms-24-11756-s001.zip]

Archive with 9 entries (9 files):
- Figure S1.jpeg
- Figure S2.jpeg
- Figure S3.jpeg
- Figure S4.jpeg
- Figure S5.jpeg
- Supplementary Figures and Tables.pdf
- Table S1.xlsx
- Table S2.xlsx
- Table S3.xlsx
