# Supplementary material for: Towards the Definition of the Molecular Hallmarks of Idiopathic Membranous Nephropathy in Serum Proteome: A DIA-PASEF Approach
Source: Int J Mol Sci. 2023 Jul 21;24(14):11756. doi: 10.3390/ijms241411756 (PMC10380405; doi:10.3390/ijms241411756)
Supplement: Supplementary file 1 [file ijms-24-11756-s001.zip › Table S1.xlsx]

## Sheet: LIB FREE - CAMPIONI IMN + PN - 
Protein Groups	Genes	Protein Descriptions	Protein Names	Molecular Weight	Nr Of Stripped Sequences Identified	Pvalue	Qvalue
A0A075B6H7	IGKV3-7	Probable non-functional immunoglobulin kappa variable 3-7	KV37_HUMAN	12783.5	2	6.88929e-06	0
A0A075B6H9	IGLV4-69	Immunoglobulin lambda variable 4-69	LV469_HUMAN	12773.3	4	1.02813e-09	0
A0A075B6I0	IGLV8-61	Immunoglobulin lambda variable 8-61	LV861_HUMAN	12814.4	3	3.3957e-09	0
A0A075B6I1	IGLV4-60	Immunoglobulin lambda variable 4-60	LV460_HUMAN	12987.5	3	2.89395e-08	0
A0A075B6I4	IGLV10-54	Immunoglobulin lambda variable 10-54	LVX54_HUMAN	12394.9	1	4.80271e-07	0
A0A075B6I9	IGLV7-46	Immunoglobulin lambda variable 7-46	LV746_HUMAN	12468.1	2	4.71788e-09	0
A0A075B6J9	IGLV2-18	Immunoglobulin lambda variable 2-18	LV218_HUMAN	12411.7	2	1.24637e-07	0
A0A075B6K0	IGLV3-16	Immunoglobulin lambda variable 3-16	LV316_HUMAN	12466.1	2	7.40828e-08	0
A0A075B6K2	IGLV3-12	Immunoglobulin lambda variable 3-12	LV312_HUMAN	12386.7	1	0.000106147	0
A0A075B6K4	IGLV3-10	Immunoglobulin lambda variable 3-10	LV310_HUMAN	12440.9	7	6.7529e-10	0
A0A075B6K5	IGLV3-9	Immunoglobulin lambda variable 3-9	LV39_HUMAN	12331.7	6	2.11727e-08	0
A0A075B6Q5	IGHV3-64	Immunoglobulin heavy variable 3-64	HV364_HUMAN	12890.7	2	1.44775e-07	0
A0A075B6R2;A0A087WSY4	IGHV4-4;IGHV4-30-2	Immunoglobulin heavy variable 4-4;Immunoglobulin heavy variable 4-30-2	HV404_HUMAN;HV432_HUMAN	12847.71;13024.91	2	1.05811e-08	0
A0A075B6S2;A2NJV5	IGKV2D-29;IGKV2-29	Immunoglobulin kappa variable 2D-29;Immunoglobulin kappa variable 2-29	KVD29_HUMAN;KV229_HUMAN	13143.12;13085.04	2	4.05964e-07	0
A0A075B6S5	IGKV1-27	Immunoglobulin kappa variable 1-27	KV127_HUMAN	12711.5	2	7.2017e-07	0
A0A075B6S6	IGKV2D-30	Immunoglobulin kappa variable 2D-30	KVD30_HUMAN	13215	1	5.32901e-05	0
A0A087WSY6	IGKV3D-15	Immunoglobulin kappa variable 3D-15	KVD15_HUMAN	12534.2	3	3.75372e-10	0
A0A087WW87;P01614	IGKV2-40;IGKV2D-40	Immunoglobulin kappa variable 2-40;Immunoglobulin kappa variable 2D-40	KV240_HUMAN;KVD40_HUMAN	13310.11;13310.11	3	8.6886e-08	0
A0A0A0MRZ8;P04433	IGKV3D-11;IGKV3-11	Immunoglobulin kappa variable 3D-11;Immunoglobulin kappa variable 3-11	KVD11_HUMAN;KV311_HUMAN	12625.24;12575.18	3	4.40718e-09	0
A0A0A0MS14	IGHV1-45	Immunoglobulin heavy variable 1-45	HV145_HUMAN	13508.4	2	2.66046e-07	0
A0A0A0MS15	IGHV3-49	Immunoglobulin heavy variable 3-49	HV349_HUMAN	13055.9	6	1.13254e-08	0
A0A0A0MT36	IGKV6D-21	Immunoglobulin kappa variable 6D-21	KVD21_HUMAN	12339.9	1	6.59639e-08	0
A0A0B4J1U7	IGHV6-1	Immunoglobulin heavy variable 6-1	HV601_HUMAN	13481.3	4	3.01894e-08	0
A0A0B4J1V0	IGHV3-15	Immunoglobulin heavy variable 3-15	HV315_HUMAN	12925.8	6	1.99071e-10	0
A0A0B4J1V2	IGHV2-26	Immunoglobulin heavy variable 2-26	HV226_HUMAN	13182.3	3	3.3018e-08	0
A0A0B4J1X5	IGHV3-74	Immunoglobulin heavy variable 3-74	HV374_HUMAN	12839.6	2	5.39058e-08	0
A0A0B4J1X8	IGHV3-43	Immunoglobulin heavy variable 3-43	HV343_HUMAN	13076.8	1	1.7146e-07	0
A0A0B4J1Y8	IGLV9-49	Immunoglobulin lambda variable 9-49	LV949_HUMAN	13023.7	6	1.63889e-10	0
A0A0B4J1Y9	IGHV3-72	Immunoglobulin heavy variable 3-72	HV372_HUMAN	13202.9	5	1.59823e-08	0
A0A0B4J2D9;P0DP09	IGKV1D-13;IGKV1-13	Immunoglobulin kappa variable 1D-13;Immunoglobulin kappa variable 1-13	KVD13_HUMAN;KV113_HUMAN	12569.29;12569.29	2	2.04502e-08	0
A0A0C4DH24	IGKV6-21	Immunoglobulin kappa variable 6-21	KV621_HUMAN	12430	3	2.70658e-08	0
A0A0C4DH25	IGKV3D-20	Immunoglobulin kappa variable 3D-20	KVD20_HUMAN	12515.1	1	1.42581e-05	0
A0A0C4DH31	IGHV1-18	Immunoglobulin heavy variable 1-18	HV118_HUMAN	12820.4	1	1.40387e-08	0
A0A0C4DH32	IGHV3-20	Immunoglobulin heavy variable 3-20	HV320_HUMAN	12673.4	1	1.48056e-05	0
A0A0C4DH34	IGHV4-28	Immunoglobulin heavy variable 4-28	HV428_HUMAN	13124.1	1	8.42724e-05	0
A0A0C4DH35	IGHV3-35	Probable non-functional immunoglobulin heavy variable 3-35	HV335_HUMAN	12810.4	3	9.38749e-08	0
A0A0C4DH36	IGHV3-38	Probable non-functional immunoglobulin heavy variable 3-38	HV338_HUMAN	12758.5	2	1.60371e-09	0
A0A0C4DH38	IGHV5-51	Immunoglobulin heavy variable 5-51	HV551_HUMAN	12674.5	4	1.63889e-10	0
A0A0C4DH41;P01824;P01825;P06331;P0DP06;P0DP08	IGHV4-61;IGHV4-39;IGHV4-59;IGHV4-34;IGHV4-30-4;IGHV4-38-2	Immunoglobulin heavy variable 4-61;Immunoglobulin heavy variable 4-39;Immunoglobulin heavy variable 4-59;Immunoglobulin heavy variable 4-34;Immunoglobulin heavy variable 4-30-4;Immunoglobulin heavy variable 4-38-2	HV461_HUMAN;HV439_HUMAN;HV459_HUMAN;HV434_HUMAN;HVD34_HUMAN;HVD82_HUMAN	13065.91;13917.06;12935.81;13814.86;13156.04;13015.9	3	3.10387e-06	0
A0A0C4DH67	IGKV1-8	Immunoglobulin kappa variable 1-8	KV108_HUMAN	12537.3	4	4.3493e-08	0
A0A0C4DH68	IGKV2-24	Immunoglobulin kappa variable 2-24	KV224_HUMAN	13079	3	1.95272e-10	0
A0A0C4DH73;P01611	IGKV1-12;IGKV1D-12	Immunoglobulin kappa variable 1-12;Immunoglobulin kappa variable 1D-12	KV112_HUMAN;KVD12_HUMAN	12645.36;12620.37	2	1.08433e-07	0
A0A0G2JS06	IGLV5-39	Immunoglobulin lambda variable 5-39	LV539_HUMAN	13394.1	4	4.38195e-08	0
A0A0J9YX35	IGHV3-64D	Immunoglobulin heavy variable 3-64D	HV64D_HUMAN	12822.6	2	1.09762e-06	0
A0A1B0GTC6	C3orf85	Uncharacterized protein C3orf85	CC085_HUMAN	10385.9	1	0.00266126	0.00680272
A0A2R8Y4L2;P09651;Q32P51	HNRNPA1L3;HNRNPA1;HNRNPA1L2	Heterogeneous nuclear ribonucleoprotein A1-like 3;Heterogeneous nuclear ribonucleoprotein A1;Heterogeneous nuclear ribonucleoprotein A1-like 2	RA1L3_HUMAN;ROA1_HUMAN;RA1L2_HUMAN	29173.51;38746.65;34225.33	1	2.48286e-06	0
A0M8Q6	IGLC7	Immunoglobulin lambda constant 7	IGLC7_HUMAN	11253.6	4	4.5425e-09	0
A1L4H1	SSC5D	Soluble scavenger receptor cysteine-rich domain-containing protein SSC5D	SRCRL_HUMAN	165743	1	3.39378e-05	0
A6NLP5	TTC36	Tetratricopeptide repeat protein 36	TTC36_HUMAN	20896.5	1	0.000780943	0
B1AJZ9	FHAD1	Forkhead-associated domain-containing protein 1	FHAD1_HUMAN	161904	1	6.40832e-05	0
O00151	PDLIM1	PDZ and LIM domain protein 1	PDLI1_HUMAN	36071.7	7	1.18832e-09	0
O00187	MASP2	Mannan-binding lectin serine protease 2	MASP2_HUMAN	75702.4	7	8.41918e-10	0
O00194	RAB27B	Ras-related protein Rab-27B	RB27B_HUMAN	24607.8	1	2.49659e-10	0
O00241	SIRPB1	Signal-regulatory protein beta-1	SIRB1_HUMAN	43211.1	2	0.000239593	0
O00391	QSOX1	Sulfhydryl oxidase 1	QSOX1_HUMAN	82577.7	15	1.63889e-10	0
O00533	CHL1	Neural cell adhesion molecule L1-like protein	NCHL1_HUMAN	135071	14	5.14967e-10	0
O14498	ISLR	Immunoglobulin superfamily containing leucine-rich repeat protein	ISLR_HUMAN	45997.3	1	0.00161113	0.00344234
O14745	SLC9A3R1	Na(+)/H(+) exchange regulatory cofactor NHE-RF1	NHRF1_HUMAN	38868.4	3	6.84407e-05	0
O14786	NRP1	Neuropilin-1	NRP1_HUMAN	103134	4	3.28005e-06	0
O14791	APOL1	Apolipoprotein L1	APOL1_HUMAN	43974.2	20	2.76541e-10	0
O15033	AREL1	Apoptosis-resistant E3 ubiquitin protein ligase 1	AREL1_HUMAN	94222.7	1	5.78427e-07	0
O15204	ADAMDEC1	ADAM DEC1	ADEC1_HUMAN	52775.4	3	8.08163e-08	0
O43493	TGOLN2	Trans-Golgi network integral membrane protein 2	TGON2_HUMAN	45879.6	3	1.80594e-07	0
O43790;P78385	KRT86;KRT83	Keratin, type II cuticular Hb6;Keratin, type II cuticular Hb3	KRT86_HUMAN;KRT83_HUMAN	53500.62;54195.4	5	9.97966e-07	0
O43866	CD5L	CD5 antigen-like	CD5L_HUMAN	38087.8	17	6.19548e-10	0
O60814;P57053;P58876;P62807;Q5QNW6;Q93079;Q99877;Q99879;Q99880	H2BC12;H2BC12L;H2BC5;H2BC4;H2BC18;H2BC9;H2BC15;H2BC14;H2BC13	Histone H2B type 1-K;Histone H2B type F-S;Histone H2B type 1-D;Histone H2B type 1-C/E/F/G/I;Histone H2B type 2-F;Histone H2B type 1-H;Histone H2B type 1-N;Histone H2B type 1-M;Histone H2B type 1-L	H2B1K_HUMAN;H2BFS_HUMAN;H2B1D_HUMAN;H2B1C_HUMAN;H2B2F_HUMAN;H2B1H_HUMAN;H2B1N_HUMAN;H2B1M_HUMAN;H2B1L_HUMAN	13890.13;13944.19;13936.16;13906.13;13920.16;13892.11;13922.13;13989.27;13952.2	3	1.89508e-07	0
O75015	FCGR3B	Low affinity immunoglobulin gamma Fc region receptor III-B	FCG3B_HUMAN	26215.8	5	9.49514e-07	0
O75123	ZNF623	Zinc finger protein 623	ZN623_HUMAN	61393.1	1	4.86913e-05	0
O75144	ICOSLG	ICOS ligand	ICOSL_HUMAN	33348.8	2	1.52287e-05	0
O75347	TBCA	Tubulin-specific chaperone A	TBCA_HUMAN	12854.8	1	2.12151e-05	0
O75636	FCN3	Ficolin-3	FCN3_HUMAN	32903	9	1.63889e-10	0
O75882	ATRN	Attractin	ATRN_HUMAN	158537	41	1.63889e-10	0
O76096	CST7	Cystatin-F	CYTF_HUMAN	16454.1	1	0.000341207	0
O95336	PGLS	6-phosphogluconolactonase	6PGL_HUMAN	27546.9	1	0.000241669	0
O95445	APOM	Apolipoprotein M	APOM_HUMAN	21253.3	12	3.57905e-08	0
O95497	VNN1	Pantetheinase	VNN1_HUMAN	57011.7	3	1.45828e-05	0
O95810	CAVIN2	Caveolae-associated protein 2	CAVN2_HUMAN	47173.2	1	2.39599e-05	0
O95866	MPIG6B	Megakaryocyte and platelet inhibitory receptor G6b	G6B_HUMAN	26163.4	2	3.43003e-08	0
P00338	LDHA	L-lactate dehydrogenase A chain	LDHA_HUMAN	36688.7	6	1.18987e-07	0
P00390	GSR	Glutathione reductase, mitochondrial	GSHR_HUMAN	56257	5	8.19874e-09	0
P00441	SOD1	Superoxide dismutase [Cu-Zn]	SODC_HUMAN	15935.7	2	1.59361e-05	0
P00450	CP	Ceruloplasmin	CERU_HUMAN	122205	49	1.63889e-10	0
P00488	F13A1	Coagulation factor XIII A chain	F13A_HUMAN	83268.3	10	1.03906e-07	0
P00558	PGK1	Phosphoglycerate kinase 1	PGK1_HUMAN	44614.7	4	1.07832e-07	0
P00734	F2	Prothrombin	THRB_HUMAN	70036.9	35	1.63889e-10	0
P00736	C1R	Complement C1r subcomponent	C1R_HUMAN	80118.5	33	1.63889e-10	0
P00738	HP	Haptoglobin	HPT_HUMAN	45205.3	44	1.63889e-10	0
P00739	HPR	Haptoglobin-related protein	HPTR_HUMAN	39029.6	8	5.16984e-10	0
P00740	F9	Coagulation factor IX	FA9_HUMAN	51778.4	13	1.18548e-08	0
P00742	F10	Coagulation factor X	FA10_HUMAN	54731.7	15	7.85022e-09	0
P00746	CFD	Complement factor D	CFAD_HUMAN	27032.9	7	2.32231e-09	0
P00747	PLG	Plasminogen	PLMN_HUMAN	90569	59	3.67925e-10	0
P00748	F12	Coagulation factor XII	FA12_HUMAN	67792.1	17	2.29902e-09	0
P00751	CFB	Complement factor B	CFAB_HUMAN	85532.9	49	2.67518e-10	0
P00915	CA1	Carbonic anhydrase 1	CAH1_HUMAN	28870.2	6	7.29451e-10	0
P00918	CA2	Carbonic anhydrase 2	CAH2_HUMAN	29246	6	2.47393e-09	0
P00995	SPINK1	Serine protease inhibitor Kazal-type 1	ISK1_HUMAN	8506.77	1	1.42916e-06	0
P01008	SERPINC1	Antithrombin-III	ANT3_HUMAN	52602.4	28	1.63889e-10	0
P01009	SERPINA1	Alpha-1-antitrypsin	A1AT_HUMAN	46736.6	39	1.63889e-10	0
P01011	SERPINA3	Alpha-1-antichymotrypsin	AACT_HUMAN	47650.9	23	1.63889e-10	0
P01019	AGT	Angiotensinogen	ANGT_HUMAN	52069.9	13	2.35533e-10	0
P01023	A2M	Alpha-2-macroglobulin	A2MG_HUMAN	163291	101	1.63889e-10	0
P01024	C3	Complement C3	CO3_HUMAN	187148	139	1.63889e-10	0
P01031	C5	Complement C5	CO5_HUMAN	188305	69	1.63889e-10	0
P01033	TIMP1	Metalloproteinase inhibitor 1	TIMP1_HUMAN	23170.9	2	1.29902e-08	0
P01034	CST3	Cystatin-C	CYTC_HUMAN	15799.2	5	1.26938e-07	0
P01042	KNG1	Kininogen-1	KNG1_HUMAN	71957.4	33	1.63889e-10	0
P01137	TGFB1	Transforming growth factor beta-1 proprotein	TGFB1_HUMAN	44341.2	2	6.70778e-06	0
P01266	TG	Thyroglobulin	THYG_HUMAN	304790	3	9.58909e-05	0
P01344	IGF2	Insulin-like growth factor II	IGF2_HUMAN	20140.3	5	2.39316e-09	0
P01591	JCHAIN	Immunoglobulin J chain	IGJ_HUMAN	18098.6	15	2.84443e-08	0
P01593;P01594	IGKV1D-33;IGKV1-33	Immunoglobulin kappa variable 1D-33;Immunoglobulin kappa variable 1-33	KVD33_HUMAN;KV133_HUMAN	12848.47;12848.47	1	2.53362e-10	0
P01597;P04432	IGKV1-39;IGKV1D-39	Immunoglobulin kappa variable 1-39;Immunoglobulin kappa variable 1D-39	KV139_HUMAN;KVD39_HUMAN	12737.46;12737.46	3	2.11227e-09	0
P01599	IGKV1-17	Immunoglobulin kappa variable 1-17	KV117_HUMAN	12778.5	5	1.70885e-09	0
P01601	IGKV1D-16	Immunoglobulin kappa variable 1D-16	KVD16_HUMAN	12730.4	1	4.78232e-09	0
P01602	IGKV1-5	Immunoglobulin kappa variable 1-5	KV105_HUMAN	12781.5	1	0.0014119	0.0017301
P01619	IGKV3-20	Immunoglobulin kappa variable 3-20	KV320_HUMAN	12557.1	4	1.63889e-10	0
P01700	IGLV1-47	Immunoglobulin lambda variable 1-47	LV147_HUMAN	12283.6	4	3.87655e-10	0
P01701	IGLV1-51	Immunoglobulin lambda variable 1-51	LV151_HUMAN	12248.7	4	1.63889e-10	0
P01703	IGLV1-40	Immunoglobulin lambda variable 1-40	LV140_HUMAN	12301.6	3	6.88824e-09	0
P01704	IGLV2-14	Immunoglobulin lambda variable 2-14	LV214_HUMAN	12596.9	1	6.48418e-06	0
P01706	IGLV2-11	Immunoglobulin lambda variable 2-11	LV211_HUMAN	12644	1	2.88074e-08	0
P01714	IGLV3-19	Immunoglobulin lambda variable 3-19	LV319_HUMAN	12042.4	2	8.40547e-08	0
P01717	IGLV3-25	Immunoglobulin lambda variable 3-25	LV325_HUMAN	12011.4	4	1.2265e-08	0
P01718	IGLV3-27	Immunoglobulin lambda variable 3-27	LV327_HUMAN	12164.8	3	5.18089e-07	0
P01721	IGLV6-57	Immunoglobulin lambda variable 6-57	LV657_HUMAN	12565.7	1	1.34673e-05	0
P01742	IGHV1-69	Immunoglobulin heavy variable 1-69	HV169_HUMAN	12659.4	3	8.29302e-09	0
P01766	IGHV3-13	Immunoglobulin heavy variable 3-13	HV313_HUMAN	12506.2	1	1.26225e-06	0
P01768;P0DP03	IGHV3-30;IGHV3-30-5	Immunoglobulin heavy variable 3-30;Immunoglobulin heavy variable 3-30-5	HV330_HUMAN;HVC05_HUMAN	12946.77;12946.77	7	2.86086e-09	0
P01780	IGHV3-7	Immunoglobulin heavy variable 3-7	HV307_HUMAN	12942.7	7	2.30109e-10	0
P01817	IGHV2-5	Immunoglobulin heavy variable 2-5	HV205_HUMAN	13231.3	2	5.06174e-06	0
P01833	PIGR	Polymeric immunoglobulin receptor	PIGR_HUMAN	83283.6	16	2.36634e-09	0
P01834	IGKC	Immunoglobulin kappa constant	IGKC_HUMAN	11765	1	6.64989e-09	0
P01854	IGHE	Immunoglobulin heavy constant epsilon	IGHE_HUMAN	47019	4	1.67772e-08	0
P01859	IGHG2	Immunoglobulin heavy constant gamma 2	IGHG2_HUMAN	35900.6	15	1.63889e-10	0
P01860	IGHG3	Immunoglobulin heavy constant gamma 3	IGHG3_HUMAN	41286.9	9	2.49657e-08	0
P01861	IGHG4	Immunoglobulin heavy constant gamma 4	IGHG4_HUMAN	35940.6	11	1.63889e-10	0
P01871	IGHM	Immunoglobulin heavy constant mu	IGHM_HUMAN	49439.7	7	2.79465e-10	0
P01876	IGHA1	Immunoglobulin heavy constant alpha 1	IGHA1_HUMAN	37654.6	9	1.63889e-10	0
P01880	IGHD	Immunoglobulin heavy constant delta	IGHD_HUMAN	42352.8	12	3.54868e-10	0
P01889	HLA-B	HLA class I histocompatibility antigen, B alpha chain	HLAB_HUMAN	40460.1	5	8.8706e-08	0
P02042	HBD	Hemoglobin subunit delta	HBD_HUMAN	16055.5	7	3.40314e-07	0
P02452	COL1A1	Collagen alpha-1(I) chain	CO1A1_HUMAN	138911	5	1.28652e-07	0
P02533;P08779;P19012	KRT14;KRT16;KRT15	Keratin, type I cytoskeletal 14;Keratin, type I cytoskeletal 16;Keratin, type I cytoskeletal 15	K1C14_HUMAN;K1C16_HUMAN;K1C15_HUMAN	51561.46;51267.82;49211.7	3	2.59861e-06	0
P02538;P48668	KRT6A;KRT6C	Keratin, type II cytoskeletal 6A;Keratin, type II cytoskeletal 6C	K2C6A_HUMAN;K2C6C_HUMAN	60044.95;60024.95	6	1.30129e-06	0
P02549	SPTA1	Spectrin alpha chain, erythrocytic 1	SPTA1_HUMAN	280014	3	0.00293725	0.00680272
P02647	APOA1	Apolipoprotein A-I	APOA1_HUMAN	30777.8	44	1.63889e-10	0
P02649	APOE	Apolipoprotein E	APOE_HUMAN	36154.1	40	1.63889e-10	0
P02652	APOA2	Apolipoprotein A-II	APOA2_HUMAN	11175	10	1.05643e-08	0
P02654	APOC1	Apolipoprotein C-I	APOC1_HUMAN	9331.92	7	2.57803e-10	0
P02655	APOC2	Apolipoprotein C-II	APOC2_HUMAN	11283.9	8	1.82352e-09	0
P02656	APOC3	Apolipoprotein C-III	APOC3_HUMAN	10852.3	7	7.16667e-09	0
P02671	FGA	Fibrinogen alpha chain	FIBA_HUMAN	94973	30	5.76613e-10	0
P02675	FGB	Fibrinogen beta chain	FIBB_HUMAN	55928.2	17	1.63889e-10	0
P02679	FGG	Fibrinogen gamma chain	FIBG_HUMAN	51511.7	17	1.28128e-08	0
P02730	SLC4A1	Band 3 anion transport protein	B3AT_HUMAN	101792	5	2.98742e-06	0
P02741	CRP	C-reactive protein	CRP_HUMAN	25038.6	3	7.5381e-07	0
P02743	APCS	Serum amyloid P-component	SAMP_HUMAN	25387.1	3	3.29452e-08	0
P02745	C1QA	Complement C1q subcomponent subunit A	C1QA_HUMAN	26016.6	4	4.81843e-09	0
P02746	C1QB	Complement C1q subcomponent subunit B	C1QB_HUMAN	26721.8	7	2.63675e-09	0
P02747	C1QC	Complement C1q subcomponent subunit C	C1QC_HUMAN	25773.6	7	2.65756e-10	0
P02748	C9	Complement component C9	CO9_HUMAN	63173.4	25	1.63889e-10	0
P02749	APOH	Beta-2-glycoprotein 1	APOH_HUMAN	38298.2	23	3.06858e-10	0
P02750	LRG1	Leucine-rich alpha-2-glycoprotein	A2GL_HUMAN	38177.9	14	1.63889e-10	0
P02751	FN1	Fibronectin	FINC_HUMAN	272320	82	1.63889e-10	0
P02753	RBP4	Retinol-binding protein 4	RET4_HUMAN	23010	9	6.00196e-08	0
P02760	AMBP	Protein AMBP	AMBP_HUMAN	38999.5	25	1.63889e-10	0
P02763	ORM1	Alpha-1-acid glycoprotein 1	A1AG1_HUMAN	23539.6	10	8.21608e-09	0
P02765	AHSG	Alpha-2-HS-glycoprotein	FETUA_HUMAN	39340.7	16	1.63889e-10	0
P02766	TTR	Transthyretin	TTHY_HUMAN	15887	6	3.55497e-10	0
P02768	ALB	Albumin	ALBU_HUMAN	69366.7	107	1.63889e-10	0
P02774	GC	Vitamin D-binding protein	VTDB_HUMAN	52917.5	37	9.92569e-10	0
P02775	PPBP	Platelet basic protein	CXCL7_HUMAN	13894.2	9	1.63889e-10	0
P02776	PF4	Platelet factor 4	PLF4_HUMAN	10844.9	4	5.26966e-10	0
P02786	TFRC	Transferrin receptor protein 1	TFR1_HUMAN	84871.4	9	1.63889e-10	0
P02787	TF	Serotransferrin	TRFE_HUMAN	77063.9	85	1.63889e-10	0
P02788	LTF	Lactotransferrin	TRFL_HUMAN	78181.9	21	6.41492e-10	0
P02790	HPX	Hemopexin	HEMO_HUMAN	51676.4	33	1.63889e-10	0
P03950	ANG	Angiogenin	ANGI_HUMAN	16550.1	4	1.03965e-06	0
P03951	F11	Coagulation factor XI	FA11_HUMAN	70109.1	17	2.12841e-09	0
P03952	KLKB1	Plasma kallikrein	KLKB1_HUMAN	71369.7	41	1.63889e-10	0
P04003	C4BPA	C4b-binding protein alpha chain	C4BPA_HUMAN	67033.2	38	1.63889e-10	0
P04004	VTN	Vitronectin	VTNC_HUMAN	54305.6	21	1.0594e-09	0
P04040	CAT	Catalase	CATA_HUMAN	59756.2	11	2.36252e-07	0
P04070	PROC	Vitamin K-dependent protein C	PROC_HUMAN	52071.3	7	8.60951e-09	0
P04075	ALDOA	Fructose-bisphosphate aldolase A	ALDOA_HUMAN	39420	5	2.3969e-09	0
P04080	CSTB	Cystatin-B	CYTB_HUMAN	11139.6	2	0.000364232	0
P04114	APOB	Apolipoprotein B-100	APOB_HUMAN	515605	254	1.63889e-10	0
P04180	LCAT	Phosphatidylcholine-sterol acyltransferase	LCAT_HUMAN	49577.9	8	4.30209e-10	0
P04196	HRG	Histidine-rich glycoprotein	HRG_HUMAN	59578.3	23	1.63889e-10	0
P04211	IGLV7-43	Immunoglobulin lambda variable 7-43	LV743_HUMAN	12451	3	3.27748e-07	0
P04217	A1BG	Alpha-1B-glycoprotein	A1BG_HUMAN	54253.5	21	1.81991e-10	0
P04264	KRT1	Keratin, type II cytoskeletal 1	K2C1_HUMAN	66038.7	11	4.32507e-09	0
P04275	VWF	von Willebrand factor	VWF_HUMAN	309265	75	1.63889e-10	0
P04278	SHBG	Sex hormone-binding globulin	SHBG_HUMAN	43779.2	11	3.29836e-08	0
P04350;P07437;P68371;Q13509;Q13885;Q9BUF5;Q9BVA1	TUBB4A;TUBB;TUBB4B;TUBB3;TUBB2A;TUBB6;TUBB2B	Tubulin beta-4A chain;Tubulin beta chain;Tubulin beta-4B chain;Tubulin beta-3 chain;Tubulin beta-2A chain;Tubulin beta-6 chain;Tubulin beta-2B chain	TBB4A_HUMAN;TBB5_HUMAN;TBB4B_HUMAN;TBB3_HUMAN;TBB2A_HUMAN;TBB6_HUMAN;TBB2B_HUMAN	49585.77;49670.81;49831;50432.68;49906.97;49857.1;49953.06	2	6.81275e-06	0
P04406	GAPDH	Glyceraldehyde-3-phosphate dehydrogenase	G3P_HUMAN	36053.2	6	1.84998e-10	0
P04430	IGKV1-16	Immunoglobulin kappa variable 1-16	KV116_HUMAN	12618.4	3	2.61716e-09	0
P05019	IGF1	Insulin-like growth factor I	IGF1_HUMAN	21841.2	2	1.00736e-09	0
P05067	APP	Amyloid-beta precursor protein	A4_HUMAN	86943.2	5	1.80552e-05	0
P05090	APOD	Apolipoprotein D	APOD_HUMAN	21275.5	14	1.63889e-10	0
P05109	S100A8	Protein S100-A8	S10A8_HUMAN	10834.5	1	1.08504e-07	0
P05154	SERPINA5	Plasma serine protease inhibitor	IPSP_HUMAN	45674.7	4	8.45987e-07	0
P05155	SERPING1	Plasma protease C1 inhibitor	IC1_HUMAN	55154.2	20	1.63889e-10	0
P05156	CFI	Complement factor I	CFAI_HUMAN	65750.2	22	1.63889e-10	0
P05160	F13B	Coagulation factor XIII B chain	F13B_HUMAN	75510.7	27	1.63889e-10	0
P05164	MPO	Myeloperoxidase	PERM_HUMAN	83868.6	14	1.68694e-08	0
P05362	ICAM1	Intercellular adhesion molecule 1	ICAM1_HUMAN	57825.2	6	1.13118e-09	0
P05387	RPLP2	60S acidic ribosomal protein P2	RLA2_HUMAN	11664.9	2	6.10783e-05	0
P05451;P48304	REG1A;REG1B	Lithostathine-1-alpha;Lithostathine-1-beta	REG1A_HUMAN;REG1B_HUMAN	18730.98;18664.78	2	7.32485e-09	0
P05452	CLEC3B	Tetranectin	TETN_HUMAN	22536.8	7	8.7239e-09	0
P05543	SERPINA7	Thyroxine-binding globulin	THBG_HUMAN	46324.5	8	1.53238e-08	0
P05546	SERPIND1	Heparin cofactor 2	HEP2_HUMAN	57070.6	22	1.91932e-09	0
P05556	ITGB1	Integrin beta-1	ITB1_HUMAN	88415.3	4	1.26106e-06	0
P05783	KRT18	Keratin, type I cytoskeletal 18	K1C18_HUMAN	48057.8	1	3.34259e-09	0
P05976	MYL1	Myosin light chain 1/3, skeletal muscle isoform	MYL1_HUMAN	21145.1	1	0.000107814	0
P06276	BCHE	Cholinesterase	CHLE_HUMAN	68418.1	10	1.19314e-08	0
P06310	IGKV2-30	Immunoglobulin kappa variable 2-30	KV230_HUMAN	13185	2	6.54619e-08	0
P06312	IGKV4-1	Immunoglobulin kappa variable 4-1	KV401_HUMAN	13380	4	5.60277e-09	0
P06396	GSN	Gelsolin	GELS_HUMAN	85697.5	36	1.22485e-09	0
P06454	PTMA	Prothymosin alpha	PTMA_HUMAN	12203	3	0.000165305	0
P06681	C2	Complement C2	CO2_HUMAN	83267.8	32	7.37381e-10	0
P06702	S100A9	Protein S100-A9	S10A9_HUMAN	13242	1	3.33968e-07	0
P06727	APOA4	Apolipoprotein A-IV	APOA4_HUMAN	45372	58	1.63889e-10	0
P06732	CKM	Creatine kinase M-type	KCRM_HUMAN	43101.1	2	4.06042e-07	0
P06733	ENO1	Alpha-enolase	ENOA_HUMAN	47169	8	2.77184e-07	0
P06748	NPM1	Nucleophosmin	NPM_HUMAN	32575	1	1.20205e-05	0
P07195	LDHB	L-lactate dehydrogenase B chain	LDHB_HUMAN	36638.5	7	2.11936e-09	0
P07225	PROS1	Vitamin K-dependent protein S	PROS_HUMAN	75122.6	27	3.97559e-10	0
P07237	P4HB	Protein disulfide-isomerase	PDIA1_HUMAN	57116.4	1	0.000396568	0
P07307	ASGR2	Asialoglycoprotein receptor 2	ASGR2_HUMAN	35092.2	2	1.54789e-07	0
P07333	CSF1R	Macrophage colony-stimulating factor 1 receptor	CSF1R_HUMAN	107984	4	1.11736e-05	0
P07339	CTSD	Cathepsin D	CATD_HUMAN	44552.2	7	1.26835e-08	0
P07357	C8A	Complement component C8 alpha chain	CO8A_HUMAN	65163.2	20	1.63889e-10	0
P07358	C8B	Complement component C8 beta chain	CO8B_HUMAN	67046.9	17	1.63889e-10	0
P07359	GP1BA	Platelet glycoprotein Ib alpha chain	GP1BA_HUMAN	71540	8	6.79577e-09	0
P07360	C8G	Complement component C8 gamma chain	CO8G_HUMAN	22277.5	10	1.08158e-09	0
P07602	PSAP	Prosaposin	SAP_HUMAN	58112.6	4	6.34199e-07	0
P07737	PFN1	Profilin-1	PROF1_HUMAN	15054.2	9	3.55464e-10	0
P07858	CTSB	Cathepsin B	CATB_HUMAN	37821.6	1	0.000937493	0
P07942	LAMB1	Laminin subunit beta-1	LAMB1_HUMAN	198038	2	6.19225e-07	0
P07988	SFTPB	Pulmonary surfactant-associated protein B	PSPB_HUMAN	42117.1	4	1.7616e-08	0
P07996	THBS1	Thrombospondin-1	TSP1_HUMAN	129383	40	1.74552e-10	0
P07998	RNASE1	Ribonuclease pancreatic	RNAS1_HUMAN	17644.2	1	0.000224474	0
P08118	MSMB	Beta-microseminoprotein	MSMB_HUMAN	12864.8	1	0.000750949	0
P08174	CD55	Complement decay-accelerating factor	DAF_HUMAN	41400.1	3	9.94639e-06	0
P08185	SERPINA6	Corticosteroid-binding globulin	CBG_HUMAN	45140.9	11	9.50299e-10	0
P08238	HSP90AB1	Heat shock protein HSP 90-beta	HS90B_HUMAN	83264.2	4	1.23179e-08	0
P08246	ELANE	Neutrophil elastase	ELNE_HUMAN	28518.1	3	3.21111e-08	0
P08253	MMP2	72 kDa type IV collagenase	MMP2_HUMAN	73882.3	10	2.43241e-08	0
P08294	SOD3	Extracellular superoxide dismutase [Cu-Zn]	SODE_HUMAN	25850.9	6	1.63889e-10	0
P08311	CTSG	Cathepsin G	CATG_HUMAN	28837.2	4	1.63889e-10	0
P08493	MGP	Matrix Gla protein	MGP_HUMAN	12353.2	1	5.95294e-06	0
P08514	ITGA2B	Integrin alpha-IIb	ITA2B_HUMAN	113377	3	4.26262e-07	0
P08519	LPA	Apolipoprotein(a)	APOA_HUMAN	226546	35	7.49739e-10	0
P08571	CD14	Monocyte differentiation antigen CD14	CD14_HUMAN	40076.2	11	3.20433e-08	0
P08581	MET	Hepatocyte growth factor receptor	MET_HUMAN	155541	1	3.58611e-08	0
P08603	CFH	Complement factor H	CFAH_HUMAN	139096	73	1.63889e-10	0
P08637	FCGR3A	Low affinity immunoglobulin gamma Fc region receptor III-A	FCG3A_HUMAN	29089.1	3	4.2203e-10	0
P08670	VIM	Vimentin	VIME_HUMAN	53651.7	3	2.84567e-07	0
P08697	SERPINF2	Alpha-2-antiplasmin	A2AP_HUMAN	54565.8	15	1.63889e-10	0
P08833	IGFBP1	Insulin-like growth factor-binding protein 1	IBP1_HUMAN	27903.7	7	1.46993e-09	0
P09172	DBH	Dopamine beta-hydroxylase	DOPO_HUMAN	69065	5	1.55532e-08	0
P09486	SPARC	SPARC	SPRC_HUMAN	34632.2	7	1.47792e-09	0
P09603	CSF1	Macrophage colony-stimulating factor 1	CSF1_HUMAN	60179.5	2	0.000958438	0
P09871	C1S	Complement C1s subcomponent	C1S_HUMAN	76684.4	21	4.83455e-09	0
P09960	LTA4H	Leukotriene A-4 hydrolase	LKHA4_HUMAN	69285.3	10	7.71414e-10	0
P0C0L4	C4A	Complement C4-A	CO4A_HUMAN	192785	5	1.75269e-09	0
P0C0L5	C4B	Complement C4-B	CO4B_HUMAN	192751	104	1.63889e-10	0
P0C0S8;P20671;Q16777;Q6FI13;Q96KK5;Q99878;Q9BTM1	H2AC11;H2AC7;H2AC20;H2AC18;H2AC12;H2AC14;H2AJ	Histone H2A type 1;Histone H2A type 1-D;Histone H2A type 2-C;Histone H2A type 2-A;Histone H2A type 1-H;Histone H2A type 1-J;Histone H2A.J	H2A1_HUMAN;H2A1D_HUMAN;H2A2C_HUMAN;H2A2A_HUMAN;H2A1H_HUMAN;H2A1J_HUMAN;H2AJ_HUMAN	14091.48;14107.48;13988.37;14095.48;13906.25;13936.28;14019.41	3	1.50656e-07	0
P0CG47;P0CG48;P62979;P62987	UBB;UBC;RPS27A;UBA52	Polyubiquitin-B;Polyubiquitin-C;Ubiquitin-40S ribosomal protein S27a;Ubiquitin-60S ribosomal protein L40	UBB_HUMAN;UBC_HUMAN;RS27A_HUMAN;RL40_HUMAN	25761.64;77038.61;17964.91;14728.31	1	0.00102906	0
P0DJI8	SAA1	Serum amyloid A-1 protein	SAA1_HUMAN	13532	3	1.53775e-08	0
P0DJI9	SAA2	Serum amyloid A-2 protein	SAA2_HUMAN	13527.1	10	2.52482e-08	0
P0DOX2		Immunoglobulin alpha-2 heavy chain	IGA2_HUMAN	48934.2	17	3.49443e-10	0
P0DOX3		Immunoglobulin delta heavy chain	IGD_HUMAN	56224.3	3	9.54305e-08	0
P0DOX4		Immunoglobulin epsilon heavy chain	IGE_HUMAN	60322.7	2	1.1484e-07	0
P0DOX5		Immunoglobulin gamma-1 heavy chain	IGG1_HUMAN	49328.8	26	1.63889e-10	0
P0DOX6		Immunoglobulin mu heavy chain	IGM_HUMAN	63485.9	29	2.26202e-09	0
P0DOX7		Immunoglobulin kappa light chain	IGK_HUMAN	23379.1	13	3.10466e-10	0
P0DOX8		Immunoglobulin lambda-1 light chain	IGL1_HUMAN	22830.2	16	1.63889e-10	0
P0DOY3	IGLC3	Immunoglobulin lambda constant 3	IGLC3_HUMAN	11265.5	8	1.63889e-10	0
P0DP01	IGHV1-8	Immunoglobulin heavy variable 1-8	HV108_HUMAN	12991.6	1	0.00194597	0.00512821
P0DP04	IGHV3-43D	Immunoglobulin heavy variable 3-43D	HV43D_HUMAN	13016.8	3	4.20897e-07	0
P0DP23;P0DP24;P0DP25	CALM1;CALM2;CALM3	Calmodulin-1;Calmodulin-2;Calmodulin-3	CALM1_HUMAN;CALM2_HUMAN;CALM3_HUMAN	16837.58;16837.58;16837.58	2	0.000193371	0
P0DP57	SLURP2	Secreted Ly-6/uPAR domain-containing protein 2	SLUR2_HUMAN	10159.8	1	3.67194e-07	0
P0DPK3;P0DPK4;Q04721;Q7Z3S9	NOTCH2NLB;NOTCH2NLC;NOTCH2;NOTCH2NLA	Notch homolog 2 N-terminal-like protein B;Notch homolog 2 N-terminal-like protein C;Neurogenic locus notch homolog protein 2;Notch homolog 2 N-terminal-like protein A	NT2NB_HUMAN;NT2NC_HUMAN;NOTC2_HUMAN;NT2NA_HUMAN	30096.93;25834.82;265404.78;25834.82	1	1.20198e-05	0
P0DTE1	IGHV3-38-3	Probable non-functional immunoglobulin heavy variable 3-38-3	HV383_HUMAN	12671.5	2	1.25174e-05	0
P10321	HLA-C	HLA class I histocompatibility antigen, C alpha chain	HLAC_HUMAN	40648.5	2	6.21252e-05	0
P10412;P16402;P16403	H1-4;H1-3;H1-2	Histone H1.4;Histone H1.3;Histone H1.2	H14_HUMAN;H13_HUMAN;H12_HUMAN	21865.27;22349.9;21364.75	3	3.35765e-07	0
P10586	PTPRF	Receptor-type tyrosine-protein phosphatase F	PTPRF_HUMAN	212879	7	1.33262e-08	0
P10599	TXN	Thioredoxin	THIO_HUMAN	11737.5	2	3.98703e-07	0
P10643	C7	Complement component C7	CO7_HUMAN	93518.2	42	1.63889e-10	0
P10645	CHGA	Chromogranin-A	CMGA_HUMAN	50688.4	4	3.08539e-08	0
P10720	PF4V1	Platelet factor 4 variant	PF4V_HUMAN	11552.7	4	1.04398e-08	0
P10909	CLU	Clusterin	CLUS_HUMAN	52494.6	26	1.63889e-10	0
P11021	HSPA5	Endoplasmic reticulum chaperone BiP	BIP_HUMAN	72333	18	1.95131e-09	0
P11142	HSPA8	Heat shock cognate 71 kDa protein	HSP7C_HUMAN	70898.1	3	1.45814e-06	0
P11166	SLC2A1	Solute carrier family 2, facilitated glucose transporter member 1	GTR1_HUMAN	54083.8	1	5.50388e-07	0
P11226	MBL2	Mannose-binding protein C	MBL2_HUMAN	26143.5	6	2.45247e-08	0
P11279	LAMP1	Lysosome-associated membrane glycoprotein 1	LAMP1_HUMAN	44882.3	1	1.36899e-05	0
P11597	CETP	Cholesteryl ester transfer protein	CETP_HUMAN	54756.2	5	1.00129e-08	0
P11717	IGF2R	Cation-independent mannose-6-phosphate receptor	MPRI_HUMAN	274375	8	3.98935e-05	0
P12109	COL6A1	Collagen alpha-1(VI) chain	CO6A1_HUMAN	108529	3	0.000136906	0
P12111	COL6A3	Collagen alpha-3(VI) chain	CO6A3_HUMAN	343669	26	8.04923e-10	0
P12259	F5	Coagulation factor V	FA5_HUMAN	251703	50	2.42749e-10	0
P12821	ACE	Angiotensin-converting enzyme	ACE_HUMAN	149715	2	0.000154676	0
P13489	RNH1	Ribonuclease inhibitor	RINI_HUMAN	49973.5	1	0.0016652	0.00344234
P13591	NCAM1	Neural cell adhesion molecule 1	NCAM1_HUMAN	94574.2	6	2.20555e-08	0
P13598	ICAM2	Intercellular adhesion molecule 2	ICAM2_HUMAN	30654.3	2	1.03662e-06	0
P13645	KRT10	Keratin, type I cytoskeletal 10	K1C10_HUMAN	58827.1	9	1.03344e-08	0
P13647	KRT5	Keratin, type II cytoskeletal 5	K2C5_HUMAN	62378.3	3	0.00120875	0
P13671	C6	Complement component C6	CO6_HUMAN	104786	40	2.26524e-10	0
P13727	PRG2	Bone marrow proteoglycan	PRG2_HUMAN	25205.5	3	1.3958e-08	0
P13796	LCP1	Plastin-2	PLSL_HUMAN	70288.4	22	4.82886e-09	0
P13987	CD59	CD59 glycoprotein	CD59_HUMAN	14177.3	4	1.53273e-06	0
P14151	SELL	L-selectin	LYAM1_HUMAN	42187.1	7	2.20109e-09	0
P14207	FOLR2	Folate receptor beta	FOLR2_HUMAN	29279.5	1	3.92321e-06	0
P14314	PRKCSH	Glucosidase 2 subunit beta	GLU2B_HUMAN	59425.4	2	1.68984e-08	0
P14543	NID1	Nidogen-1	NID1_HUMAN	136377	8	2.09799e-08	0
P14618	PKM	Pyruvate kinase PKM	KPYM_HUMAN	57936.9	10	3.23224e-09	0
P14625	HSP90B1	Endoplasmin	ENPL_HUMAN	92468.9	7	3.17889e-10	0
P14780	MMP9	Matrix metalloproteinase-9	MMP9_HUMAN	78458.2	11	1.2242e-09	0
P15090	FABP4	Fatty acid-binding protein, adipocyte	FABP4_HUMAN	14718.9	2	1.53799e-05	0
P15144	ANPEP	Aminopeptidase N	AMPN_HUMAN	109540	12	1.63889e-10	0
P15151	PVR	Poliovirus receptor	PVR_HUMAN	45302.6	4	4.71932e-08	0
P15169	CPN1	Carboxypeptidase N catalytic chain	CBPN_HUMAN	52286.2	14	7.20448e-10	0
P15259;P18669	PGAM2;PGAM1	Phosphoglycerate mutase 2;Phosphoglycerate mutase 1	PGAM2_HUMAN;PGAM1_HUMAN	28766.17;28803.93	1	4.79342e-07	0
P16070	CD44	CD44 antigen	CD44_HUMAN	81537.6	5	4.62024e-08	0
P16157	ANK1	Ankyrin-1	ANK1_HUMAN	206265	4	7.10697e-06	0
P16562	CRISP2	Cysteine-rich secretory protein 2	CRIS2_HUMAN	27258.9	2	1.77368e-06	0
P17900	GM2A	Ganglioside GM2 activator	SAP3_HUMAN	20838.4	1	0.00184657	0.00512821
P17931	LGALS3	Galectin-3	LEG3_HUMAN	26152.3	1	3.93778e-05	0
P17936	IGFBP3	Insulin-like growth factor-binding protein 3	IBP3_HUMAN	31674.2	12	1.98727e-07	0
P18065	IGFBP2	Insulin-like growth factor-binding protein 2	IBP2_HUMAN	34814.1	9	1.33357e-09	0
P18206	VCL	Vinculin	VINC_HUMAN	123799	10	7.6189e-08	0
P18428	LBP	Lipopolysaccharide-binding protein	LBP_HUMAN	53383.6	7	1.76096e-08	0
P19320	VCAM1	Vascular cell adhesion protein 1	VCAM1_HUMAN	81276.2	17	3.59819e-10	0
P19338	NCL	Nucleolin	NUCL_HUMAN	76614.4	2	1.04355e-07	0
P19652	ORM2	Alpha-1-acid glycoprotein 2	A1AG2_HUMAN	23602.6	14	1.77667e-09	0
P19823	ITIH2	Inter-alpha-trypsin inhibitor heavy chain H2	ITIH2_HUMAN	106463	43	1.63889e-10	0
P19827	ITIH1	Inter-alpha-trypsin inhibitor heavy chain H1	ITIH1_HUMAN	101389	36	4.40384e-10	0
P20701	ITGAL	Integrin alpha-L	ITAL_HUMAN	128770	1	3.19138e-09	0
P20742	PZP	Pregnancy zone protein	PZP_HUMAN	163863	31	8.37691e-09	0
P20774	OGN	Mimecan	MIME_HUMAN	33922.2	4	2.71186e-08	0
P20851	C4BPB	C4b-binding protein beta chain	C4BPB_HUMAN	28357.4	11	4.28056e-08	0
P21333	FLNA	Filamin-A	FLNA_HUMAN	280739	25	1.63889e-10	0
P22061	PCMT1	Protein-L-isoaspartate(D-aspartate) O-methyltransferase	PIMT_HUMAN	24636.4	1	1.03109e-05	0
P22105	TNXB	Tenascin-X	TENX_HUMAN	458388	16	4.15505e-09	0
P22352	GPX3	Glutathione peroxidase 3	GPX3_HUMAN	25552.3	5	5.70589e-10	0
P22626	HNRNPA2B1	Heterogeneous nuclear ribonucleoproteins A2/B1	ROA2_HUMAN	37429.7	2	2.70615e-05	0
P22692	IGFBP4	Insulin-like growth factor-binding protein 4	IBP4_HUMAN	27934	7	6.52977e-08	0
P22792	CPN2	Carboxypeptidase N subunit 2	CPN2_HUMAN	60556.6	11	1.11706e-09	0
P22891	PROZ	Vitamin K-dependent protein Z	PROZ_HUMAN	44743.9	6	9.95766e-08	0
P22894	MMP8	Neutrophil collagenase	MMP8_HUMAN	53412.1	2	5.96655e-06	0
P22897	MRC1	Macrophage mannose receptor 1	MRC1_HUMAN	166012	12	1.22733e-08	0
P23083	IGHV1-2	Immunoglobulin heavy variable 1-2	HV102_HUMAN	13084.8	4	1.58383e-06	0
P23142	FBLN1	Fibulin-1	FBLN1_HUMAN	77214.1	20	8.96638e-10	0
P23284	PPIB	Peptidyl-prolyl cis-trans isomerase B	PPIB_HUMAN	23742.5	5	4.19815e-07	0
P23396	RPS3	40S ribosomal protein S3	RS3_HUMAN	26688.3	1	0.000102806	0
P23470	PTPRG	Receptor-type tyrosine-protein phosphatase gamma	PTPRG_HUMAN	162003	4	1.04053e-06	0
P23528	CFL1	Cofilin-1	COF1_HUMAN	18502.5	5	7.41899e-09	0
P24158	PRTN3	Myeloblastin	PRTN3_HUMAN	27807	1	5.90843e-05	0
P24592	IGFBP6	Insulin-like growth factor-binding protein 6	IBP6_HUMAN	25322.4	3	9.19643e-10	0
P24593	IGFBP5	Insulin-like growth factor-binding protein 5	IBP5_HUMAN	30570.2	2	1.77773e-07	0
P24821	TNC	Tenascin	TENA_HUMAN	240853	7	8.48409e-10	0
P25311	AZGP1	Zinc-alpha-2-glycoprotein	ZA2G_HUMAN	34258.7	20	1.63889e-10	0
P26927	MST1	Hepatocyte growth factor-like protein	HGFL_HUMAN	80319.9	17	2.05309e-08	0
P27169	PON1	Serum paraoxonase/arylesterase 1	PON1_HUMAN	39731.3	8	1.63889e-10	0
P27797	CALR	Calreticulin	CALR_HUMAN	48141.6	5	3.74456e-08	0
P27918	CFP	Properdin	PROP_HUMAN	51276.4	13	5.40497e-07	0
P28799	GRN	Progranulin	GRN_HUMAN	63544.4	2	3.19172e-06	0
P29218	IMPA1	Inositol monophosphatase 1	IMPA1_HUMAN	30188.8	1	0.00135691	0
P29279	CCN2	CCN family member 2	CCN2_HUMAN	38091.4	1	0.00220265	0.00512821
P29401	TKT	Transketolase	TKT_HUMAN	67877.6	1	6.46918e-09	0
P29508;P48594	SERPINB3;SERPINB4	Serpin B3;Serpin B4	SPB3_HUMAN;SPB4_HUMAN	44564.59;44853.93	1	0.000263799	0
P29622	SERPINA4	Kallistatin	KAIN_HUMAN	48542	17	1.63889e-10	0
P30041	PRDX6	Peroxiredoxin-6	PRDX6_HUMAN	25035	5	9.73825e-09	0
P30043	BLVRB	Flavin reductase (NADPH)	BLVRB_HUMAN	22119.3	1	9.83868e-08	0
P30740	SERPINB1	Leukocyte elastase inhibitor	ILEU_HUMAN	42741.8	2	6.21775e-07	0
P31146	CORO1A	Coronin-1A	COR1A_HUMAN	51026.2	6	1.06171e-06	0
P31270	HOXA11	Homeobox protein Hox-A11	HXA11_HUMAN	34486.2	1	5.29461e-08	0
P31327	CPS1	Carbamoyl-phosphate synthase [ammonia], mitochondrial	CPSM_HUMAN	164939	2	0.00129361	0
P32119	PRDX2	Peroxiredoxin-2	PRDX2_HUMAN	21891.9	7	1.35745e-08	0
P32942	ICAM3	Intercellular adhesion molecule 3	ICAM3_HUMAN	59540.8	1	1.145e-08	0
P33151	CDH5	Cadherin-5	CADH5_HUMAN	87528.4	12	1.63889e-10	0
P33908	MAN1A1	Mannosyl-oligosaccharide 1,2-alpha-mannosidase IA	MA1A1_HUMAN	72968.5	5	1.29685e-06	0
P33993	MCM7	DNA replication licensing factor MCM7	MCM7_HUMAN	81307.9	1	1.23255e-06	0
P34096	RNASE4	Ribonuclease 4	RNAS4_HUMAN	16840.5	3	1.41521e-06	0
P35443	THBS4	Thrombospondin-4	TSP4_HUMAN	105869	7	4.21384e-08	0
P35527	KRT9	Keratin, type I cytoskeletal 9	K1C9_HUMAN	62064.3	4	4.36148e-07	0
P35542	SAA4	Serum amyloid A-4 protein	SAA4_HUMAN	14746.6	9	3.58544e-10	0
P35555	FBN1	Fibrillin-1	FBN1_HUMAN	312298	20	1.22035e-07	0
P35858	IGFALS	Insulin-like growth factor-binding protein complex acid labile subunit	ALS_HUMAN	66035	21	1.63889e-10	0
P35908	KRT2	Keratin, type II cytoskeletal 2 epidermal	K22E_HUMAN	65432.9	8	2.91271e-06	0
P36222	CHI3L1	Chitinase-3-like protein 1	CH3L1_HUMAN	42625.5	4	1.06683e-05	0
P36578	RPL4	60S ribosomal protein L4	RL4_HUMAN	47697.3	1	6.23916e-09	0
P36955	SERPINF1	Pigment epithelium-derived factor	PEDF_HUMAN	46312.2	17	3.23571e-09	0
P36980	CFHR2	Complement factor H-related protein 2	FHR2_HUMAN	30650.7	4	9.67331e-08	0
P37802	TAGLN2	Transgelin-2	TAGL2_HUMAN	22391.4	7	1.05494e-08	0
P37837	TALDO1	Transaldolase	TALDO_HUMAN	37540.1	2	1.67185e-06	0
P38646	HSPA9	Stress-70 protein, mitochondrial	GRP75_HUMAN	73680.5	1	4.44129e-07	0
P39060	COL18A1	Collagen alpha-1(XVIII) chain	COIA1_HUMAN	178188	8	1.63889e-10	0
P40197	GP5	Platelet glycoprotein V	GPV_HUMAN	60959.2	10	3.12465e-08	0
P41222	PTGDS	Prostaglandin-H2 D-isomerase	PTGDS_HUMAN	21028.8	4	2.41258e-08	0
P42229;P51692	STAT5A;STAT5B	Signal transducer and activator of transcription 5A;Signal transducer and activator of transcription 5B	STA5A_HUMAN;STA5B_HUMAN	90647;89865.89	1	2.15918e-06	0
P42357	HAL	Histidine ammonia-lyase	HUTH_HUMAN	72697.6	2	2.91743e-06	0
P43121	MCAM	Cell surface glycoprotein MUC18	MUC18_HUMAN	71607.4	5	6.9359e-10	0
P43251	BTD	Biotinidase	BTD_HUMAN	61132.9	7	4.11609e-10	0
P43652	AFM	Afamin	AFAM_HUMAN	69069.1	44	6.71564e-10	0
P46778	RPL21	60S ribosomal protein L21	RL21_HUMAN	18564.8	1	0.000240998	0
P48740	MASP1	Mannan-binding lectin serine protease 1	MASP1_HUMAN	79246.7	19	4.27045e-10	0
P49747	COMP	Cartilage oligomeric matrix protein	COMP_HUMAN	82860.5	8	1.36698e-09	0
P49908	SELENOP	Selenoprotein P	SEPP1_HUMAN	43173.6	9	7.56889e-09	0
P49913	CAMP	Cathelicidin antimicrobial peptide	CAMP_HUMAN	19301.4	4	9.43692e-09	0
P50552	VASP	Vasodilator-stimulated phosphoprotein	VASP_HUMAN	39829.7	2	1.58576e-07	0
P51884	LUM	Lumican	LUM_HUMAN	38429	14	5.45275e-10	0
P52565	ARHGDIA	Rho GDP-dissociation inhibitor 1	GDIR1_HUMAN	23207.1	1	3.1294e-06	0
P53999	SUB1	Activated RNA polymerase II transcriptional coactivator p15	TCP4_HUMAN	14395.3	1	0.00113088	0
P54108	CRISP3	Cysteine-rich secretory protein 3	CRIS3_HUMAN	27630.3	3	9.99297e-07	0
P55056	APOC4	Apolipoprotein C-IV	APOC4_HUMAN	14553	5	1.18102e-08	0
P55058	PLTP	Phospholipid transfer protein	PLTP_HUMAN	54739.4	8	2.63633e-09	0
P55103	INHBC	Inhibin beta C chain	INHBC_HUMAN	38237.9	2	1.82013e-09	0
P55290	CDH13	Cadherin-13	CAD13_HUMAN	78286.9	5	1.63889e-10	0
P55774	CCL18	C-C motif chemokine 18	CCL18_HUMAN	9848.77	3	0.000104165	0
P59666	DEFA3	Neutrophil defensin 3	DEF3_HUMAN	10245	4	5.84196e-07	0
P60174	TPI1	Triosephosphate isomerase	TPIS_HUMAN	26669.5	2	3.971e-06	0
P60660	MYL6	Myosin light polypeptide 6	MYL6_HUMAN	16930	2	2.74975e-08	0
P60709	ACTB	Actin, cytoplasmic 1	ACTB_HUMAN	41736.7	22	4.87245e-10	0
P60842;Q14240	EIF4A1;EIF4A2	Eukaryotic initiation factor 4A-I;Eukaryotic initiation factor 4A-II	IF4A1_HUMAN;IF4A2_HUMAN	46153.93;46402.26	1	0.00174153	0.00512821
P61513	RPL37A	60S ribosomal protein L37a	RL37A_HUMAN	10275.2	1	0.000107931	0
P61626	LYZ	Lysozyme C	LYSC_HUMAN	16537	7	2.76633e-09	0
P61769	B2M	Beta-2-microglobulin	B2MG_HUMAN	13714.6	3	4.78373e-09	0
P61916	NPC2	NPC intracellular cholesterol transporter 2	NPC2_HUMAN	16570.2	3	9.00343e-06	0
P62328	TMSB4X	Thymosin beta-4	TYB4_HUMAN	5052.65	3	3.91267e-09	0
P62491;Q15907	RAB11A;RAB11B	Ras-related protein Rab-11A;Ras-related protein Rab-11B	RB11A_HUMAN;RB11B_HUMAN	24393.52;24488.5	1	0.000540868	0
P62805	H4C1	Histone H4	H4_HUMAN	11367.3	6	5.56913e-10	0
P62857	RPS28	40S ribosomal protein S28	RS28_HUMAN	7841.02	1	0.000109099	0
P62937	PPIA	Peptidyl-prolyl cis-trans isomerase A	PPIA_HUMAN	18012.5	5	4.09431e-10	0
P62942	FKBP1A	Peptidyl-prolyl cis-trans isomerase FKBP1A	FKB1A_HUMAN	11950.7	1	4.09517e-08	0
P63104	YWHAZ	14-3-3 protein zeta/delta	1433Z_HUMAN	27745.1	4	7.38928e-08	0
P67936	TPM4	Tropomyosin alpha-4 chain	TPM4_HUMAN	28521.8	11	2.46853e-09	0
P68104;Q05639;Q5VTE0	EEF1A1;EEF1A2;EEF1A1P5	Elongation factor 1-alpha 1;Elongation factor 1-alpha 2;Putative elongation factor 1-alpha-like 3	EF1A1_HUMAN;EF1A2_HUMAN;EF1A3_HUMAN	50140.86;50470.16;50185.02	1	6.4319e-07	0
P68363	TUBA1B	Tubulin alpha-1B chain	TBA1B_HUMAN	50151.6	4	1.14467e-09	0
P68366	TUBA4A	Tubulin alpha-4A chain	TBA4A_HUMAN	49924.4	2	0.000440616	0
P68431;P84243;Q16695;Q5TEC6;Q6NXT2;Q71DI3	H3C1;H3-3A;H3-4;H3-7;H3-5;H3C15	Histone H3.1;Histone H3.3;Histone H3.1t;Histone H3-7;Histone H3.3C;Histone H3.2	H31_HUMAN;H33_HUMAN;H31T_HUMAN;H37_HUMAN;H3C_HUMAN;H32_HUMAN	15404.08;15327.91;15508.25;15430.1;15213.73;15388.02	1	0.000962676	0
P68871	HBB	Hemoglobin subunit beta	HBB_HUMAN	15998.4	16	8.93665e-10	0
P69891;P69892	HBG1;HBG2	Hemoglobin subunit gamma-1;Hemoglobin subunit gamma-2	HBG1_HUMAN;HBG2_HUMAN	16140.46;16126.44	3	9.21928e-09	0
P69905	HBA1	Hemoglobin subunit alpha	HBA_HUMAN	15257.5	11	1.63889e-10	0
P80108	GPLD1	Phosphatidylinositol-glycan-specific phospholipase D	PHLD_HUMAN	92336.4	24	1.63889e-10	0
P80188	LCN2	Neutrophil gelatinase-associated lipocalin	NGAL_HUMAN	22588.1	5	6.76595e-08	0
P80723	BASP1	Brain acid soluble protein 1	BASP1_HUMAN	22693.4	1	1.63889e-10	0
P80748	IGLV3-21	Immunoglobulin lambda variable 3-21	LV321_HUMAN	12445.7	1	6.97688e-07	0
P81605	DCD	Dermcidin	DCD_HUMAN	11283.9	4	7.34449e-07	0
P98160	HSPG2	Basement membrane-specific heparan sulfate proteoglycan core protein	PGBM_HUMAN	468830	17	1.86213e-07	0
Q01518	CAP1	Adenylyl cyclase-associated protein 1	CAP1_HUMAN	51901.5	4	5.40767e-06	0
Q02985	CFHR3	Complement factor H-related protein 3	FHR3_HUMAN	37323.2	12	1.63889e-10	0
Q03167	TGFBR3	Transforming growth factor beta receptor type 3	TGBR3_HUMAN	93499.4	1	0.00354327	0.00680272
Q03591	CFHR1	Complement factor H-related protein 1	FHR1_HUMAN	37650.6	13	7.37971e-10	0
Q04756	HGFAC	Hepatocyte growth factor activator	HGFA_HUMAN	70681.8	19	1.11868e-09	0
Q06033	ITIH3	Inter-alpha-trypsin inhibitor heavy chain H3	ITIH3_HUMAN	99849.2	26	4.86756e-10	0
Q06830	PRDX1	Peroxiredoxin-1	PRDX1_HUMAN	22110.3	3	1.63889e-10	0
Q07954	LRP1	Prolow-density lipoprotein receptor-related protein 1	LRP1_HUMAN	504606	7	1.12165e-08	0
Q08211	DHX9	ATP-dependent RNA helicase A	DHX9_HUMAN	140958	1	0.00034004	0
Q08380	LGALS3BP	Galectin-3-binding protein	LG3BP_HUMAN	65331	16	2.32059e-10	0
Q08554	DSC1	Desmocollin-1	DSC1_HUMAN	99986.8	1	0.000877149	0
Q08830	FGL1	Fibrinogen-like protein 1	FGL1_HUMAN	36379.5	3	1.38634e-05	0
Q09666	AHNAK	Neuroblast differentiation-associated protein AHNAK	AHNK_HUMAN	629101	5	2.78179e-08	0
Q12805	EFEMP1	EGF-containing fibulin-like extracellular matrix protein 1	FBLN3_HUMAN	54640.5	15	3.21713e-08	0
Q12860	CNTN1	Contactin-1	CNTN1_HUMAN	113320	7	8.50246e-07	0
Q12907	LMAN2	Vesicular integral-membrane protein VIP36	LMAN2_HUMAN	40228.7	5	9.42187e-08	0
Q12913	PTPRJ	Receptor-type tyrosine-protein phosphatase eta	PTPRJ_HUMAN	145941	2	1.63889e-10	0
Q12931	TRAP1	Heat shock protein 75 kDa, mitochondrial	TRAP1_HUMAN	80110	1	6.89373e-06	0
Q12986	NFX1	Transcriptional repressor NF-X1	NFX1_HUMAN	124395	1	0.00156096	0.00344234
Q13103	SPP2	Secreted phosphoprotein 24	SPP24_HUMAN	24337.7	5	1.63889e-10	0
Q13201	MMRN1	Multimerin-1	MMRN1_HUMAN	138110	13	8.21283e-10	0
Q13231	CHIT1	Chitotriosidase-1	CHIT1_HUMAN	51681.3	4	2.39558e-05	0
Q13421	MSLN	Mesothelin	MSLN_HUMAN	68985.7	2	5.63506e-06	0
Q13740	ALCAM	CD166 antigen	CD166_HUMAN	65102.3	3	1.26183e-07	0
Q13790	APOF	Apolipoprotein F	APOF_HUMAN	35399.5	4	4.52565e-10	0
Q13822	ENPP2	Ectonucleotide pyrophosphatase/phosphodiesterase family member 2	ENPP2_HUMAN	98993.6	1	4.73365e-05	0
Q14118	DAG1	Dystroglycan 1	DAG1_HUMAN	97441.5	6	3.23429e-07	0
Q14126	DSG2	Desmoglein-2	DSG2_HUMAN	122294	5	4.02836e-08	0
Q14432	PDE3A	cGMP-inhibited 3',5'-cyclic phosphodiesterase A	PDE3A_HUMAN	124979	1	3.99671e-06	0
Q14498	RBM39	RNA-binding protein 39	RBM39_HUMAN	59379.6	1	0.000810848	0
Q14508	WFDC2	WAP four-disulfide core domain protein 2	WFDC2_HUMAN	12993	1	7.73228e-06	0
Q14515	SPARCL1	SPARC-like protein 1	SPRL1_HUMAN	75207.7	8	3.55478e-08	0
Q14520	HABP2	Hyaluronan-binding protein 2	HABP2_HUMAN	62671.7	16	3.33865e-09	0
Q14624	ITIH4	Inter-alpha-trypsin inhibitor heavy chain H4	ITIH4_HUMAN	103357	42	1.63889e-10	0
Q14766	LTBP1	Latent-transforming growth factor beta-binding protein 1	LTBP1_HUMAN	186796	5	3.01784e-09	0
Q14767	LTBP2	Latent-transforming growth factor beta-binding protein 2	LTBP2_HUMAN	195052	1	0.000103251	0
Q14956	GPNMB	Transmembrane glycoprotein NMB	GPNMB_HUMAN	63922.5	2	1.09573e-07	0
Q15063	POSTN	Periostin	POSTN_HUMAN	93313.9	10	6.86052e-09	0
Q15084	PDIA6	Protein disulfide-isomerase A6	PDIA6_HUMAN	48121.3	1	3.0443e-09	0
Q15113	PCOLCE	Procollagen C-endopeptidase enhancer 1	PCOC1_HUMAN	47972.5	8	2.0451e-08	0
Q15166	PON3	Serum paraoxonase/lactonase 3	PON3_HUMAN	39607.5	6	1.63889e-10	0
Q15365	PCBP1	Poly(rC)-binding protein 1	PCBP1_HUMAN	37497.8	1	1.03104e-07	0
Q15485	FCN2	Ficolin-2	FCN2_HUMAN	34001.1	8	6.95139e-10	0
Q15582	TGFBI	Transforming growth factor-beta-induced protein ig-h3	BGH3_HUMAN	74680.9	14	2.37441e-09	0
Q15828	CST6	Cystatin-M	CYTM_HUMAN	16511.1	1	7.05774e-06	0
Q15848	ADIPOQ	Adiponectin	ADIPO_HUMAN	26413.6	4	1.63889e-10	0
Q15942	ZYX	Zyxin	ZYX_HUMAN	61277.3	6	3.86061e-08	0
Q16270	IGFBP7	Insulin-like growth factor-binding protein 7	IBP7_HUMAN	29130.3	4	4.18523e-09	0
Q16394	EXT1	Exostosin-1	EXT1_HUMAN	86254.8	1	1.39522e-05	0
Q16610	ECM1	Extracellular matrix protein 1	ECM1_HUMAN	60674.1	13	2.52972e-09	0
Q16853	AOC3	Membrane primary amine oxidase	AOC3_HUMAN	84621.9	4	3.62425e-08	0
Q3LHN2	KRTAP19-2	Keratin-associated protein 19-2	KR192_HUMAN	5736.54	1	2.08587e-06	0
Q3SYC2	MOGAT2	2-acylglycerol O-acyltransferase 2	MOGT2_HUMAN	38195.6	1	3.44514e-08	0
Q3ZCW2	LGALSL	Galectin-related protein	LEGL_HUMAN	18985.7	2	8.39778e-07	0
Q4LDE5	SVEP1	Sushi, von Willebrand factor type A, EGF and pentraxin domain-containing protein 1	SVEP1_HUMAN	390170	13	8.36278e-09	0
Q6EMK4	VASN	Vasorin	VASN_HUMAN	71712.6	7	1.63889e-10	0
Q6UVK1	CSPG4	Chondroitin sulfate proteoglycan 4	CSPG4_HUMAN	250537	2	0.000366264	0
Q6UX71	PLXDC2	Plexin domain-containing protein 2	PXDC2_HUMAN	59583.2	6	6.45251e-08	0
Q6UXB8	PI16	Peptidase inhibitor 16	PI16_HUMAN	49471.1	5	1.40737e-08	0
Q6UY14	ADAMTSL4	ADAMTS-like protein 4	ATL4_HUMAN	116545	2	0.00134136	0
Q6ZR08	DNAH12	Dynein axonemal heavy chain 12	DYH12_HUMAN	356942	2	5.4259e-06	0
Q76LX8	ADAMTS13	A disintegrin and metalloproteinase with thrombospondin motifs 13	ATS13_HUMAN	153604	9	1.23871e-09	0
Q7L5N7	LPCAT2	Lysophosphatidylcholine acyltransferase 2	PCAT2_HUMAN	60207.9	1	0.000340067	0
Q7Z3B1	NEGR1	Neuronal growth regulator 1	NEGR1_HUMAN	38719.1	1	5.55238e-06	0
Q7Z7G0	ABI3BP	Target of Nesh-SH3	TARSH_HUMAN	117895	7	4.10089e-06	0
Q7Z7M0	MEGF8	Multiple epidermal growth factor-like domains protein 8	MEGF8_HUMAN	303100	1	3.47472e-05	0
Q86SQ4	ADGRG6	Adhesion G-protein coupled receptor G6	AGRG6_HUMAN	136695	3	7.41687e-07	0
Q86U17	SERPINA11	Serpin A11	SPA11_HUMAN	46989.2	5	2.74514e-08	0
Q86UD1	OAF	Out at first protein homolog	OAF_HUMAN	30688.3	3	1.84655e-09	0
Q86UT5	PDZD3	Na(+)/H(+) exchange regulatory cofactor NHE-RF4	NHRF4_HUMAN	61031.6	1	0.000179298	0
Q86UX7	FERMT3	Fermitin family homolog 3	URP2_HUMAN	75952.8	3	1.58026e-07	0
Q86VB7	CD163	Scavenger receptor cysteine-rich type 1 protein M130	C163A_HUMAN	125451	14	2.1307e-08	0
Q8N6C8	LILRA3	Leukocyte immunoglobulin-like receptor subfamily A member 3	LIRA3_HUMAN	47471.8	6	2.63996e-06	0
Q8NBP7	PCSK9	Proprotein convertase subtilisin/kexin type 9	PCSK9_HUMAN	74286.2	4	5.5026e-05	0
Q8WWA0	ITLN1	Intelectin-1	ITLN1_HUMAN	34961.7	2	3.20592e-05	0
Q8WWZ8	OIT3	Oncoprotein-induced transcript 3 protein	OIT3_HUMAN	60021.8	3	0.000160817	0
Q8WZ42	TTN	Titin	TITIN_HUMAN	3.81603e+06	5	5.15e-06	0
Q8WZ75	ROBO4	Roundabout homolog 4	ROBO4_HUMAN	107457	1	1.47312e-08	0
Q92496	CFHR4	Complement factor H-related protein 4	FHR4_HUMAN	65350.8	5	3.78356e-08	0
Q92820	GGH	Gamma-glutamyl hydrolase	GGH_HUMAN	35964.4	2	2.92542e-08	0
Q92823	NRCAM	Neuronal cell adhesion molecule	NRCAM_HUMAN	143890	5	0.000155658	0
Q92954	PRG4	Proteoglycan 4	PRG4_HUMAN	151061	17	5.56619e-10	0
Q96FE7	PIK3IP1	Phosphoinositide-3-kinase-interacting protein 1	P3IP1_HUMAN	28248	1	5.02715e-05	0
Q96IY4	CPB2	Carboxypeptidase B2	CBPB2_HUMAN	48424.2	9	1.10031e-09	0
Q96KN2	CNDP1	Beta-Ala-His dipeptidase	CNDP1_HUMAN	56692.1	12	1.63889e-10	0
Q96NZ9	PRAP1	Proline-rich acidic protein 1	PRAP1_HUMAN	17207.7	1	6.90427e-08	0
Q96PD5	PGLYRP2	N-acetylmuramoyl-L-alanine amidase	PGRP2_HUMAN	62217	16	7.95743e-09	0
Q96S96	PEBP4	Phosphatidylethanolamine-binding protein 4	PEBP4_HUMAN	25733.4	2	5.94338e-09	0
Q99497	PARK7	Parkinson disease protein 7	PARK7_HUMAN	19891	4	0.000507099	0
Q99784	OLFM1	Noelin	NOE1_HUMAN	55342.6	1	8.36615e-10	0
Q99969	RARRES2	Retinoic acid receptor responder protein 2	RARR2_HUMAN	18617.6	3	2.99027e-09	0
Q9BRA2	TXNDC17	Thioredoxin domain-containing protein 17	TXD17_HUMAN	13940.8	1	6.78941e-10	0
Q9BUN1	MENT	Protein MENT	MENT_HUMAN	36769.4	1	1.6247e-08	0
Q9BXR6	CFHR5	Complement factor H-related protein 5	FHR5_HUMAN	64419.4	15	1.36744e-09	0
Q9H1C3	GLT8D2	Glycosyltransferase 8 domain-containing protein 2	GL8D2_HUMAN	40026.1	1	7.07372e-06	0
Q9H257	CARD9	Caspase recruitment domain-containing protein 9	CARD9_HUMAN	62240.6	1	2.06346e-06	0
Q9H299	SH3BGRL3	SH3 domain-binding glutamic acid-rich-like protein 3	SH3L3_HUMAN	10437.7	1	2.24964e-09	0
Q9H4G4	GLIPR2	Golgi-associated plant pathogenesis-related protein 1	GAPR1_HUMAN	17218.3	2	3.25156e-09	0
Q9H6F5	CCDC86	Coiled-coil domain-containing protein 86	CCD86_HUMAN	40235.6	1	1.02204e-05	0
Q9H8L6	MMRN2	Multimerin-2	MMRN2_HUMAN	104409	1	1.30676e-06	0
Q9H8M1	COQ10B	Coenzyme Q-binding protein COQ10 homolog B, mitochondrial	CQ10B_HUMAN	27070.6	1	0.00126534	0
Q9HC98	NEK6	Serine/threonine-protein kinase Nek6	NEK6_HUMAN	35714.3	1	7.65598e-06	0
Q9HD89	RETN	Resistin	RETN_HUMAN	11419.3	2	0.000701482	0
Q9HDC9	APMAP	Adipocyte plasma membrane-associated protein	APMAP_HUMAN	46480.4	11	3.17876e-09	0
Q9NP80	PNPLA8	Calcium-independent phospholipase A2-gamma	PLPL8_HUMAN	88476.9	1	9.54298e-08	0
Q9NPH3	IL1RAP	Interleukin-1 receptor accessory protein	IL1AP_HUMAN	65418.4	6	7.80491e-09	0
Q9NPY3	CD93	Complement component C1q receptor	C1QR1_HUMAN	68560	4	1.00797e-09	0
Q9NQ38	SPINK5	Serine protease inhibitor Kazal-type 5	ISK5_HUMAN	120714	2	0.000638388	0
Q9NQ79	CRTAC1	Cartilage acidic protein 1	CRAC1_HUMAN	71420.7	10	1.63889e-10	0
Q9NR12	PDLIM7	PDZ and LIM domain protein 7	PDLI7_HUMAN	49844.7	2	2.51786e-05	0
Q9NR31	SAR1A	GTP-binding protein SAR1a	SAR1A_HUMAN	22366.8	2	7.09851e-09	0
Q9NW13	RBM28	RNA-binding protein 28	RBM28_HUMAN	85737.6	1	9.84409e-07	0
Q9NYW8	RBAK	RB-associated KRAB zinc finger protein	RBAK_HUMAN	82994.7	1	4.52191e-08	0
Q9NZ38	IDI2-AS1	Uncharacterized protein IDI2-AS1	IDAS1_HUMAN	21311.9	1	0.000366872	0
Q9NZK5	ADA2	Adenosine deaminase 2	ADA2_HUMAN	58933.6	2	0.000829103	0
Q9NZP8	C1RL	Complement C1r subcomponent-like protein	C1RL_HUMAN	53498.3	7	7.20669e-10	0
Q9NZQ9	TMOD4	Tropomodulin-4	TMOD4_HUMAN	39335.5	1	1.53847e-05	0
Q9NZT1	CALML5	Calmodulin-like protein 5	CALL5_HUMAN	15892.5	2	0.000777335	0
Q9UBR2	CTSZ	Cathepsin Z	CATZ_HUMAN	33867.9	2	9.98975e-08	0
Q9UGM5	FETUB	Fetuin-B	FETUB_HUMAN	42054.9	10	1.10641e-08	0
Q9UHG3	PCYOX1	Prenylcysteine oxidase 1	PCYOX_HUMAN	56640.1	5	3.65863e-08	0
Q9UJJ9	GNPTG	N-acetylglucosamine-1-phosphotransferase subunit gamma	GNPTG_HUMAN	33973.6	2	4.03976e-10	0
Q9UK55	SERPINA10	Protein Z-dependent protease inhibitor	ZPI_HUMAN	50706.9	7	6.6711e-10	0
Q9UKM7	MAN1B1	Endoplasmic reticulum mannosyl-oligosaccharide 1,2-alpha-mannosidase	MA1B1_HUMAN	79579.8	1	3.86724e-06	0
Q9UMZ3	PTPRQ	Phosphatidylinositol phosphatase PTPRQ	PTPRQ_HUMAN	260924	1	5.51854e-05	0
Q9UNN8	PROCR	Endothelial protein C receptor	EPCR_HUMAN	26671.4	2	1.25957e-07	0
Q9UNW1	MINPP1	Multiple inositol polyphosphate phosphatase 1	MINP1_HUMAN	55051.2	3	2.72492e-06	0
Q9Y251	HPSE	Heparanase	HPSE_HUMAN	61148.8	1	0.000538535	0
Q9Y279	VSIG4	V-set and immunoglobulin domain-containing protein 4	VSIG4_HUMAN	43987.1	5	8.42354e-07	0
Q9Y490	TLN1	Talin-1	TLN1_HUMAN	269767	22	3.65069e-10	0
Q9Y4L1	HYOU1	Hypoxia up-regulated protein 1	HYOU1_HUMAN	111335	2	4.19805e-06	0
Q9Y5Y7	LYVE1	Lymphatic vessel endothelial hyaluronic acid receptor 1	LYVE1_HUMAN	35213.4	3	4.51515e-08	0
Q9Y6R7	FCGBP	IgGFc-binding protein	FCGBP_HUMAN	572017	47	9.67464e-10	0
Q9Y6Z7	COLEC10	Collectin-10	COL10_HUMAN	30705	3	1.96012e-08	0
