# Supplementary material for: Towards the Definition of the Molecular Hallmarks of Idiopathic Membranous Nephropathy in Serum Proteome: A DIA-PASEF Approach
Source: Int J Mol Sci. 2023 Jul 21;24(14):11756. doi: 10.3390/ijms241411756 (PMC10380405; doi:10.3390/ijms241411756)
Supplement: Supplementary file 1 [file ijms-24-11756-s001.zip › Table S2.xlsx]

## Sheet: PROTEIN LIST
Protein Groups	Genes	Protein Descriptions	Protein Names	Molecular Weight	Nr Of Stripped Sequences Identified	StrippedSequence	IMNO1_inj1_Quantity	IMNO1_inj3_Quantity	IMNO12_inj1_Quantity	IMNO12_inj2_Quantity	IMNV1_inj1_Quantity	IMNV1_inj2_Quantity	IMNV2_inj1_Quantity	IMNV2_inj2_Quantity	IMNV5_inj1_Quantity	IMNV5_inj3_Quantity	IMNV8_inj1_Quantity	IMNV8_inj2_Quantity	IMNV9_inj1_Quantity	IMNV9_inj2_Quantity	IMNV10_inj1_Quantity	IMNV10_inj2_Quantity	IMNV13_inj1_Quantity	IMNV13_inj2_Quantity	IMNV14_inj1_Quantity	IMNV14_inj2_Quantity	IMNV15_inj1_Quantity	IMNV15_inj3_Quantity	IMNV20_inj1_Quantity	IMNV20_inj2_Quantity	IMNV22_inj1_Quantity	IMNV22_inj2_Quantity	IMNV30_inj1_Quantity	IMNV30_inj2_Quantity	IMNV37_inj1_Quantity	IMNV37_inj2_Quantity	PN1_inj1_Quantity	PN1_inj2_Quantity	PN2_inj2_Quantity	PN2_inj3_Quantity	PN3_inj1_Quantity	PN3_inj3_Quantity	PN4_inj1_Quantity	PN4_inj2_Quantity	PN5_inj1_Quantity	PN5_inj2_Quantity	PN7_inj1_Quantity	PN7_inj3_Quantity	PN8_inj1_Quantity
A0A075B6H7	IGKV3-7	Probable non-functional immunoglobulin kappa variable 3-7	KV37_HUMAN	12783.5	2	LLIYGASTR	6099.11	7744.14	3508.73	998.707	725.241	176.839	2326.48	1297.58	3544.53	3990.2	11231.9	3396.55	4509.68	659.461	4542.95	199.014	6109.59	5711.03	8170.34	1901.79	7250.49	9030.7	5613.34	880.149	2712.11	2478.93	5249.58	45.5461	5649.05	1663.41	10695.9	7889.32	3672.43	1229.01	7135.62	3205.8	16569.7	13044.5	4133.74	4225.71	11098.9	26215.8	4339.49
A0A075B6H7	IGKV3-7	Probable non-functional immunoglobulin kappa variable 3-7	KV37_HUMAN	12783.5	2	ASQSVSSSYLTWYQQKPGQAPR	6099.11	7744.14	3508.73	998.707	725.241	176.839	2326.48	1297.58	3544.53	3990.2	11231.9	3396.55	4509.68	659.461	4542.95	199.014	6109.59	5711.03	8170.34	1901.79	7250.49	9030.7	5613.34	880.149	2712.11	2478.93	5249.58	45.5461	5649.05	1663.41	10695.9	7889.32	3672.43	1229.01	7135.62	3205.8	16569.7	13044.5	4133.74	4225.71	11098.9	26215.8	4339.49
A0A075B6H9	IGLV4-69	Immunoglobulin lambda variable 4-69	LV469_HUMAN	12773.3	4	FSGSSSGAER	141.534	307.322	232.272	160.947	44.9339	66.8289	142.396	87.3321	33.4538	42.8362	210.694	251.027	46.5006	68.8864	68.5721	79.7841	89.3594	67.2928	140.396	151.891	169.964	156.672	94.6682	67.7706	68.7002	45.885	97.3179	84.4514	132.043	163.158	865.699	1291.44	59.5191	20.8028	143.03	77.5382	313.219	405.827	37.3982	50.8708	13.2062	16.2179	94.1656
A0A075B6H9	IGLV4-69	Immunoglobulin lambda variable 4-69	LV469_HUMAN	12773.3	4	GDGIPDRFSGSSSGAER	141.534	307.322	232.272	160.947	44.9339	66.8289	142.396	87.3321	33.4538	42.8362	210.694	251.027	46.5006	68.8864	68.5721	79.7841	89.3594	67.2928	140.396	151.891	169.964	156.672	94.6682	67.7706	68.7002	45.885	97.3179	84.4514	132.043	163.158	865.699	1291.44	59.5191	20.8028	143.03	77.5382	313.219	405.827	37.3982	50.8708	13.2062	16.2179	94.1656
A0A075B6H9	IGLV4-69	Immunoglobulin lambda variable 4-69	LV469_HUMAN	12773.3	4	LNSDGSHSKGDGIPDR	141.534	307.322	232.272	160.947	44.9339	66.8289	142.396	87.3321	33.4538	42.8362	210.694	251.027	46.5006	68.8864	68.5721	79.7841	89.3594	67.2928	140.396	151.891	169.964	156.672	94.6682	67.7706	68.7002	45.885	97.3179	84.4514	132.043	163.158	865.699	1291.44	59.5191	20.8028	143.03	77.5382	313.219	405.827	37.3982	50.8708	13.2062	16.2179	94.1656
A0A075B6H9	IGLV4-69	Immunoglobulin lambda variable 4-69	LV469_HUMAN	12773.3	4	LTCTLSSGHSSYAIAWHQQQPEKGPR	141.534	307.322	232.272	160.947	44.9339	66.8289	142.396	87.3321	33.4538	42.8362	210.694	251.027	46.5006	68.8864	68.5721	79.7841	89.3594	67.2928	140.396	151.891	169.964	156.672	94.6682	67.7706	68.7002	45.885	97.3179	84.4514	132.043	163.158	865.699	1291.44	59.5191	20.8028	143.03	77.5382	313.219	405.827	37.3982	50.8708	13.2062	16.2179	94.1656
A0A075B6I0	IGLV8-61	Immunoglobulin lambda variable 8-61	LV861_HUMAN	12814.4	3	FSGSILGNK	459.054	944.906	NaN	2.27353	166.616	183.109	162.94	159.486	178.054	260.873	1315.36	1421.26	472.896	393.878	598.769	591.551	228.257	188.463	658.736	702.256	557.64	608.103	158.606	125.11	134.527	130.17	395.952	408.925	387.035	358.854	86.2406	103.29	931.582	948.222	2748.75	1782.64	1482.73	1354.71	NaN	NaN	616.001	693.063	649.701
A0A075B6I0	IGLV8-61	Immunoglobulin lambda variable 8-61	LV861_HUMAN	12814.4	3	TLIYSTNTR	459.054	944.906	NaN	2.27353	166.616	183.109	162.94	159.486	178.054	260.873	1315.36	1421.26	472.896	393.878	598.769	591.551	228.257	188.463	658.736	702.256	557.64	608.103	158.606	125.11	134.527	130.17	395.952	408.925	387.035	358.854	86.2406	103.29	931.582	948.222	2748.75	1782.64	1482.73	1354.71	NaN	NaN	616.001	693.063	649.701
A0A075B6I0	IGLV8-61	Immunoglobulin lambda variable 8-61	LV861_HUMAN	12814.4	3	SSGVPDRFSGSILGNK	459.054	944.906	NaN	2.27353	166.616	183.109	162.94	159.486	178.054	260.873	1315.36	1421.26	472.896	393.878	598.769	591.551	228.257	188.463	658.736	702.256	557.64	608.103	158.606	125.11	134.527	130.17	395.952	408.925	387.035	358.854	86.2406	103.29	931.582	948.222	2748.75	1782.64	1482.73	1354.71	NaN	NaN	616.001	693.063	649.701
A0A075B6I1	IGLV4-60	Immunoglobulin lambda variable 4-60	LV460_HUMAN	12987.5	3	GSGVPDRFSGSSSGADR	41.9565	7.41802	3.95929	10.341	12.9623	33.1729	NaN	NaN	NaN	NaN	70.9104	126.857	49.8812	42.9698	103.891	163.176	21.2139	32.882	41.2036	47.713	37.0492	35.1943	21.7088	32.4773	62.6932	61.3286	27.6689	25.5197	23.3343	25.5098	12.4427	8.34711	18.185	22.1976	54.9224	18.071	29.556	36.6167	10.0754	17.6358	40.2045	22.3261	11.246
A0A075B6I1	IGLV4-60	Immunoglobulin lambda variable 4-60	LV460_HUMAN	12987.5	3	FSGSSSGADR	41.9565	7.41802	3.95929	10.341	12.9623	33.1729	NaN	NaN	NaN	NaN	70.9104	126.857	49.8812	42.9698	103.891	163.176	21.2139	32.882	41.2036	47.713	37.0492	35.1943	21.7088	32.4773	62.6932	61.3286	27.6689	25.5197	23.3343	25.5098	12.4427	8.34711	18.185	22.1976	54.9224	18.071	29.556	36.6167	10.0754	17.6358	40.2045	22.3261	11.246
A0A075B6I1	IGLV4-60	Immunoglobulin lambda variable 4-60	LV460_HUMAN	12987.5	3	LEGSGSYNK	41.9565	7.41802	3.95929	10.341	12.9623	33.1729	NaN	NaN	NaN	NaN	70.9104	126.857	49.8812	42.9698	103.891	163.176	21.2139	32.882	41.2036	47.713	37.0492	35.1943	21.7088	32.4773	62.6932	61.3286	27.6689	25.5197	23.3343	25.5098	12.4427	8.34711	18.185	22.1976	54.9224	18.071	29.556	36.6167	10.0754	17.6358	40.2045	22.3261	11.246
A0A075B6I4	IGLV10-54	Immunoglobulin lambda variable 10-54	LVX54_HUMAN	12394.9	1	NNNRPSGISER	10.6033	31.6714	18.8926	34.8853	1.214	1.42536	20.0922	20.7037	NaN	NaN	68.5355	58.1004	46.3591	30.132	16.0383	15.2946	14.2332	19.0213	41.3681	26.5058	6.44281	8.70532	6.40237	9.87204	1.24755	NaN	NaN	NaN	NaN	NaN	NaN	NaN	5.58855	10.4266	1.85554	1.08133	38.8792	39.6064	0.700049	1.55427	12.7817	12.1408	16.5663
A0A075B6I9	IGLV7-46	Immunoglobulin lambda variable 7-46	LV746_HUMAN	12468.1	2	TLIYDTSNK	113.442	193.391	182.166	186.293	10.8884	18.712	96.0471	91.2152	27.5679	86.3034	140.151	154.552	73.3112	36.448	17.286	17.8335	161.781	143.209	140.786	165.968	35.1049	67.1072	293.078	249.651	28.5938	51.9913	53.9269	48.2084	52.4784	70.4118	19.6111	21.5704	90.4269	37.1092	48.8867	62.7391	141.45	109.107	14.186	12.7072	17.7628	10.9106	56.6908
A0A075B6I9	IGLV7-46	Immunoglobulin lambda variable 7-46	LV746_HUMAN	12468.1	2	TLIYDTSNKHSWTPAR	113.442	193.391	182.166	186.293	10.8884	18.712	96.0471	91.2152	27.5679	86.3034	140.151	154.552	73.3112	36.448	17.286	17.8335	161.781	143.209	140.786	165.968	35.1049	67.1072	293.078	249.651	28.5938	51.9913	53.9269	48.2084	52.4784	70.4118	19.6111	21.5704	90.4269	37.1092	48.8867	62.7391	141.45	109.107	14.186	12.7072	17.7628	10.9106	56.6908
A0A075B6J9	IGLV2-18	Immunoglobulin lambda variable 2-18	LV218_HUMAN	12411.7	2	VSWYQQPPGTAPK	139.139	147.695	85.9745	87.2749	35.1735	40.2736	113.727	102.293	15.3096	6.79522	154.705	187.792	97.0058	116.742	102.055	84.8486	NaN	5.91358	134.025	176.804	29.3651	32.866	91.5281	66.6666	161.731	129.679	280.514	258.417	282.54	165.111	115.298	116.72	108.941	155.206	215.659	150.722	20.2097	36.214	87.6499	87.5468	140.205	192.342	268.118
A0A075B6J9	IGLV2-18	Immunoglobulin lambda variable 2-18	LV218_HUMAN	12411.7	2	LMIYEVSNRPSGVPDR	139.139	147.695	85.9745	87.2749	35.1735	40.2736	113.727	102.293	15.3096	6.79522	154.705	187.792	97.0058	116.742	102.055	84.8486	NaN	5.91358	134.025	176.804	29.3651	32.866	91.5281	66.6666	161.731	129.679	280.514	258.417	282.54	165.111	115.298	116.72	108.941	155.206	215.659	150.722	20.2097	36.214	87.6499	87.5468	140.205	192.342	268.118
A0A075B6K0	IGLV3-16	Immunoglobulin lambda variable 3-16	LV316_HUMAN	12466.1	2	ITCSGEALPK	44.6647	28.513	NaN	20.3436	NaN	NaN	3.14741	9.42538	3.30479	NaN	29.9422	30.9571	25.3239	14.4632	18.3807	19.1628	19.5336	29.5335	22.7768	34.0682	14.881	5.35287	NaN	7.95705	16.6855	23.1847	NaN	NaN	33.3562	41.7784	43.5745	47.1598	27.4177	40.4575	82.4925	96.7146	36.5818	27.0634	13.9188	10.2974	29.1919	30.238	30.0097
A0A075B6K0	IGLV3-16	Immunoglobulin lambda variable 3-16	LV316_HUMAN	12466.1	2	ITCSGEALPKK	44.6647	28.513	NaN	20.3436	NaN	NaN	3.14741	9.42538	3.30479	NaN	29.9422	30.9571	25.3239	14.4632	18.3807	19.1628	19.5336	29.5335	22.7768	34.0682	14.881	5.35287	NaN	7.95705	16.6855	23.1847	NaN	NaN	33.3562	41.7784	43.5745	47.1598	27.4177	40.4575	82.4925	96.7146	36.5818	27.0634	13.9188	10.2974	29.1919	30.238	30.0097
A0A075B6K2	IGLV3-12	Immunoglobulin lambda variable 3-12	LV312_HUMAN	12386.7	1	FSGSNPGNTATLTISR	NaN	NaN	NaN	NaN	NaN	NaN	NaN	NaN	NaN	NaN	NaN	NaN	NaN	NaN	NaN	NaN	1.16062	NaN	NaN	NaN	NaN	NaN	2.77604	1.52283	NaN	0.764817	2.02003	NaN	NaN	1.33467	NaN	NaN	NaN	NaN	NaN	NaN	NaN	NaN	NaN	NaN	NaN	NaN	NaN
A0A075B6K4	IGLV3-10	Immunoglobulin lambda variable 3-10	LV310_HUMAN	12440.9	7	ITCSGDALPKK	14.7074	15.1073	18.6082	23.8078	13.6674	10.4897	27.2475	24.1892	8.3478	8.82256	15.0953	19.8646	67.7973	81.7483	9.41368	8.83685	11.0585	9.98149	20.3588	29.3645	16.0442	19.548	15.796	16.8554	16.3319	13.2336	29.2088	29.5697	28.807	15.035	20.6408	15.9375	75.0562	45.7955	100.512	56.7571	120.099	125.575	20.3135	11.1088	35.7406	33.5691	46.5598
A0A075B6K4	IGLV3-10	Immunoglobulin lambda variable 3-10	LV310_HUMAN	12440.9	7	KYAYWYQQK	14.7074	15.1073	18.6082	23.8078	13.6674	10.4897	27.2475	24.1892	8.3478	8.82256	15.0953	19.8646	67.7973	81.7483	9.41368	8.83685	11.0585	9.98149	20.3588	29.3645	16.0442	19.548	15.796	16.8554	16.3319	13.2336	29.2088	29.5697	28.807	15.035	20.6408	15.9375	75.0562	45.7955	100.512	56.7571	120.099	125.575	20.3135	11.1088	35.7406	33.5691	46.5598
A0A075B6K4	IGLV3-10	Immunoglobulin lambda variable 3-10	LV310_HUMAN	12440.9	7	RPSGIPER	14.7074	15.1073	18.6082	23.8078	13.6674	10.4897	27.2475	24.1892	8.3478	8.82256	15.0953	19.8646	67.7973	81.7483	9.41368	8.83685	11.0585	9.98149	20.3588	29.3645	16.0442	19.548	15.796	16.8554	16.3319	13.2336	29.2088	29.5697	28.807	15.035	20.6408	15.9375	75.0562	45.7955	100.512	56.7571	120.099	125.575	20.3135	11.1088	35.7406	33.5691	46.5598
A0A075B6K4	IGLV3-10	Immunoglobulin lambda variable 3-10	LV310_HUMAN	12440.9	7	SGQAPVLVIYEDSK	14.7074	15.1073	18.6082	23.8078	13.6674	10.4897	27.2475	24.1892	8.3478	8.82256	15.0953	19.8646	67.7973	81.7483	9.41368	8.83685	11.0585	9.98149	20.3588	29.3645	16.0442	19.548	15.796	16.8554	16.3319	13.2336	29.2088	29.5697	28.807	15.035	20.6408	15.9375	75.0562	45.7955	100.512	56.7571	120.099	125.575	20.3135	11.1088	35.7406	33.5691	46.5598
A0A075B6K4	IGLV3-10	Immunoglobulin lambda variable 3-10	LV310_HUMAN	12440.9	7	YAYWYQQK	14.7074	15.1073	18.6082	23.8078	13.6674	10.4897	27.2475	24.1892	8.3478	8.82256	15.0953	19.8646	67.7973	81.7483	9.41368	8.83685	11.0585	9.98149	20.3588	29.3645	16.0442	19.548	15.796	16.8554	16.3319	13.2336	29.2088	29.5697	28.807	15.035	20.6408	15.9375	75.0562	45.7955	100.512	56.7571	120.099	125.575	20.3135	11.1088	35.7406	33.5691	46.5598
A0A075B6K4	IGLV3-10	Immunoglobulin lambda variable 3-10	LV310_HUMAN	12440.9	7	SGQAPVLVIYEDSKRPSGIPER	14.7074	15.1073	18.6082	23.8078	13.6674	10.4897	27.2475	24.1892	8.3478	8.82256	15.0953	19.8646	67.7973	81.7483	9.41368	8.83685	11.0585	9.98149	20.3588	29.3645	16.0442	19.548	15.796	16.8554	16.3319	13.2336	29.2088	29.5697	28.807	15.035	20.6408	15.9375	75.0562	45.7955	100.512	56.7571	120.099	125.575	20.3135	11.1088	35.7406	33.5691	46.5598
A0A075B6K4	IGLV3-10	Immunoglobulin lambda variable 3-10	LV310_HUMAN	12440.9	7	SGQAPVLVIYEDSKR	14.7074	15.1073	18.6082	23.8078	13.6674	10.4897	27.2475	24.1892	8.3478	8.82256	15.0953	19.8646	67.7973	81.7483	9.41368	8.83685	11.0585	9.98149	20.3588	29.3645	16.0442	19.548	15.796	16.8554	16.3319	13.2336	29.2088	29.5697	28.807	15.035	20.6408	15.9375	75.0562	45.7955	100.512	56.7571	120.099	125.575	20.3135	11.1088	35.7406	33.5691	46.5598
A0A075B6K5	IGLV3-9	Immunoglobulin lambda variable 3-9	LV39_HUMAN	12331.7	6	ITCGGNNIGSK	112.409	145.507	243.488	216.008	166.398	140.049	190.062	147.017	74.1155	143.696	167.117	220.536	712.474	740.337	144.57	126.882	140.275	113.314	336.669	348.251	152.847	128.027	118.186	158.719	201.362	201.255	296.224	196.63	279.299	292.852	135.03	126.426	155.24	396.807	559.96	498.777	744.678	689.275	241.196	224.094	150.398	200.694	323.946
A0A075B6K5	IGLV3-9	Immunoglobulin lambda variable 3-9	LV39_HUMAN	12331.7	6	FSGSNSGNTATLTISR	112.409	145.507	243.488	216.008	166.398	140.049	190.062	147.017	74.1155	143.696	167.117	220.536	712.474	740.337	144.57	126.882	140.275	113.314	336.669	348.251	152.847	128.027	118.186	158.719	201.362	201.255	296.224	196.63	279.299	292.852	135.03	126.426	155.24	396.807	559.96	498.777	744.678	689.275	241.196	224.094	150.398	200.694	323.946
A0A075B6K5	IGLV3-9	Immunoglobulin lambda variable 3-9	LV39_HUMAN	12331.7	6	NVHWYQQK	112.409	145.507	243.488	216.008	166.398	140.049	190.062	147.017	74.1155	143.696	167.117	220.536	712.474	740.337	144.57	126.882	140.275	113.314	336.669	348.251	152.847	128.027	118.186	158.719	201.362	201.255	296.224	196.63	279.299	292.852	135.03	126.426	155.24	396.807	559.96	498.777	744.678	689.275	241.196	224.094	150.398	200.694	323.946
A0A075B6K5	IGLV3-9	Immunoglobulin lambda variable 3-9	LV39_HUMAN	12331.7	6	DSNRPSGIPER	112.409	145.507	243.488	216.008	166.398	140.049	190.062	147.017	74.1155	143.696	167.117	220.536	712.474	740.337	144.57	126.882	140.275	113.314	336.669	348.251	152.847	128.027	118.186	158.719	201.362	201.255	296.224	196.63	279.299	292.852	135.03	126.426	155.24	396.807	559.96	498.777	744.678	689.275	241.196	224.094	150.398	200.694	323.946
A0A075B6K5	IGLV3-9	Immunoglobulin lambda variable 3-9	LV39_HUMAN	12331.7	6	PGQAPVLVIYR	112.409	145.507	243.488	216.008	166.398	140.049	190.062	147.017	74.1155	143.696	167.117	220.536	712.474	740.337	144.57	126.882	140.275	113.314	336.669	348.251	152.847	128.027	118.186	158.719	201.362	201.255	296.224	196.63	279.299	292.852	135.03	126.426	155.24	396.807	559.96	498.777	744.678	689.275	241.196	224.094	150.398	200.694	323.946
A0A075B6K5	IGLV3-9	Immunoglobulin lambda variable 3-9	LV39_HUMAN	12331.7	6	NVHWYQQKPGQAPVLVIYR	112.409	145.507	243.488	216.008	166.398	140.049	190.062	147.017	74.1155	143.696	167.117	220.536	712.474	740.337	144.57	126.882	140.275	113.314	336.669	348.251	152.847	128.027	118.186	158.719	201.362	201.255	296.224	196.63	279.299	292.852	135.03	126.426	155.24	396.807	559.96	498.777	744.678	689.275	241.196	224.094	150.398	200.694	323.946
A0A075B6Q5	IGHV3-64	Immunoglobulin heavy variable 3-64	HV364_HUMAN	12890.7	2	AEDMAVYYCAR	57.5068	55.0442	10.0061	25.5998	NaN	NaN	NaN	NaN	23.4389	63.6238	NaN	NaN	NaN	NaN	46.7718	NaN	NaN	38.8222	76.4704	60.1543	72.5023	107.814	40.8464	54.3918	10.3021	NaN	1.43935	NaN	NaN	NaN	36.2192	7.99718	NaN	NaN	NaN	NaN	NaN	44.0639	NaN	NaN	7.82572	NaN	15.7668
A0A075B6Q5	IGHV3-64	Immunoglobulin heavy variable 3-64	HV364_HUMAN	12890.7	2	NTLYLQMGSLR	57.5068	55.0442	10.0061	25.5998	NaN	NaN	NaN	NaN	23.4389	63.6238	NaN	NaN	NaN	NaN	46.7718	NaN	NaN	38.8222	76.4704	60.1543	72.5023	107.814	40.8464	54.3918	10.3021	NaN	1.43935	NaN	NaN	NaN	36.2192	7.99718	NaN	NaN	NaN	NaN	NaN	44.0639	NaN	NaN	7.82572	NaN	15.7668
A0A075B6R2;A0A087WSY4	IGHV4-4;IGHV4-30-2	Immunoglobulin heavy variable 4-4;Immunoglobulin heavy variable 4-30-2	HV404_HUMAN;HV432_HUMAN	12847.71;13024.91	2	LSSVTAADTAVYYCAR	23.5872	13.0691	40.1523	39.4022	18.7708	20.5361	59.4564	50.776	10.5006	13.6374	18.6612	6.28941	3.42468	3.21561	8.42402	6.51354	8.60282	13.1087	22.6179	39.531	41.6698	35.6156	23.9505	27.721	10.4132	12.7718	18.2377	14.8655	13.65	6.55128	86.6408	89.1352	1.8242	4.64952	5.97911	12.5345	72.8106	75.4802	8.56854	6.29533	3.86829	NaN	27.5366
A0A075B6R2;A0A087WSY4	IGHV4-4;IGHV4-30-2	Immunoglobulin heavy variable 4-4;Immunoglobulin heavy variable 4-30-2	HV404_HUMAN;HV432_HUMAN	12847.71;13024.91	2	SKNQFSLK	23.5872	13.0691	40.1523	39.4022	18.7708	20.5361	59.4564	50.776	10.5006	13.6374	18.6612	6.28941	3.42468	3.21561	8.42402	6.51354	8.60282	13.1087	22.6179	39.531	41.6698	35.6156	23.9505	27.721	10.4132	12.7718	18.2377	14.8655	13.65	6.55128	86.6408	89.1352	1.8242	4.64952	5.97911	12.5345	72.8106	75.4802	8.56854	6.29533	3.86829	NaN	27.5366
A0A075B6S2;A2NJV5	IGKV2D-29;IGKV2-29	Immunoglobulin kappa variable 2D-29;Immunoglobulin kappa variable 2-29	KVD29_HUMAN;KV229_HUMAN	13143.12;13085.04	2	SSQSLLHSDGK	4.90779	8.32321	2.1575	59.3747	4.98766	6.58207	4.36221	2.45892	10.0095	5.37566	5.16344	6.50646	NaN	NaN	2.17832	6.18226	14.4326	6.99821	8.00302	14.1532	30.8443	22.9992	56.8545	57.7043	1.45542	NaN	NaN	NaN	NaN	NaN	48.8615	53.295	NaN	NaN	NaN	NaN	174.52	195.443	6.88502	6.47641	1.80963	NaN	15.3142
A0A075B6S2;A2NJV5	IGKV2D-29;IGKV2-29	Immunoglobulin kappa variable 2D-29;Immunoglobulin kappa variable 2-29	KVD29_HUMAN;KV229_HUMAN	13143.12;13085.04	2	TYLYWYLQK	4.90779	8.32321	2.1575	59.3747	4.98766	6.58207	4.36221	2.45892	10.0095	5.37566	5.16344	6.50646	NaN	NaN	2.17832	6.18226	14.4326	6.99821	8.00302	14.1532	30.8443	22.9992	56.8545	57.7043	1.45542	NaN	NaN	NaN	NaN	NaN	48.8615	53.295	NaN	NaN	NaN	NaN	174.52	195.443	6.88502	6.47641	1.80963	NaN	15.3142
A0A075B6S5	IGKV1-27	Immunoglobulin kappa variable 1-27	KV127_HUMAN	12711.5	2	ASQGISNYLAWYQQKPGKVPK	NaN	NaN	NaN	NaN	1.21336	1.50985	0.976461	NaN	NaN	NaN	NaN	NaN	NaN	NaN	NaN	NaN	NaN	NaN	NaN	NaN	0.572814	NaN	NaN	NaN	NaN	NaN	NaN	NaN	NaN	NaN	0.977956	NaN	NaN	NaN	NaN	0.705638	NaN	NaN	NaN	NaN	NaN	NaN	0.634598
A0A075B6S5	IGKV1-27	Immunoglobulin kappa variable 1-27	KV127_HUMAN	12711.5	2	ASQGISNYLAWYQQKPGK	NaN	NaN	NaN	NaN	1.21336	1.50985	0.976461	NaN	NaN	NaN	NaN	NaN	NaN	NaN	NaN	NaN	NaN	NaN	NaN	NaN	0.572814	NaN	NaN	NaN	NaN	NaN	NaN	NaN	NaN	NaN	0.977956	NaN	NaN	NaN	NaN	0.705638	NaN	NaN	NaN	NaN	NaN	NaN	0.634598
A0A075B6S6	IGKV2D-30	Immunoglobulin kappa variable 2D-30	KVD30_HUMAN	13215	1	VSNWDSGVPDR	NaN	NaN	6.12185	4.34945	NaN	NaN	2.23433	NaN	NaN	NaN	NaN	NaN	NaN	NaN	NaN	NaN	NaN	NaN	NaN	NaN	NaN	NaN	NaN	NaN	NaN	NaN	NaN	NaN	NaN	NaN	3.44088	4.45087	NaN	NaN	NaN	NaN	NaN	NaN	NaN	NaN	NaN	NaN	9.50811
A0A087WSY6	IGKV3D-15	Immunoglobulin kappa variable 3D-15	KVD15_HUMAN	12534.2	3	LLIYGASIR	47.4556	7.13333	87.1032	58.4907	109.028	126.881	72.5956	73.4241	33.8764	NaN	27.0122	62.0855	28.8706	74.3704	37.1641	53.6693	10.2341	14.4704	58.7664	122.858	44.7409	51.7429	22.9103	43.142	31.1791	21.9614	39.9772	35.2415	70.9372	34.5801	42.8219	66.4115	5.46458	12.3991	24.6759	32.0803	161.134	148.834	19.9144	15.4763	31.8429	17.3769	152.195
A0A087WSY6	IGKV3D-15	Immunoglobulin kappa variable 3D-15	KVD15_HUMAN	12534.2	3	ASQSVSSNLAWYQQKPGQAPR	47.4556	7.13333	87.1032	58.4907	109.028	126.881	72.5956	73.4241	33.8764	NaN	27.0122	62.0855	28.8706	74.3704	37.1641	53.6693	10.2341	14.4704	58.7664	122.858	44.7409	51.7429	22.9103	43.142	31.1791	21.9614	39.9772	35.2415	70.9372	34.5801	42.8219	66.4115	5.46458	12.3991	24.6759	32.0803	161.134	148.834	19.9144	15.4763	31.8429	17.3769	152.195
A0A087WSY6	IGKV3D-15	Immunoglobulin kappa variable 3D-15	KVD15_HUMAN	12534.2	3	ASQSVSSNLAWYQQK	47.4556	7.13333	87.1032	58.4907	109.028	126.881	72.5956	73.4241	33.8764	NaN	27.0122	62.0855	28.8706	74.3704	37.1641	53.6693	10.2341	14.4704	58.7664	122.858	44.7409	51.7429	22.9103	43.142	31.1791	21.9614	39.9772	35.2415	70.9372	34.5801	42.8219	66.4115	5.46458	12.3991	24.6759	32.0803	161.134	148.834	19.9144	15.4763	31.8429	17.3769	152.195
A0A087WW87;P01614	IGKV2-40;IGKV2D-40	Immunoglobulin kappa variable 2-40;Immunoglobulin kappa variable 2D-40	KV240_HUMAN;KVD40_HUMAN	13310.11;13310.11	3	FSGSGSGTDFTLK	2652.98	2250.19	3457.6	10366.4	1569.17	2771.18	1501.51	2402	592.501	757.766	750.398	3346.07	243.3	1249.43	405.118	6573.38	897.056	1095.27	939.805	5989.22	649.72	2040.97	1668.54	2259.47	180.737	134.928	184.508	1240.17	314.413	2054.9	1266.67	1309.26	42.3188	71.062	135.998	66.3165	734.815	1187.04	115.333	80.6499	170.427	122.749	586.251
A0A087WW87;P01614	IGKV2-40;IGKV2D-40	Immunoglobulin kappa variable 2-40;Immunoglobulin kappa variable 2D-40	KV240_HUMAN;KVD40_HUMAN	13310.11;13310.11	3	ASGVPDRFSGSGSGTDFTLK	2652.98	2250.19	3457.6	10366.4	1569.17	2771.18	1501.51	2402	592.501	757.766	750.398	3346.07	243.3	1249.43	405.118	6573.38	897.056	1095.27	939.805	5989.22	649.72	2040.97	1668.54	2259.47	180.737	134.928	184.508	1240.17	314.413	2054.9	1266.67	1309.26	42.3188	71.062	135.998	66.3165	734.815	1187.04	115.333	80.6499	170.427	122.749	586.251
A0A087WW87;P01614	IGKV2-40;IGKV2D-40	Immunoglobulin kappa variable 2-40;Immunoglobulin kappa variable 2D-40	KV240_HUMAN;KVD40_HUMAN	13310.11;13310.11	3	VEAEDVGVYYCMQR	2652.98	2250.19	3457.6	10366.4	1569.17	2771.18	1501.51	2402	592.501	757.766	750.398	3346.07	243.3	1249.43	405.118	6573.38	897.056	1095.27	939.805	5989.22	649.72	2040.97	1668.54	2259.47	180.737	134.928	184.508	1240.17	314.413	2054.9	1266.67	1309.26	42.3188	71.062	135.998	66.3165	734.815	1187.04	115.333	80.6499	170.427	122.749	586.251
A0A0A0MRZ8;P04433	IGKV3D-11;IGKV3-11	Immunoglobulin kappa variable 3D-11;Immunoglobulin kappa variable 3-11	KVD11_HUMAN;KV311_HUMAN	12625.24;12575.18	3	LLIYDASNR	13839.3	13602.5	11599.3	9981.06	2084.45	2928.86	6992	7279.07	6616.1	6634.15	16101.4	21081.1	8586.07	5849.14	5836.05	5927.93	7099.99	7280.54	10293.7	9220.58	6489.67	7131.4	4989.81	5689.25	4133.91	3056.77	9162.29	7772.86	13806.9	13472.5	15091	14113.1	6770	7511.51	9908.89	7675.82	9403.68	11120.8	5874.09	6157.49	16935.3	48101	8277.87
A0A0A0MRZ8;P04433	IGKV3D-11;IGKV3-11	Immunoglobulin kappa variable 3D-11;Immunoglobulin kappa variable 3-11	KVD11_HUMAN;KV311_HUMAN	12625.24;12575.18	3	ASQSVSSYLAWYQQKPGQAPR	13839.3	13602.5	11599.3	9981.06	2084.45	2928.86	6992	7279.07	6616.1	6634.15	16101.4	21081.1	8586.07	5849.14	5836.05	5927.93	7099.99	7280.54	10293.7	9220.58	6489.67	7131.4	4989.81	5689.25	4133.91	3056.77	9162.29	7772.86	13806.9	13472.5	15091	14113.1	6770	7511.51	9908.89	7675.82	9403.68	11120.8	5874.09	6157.49	16935.3	48101	8277.87
A0A0A0MRZ8;P04433	IGKV3D-11;IGKV3-11	Immunoglobulin kappa variable 3D-11;Immunoglobulin kappa variable 3-11	KVD11_HUMAN;KV311_HUMAN	12625.24;12575.18	3	ASQSVSSYLAWYQQK	13839.3	13602.5	11599.3	9981.06	2084.45	2928.86	6992	7279.07	6616.1	6634.15	16101.4	21081.1	8586.07	5849.14	5836.05	5927.93	7099.99	7280.54	10293.7	9220.58	6489.67	7131.4	4989.81	5689.25	4133.91	3056.77	9162.29	7772.86	13806.9	13472.5	15091	14113.1	6770	7511.51	9908.89	7675.82	9403.68	11120.8	5874.09	6157.49	16935.3	48101	8277.87
A0A0A0MS14	IGHV1-45	Immunoglobulin heavy variable 1-45	HV145_HUMAN	13508.4	2	ASGYTFTYR	NaN	NaN	NaN	NaN	6.84675	7.2291	14.4061	NaN	5.10531	31.3265	51.9352	NaN	NaN	NaN	7.16849	15.2853	7.23806	10.6403	NaN	NaN	NaN	NaN	31.731	43.0439	NaN	NaN	103.397	NaN	NaN	NaN	194.965	117.779	NaN	NaN	NaN	NaN	92.5376	54.5322	NaN	NaN	NaN	1.04719	7.98509
A0A0A0MS14	IGHV1-45	Immunoglobulin heavy variable 1-45	HV145_HUMAN	13508.4	2	SEDTAMYYCAR	NaN	NaN	NaN	NaN	6.84675	7.2291	14.4061	NaN	5.10531	31.3265	51.9352	NaN	NaN	NaN	7.16849	15.2853	7.23806	10.6403	NaN	NaN	NaN	NaN	31.731	43.0439	NaN	NaN	103.397	NaN	NaN	NaN	194.965	117.779	NaN	NaN	NaN	NaN	92.5376	54.5322	NaN	NaN	NaN	1.04719	7.98509
A0A0A0MS15	IGHV3-49	Immunoglobulin heavy variable 3-49	HV349_HUMAN	13055.9	6	TEDTAVYYCTR	121.16	109.454	162.777	157.373	74.4189	76.083	98.936	137.75	70.0043	189.15	128.717	84.266	24.9313	25.4478	26.987	32.0575	140.446	119.434	148.946	133.483	225.987	233.053	184.161	189.378	58.0533	28.4519	82.6135	91.7587	70.254	89.9162	269.29	286.454	11.7519	10.1556	17.7663	21.9905	369.577	330.927	28.2219	18.7465	10.4489	29.5693	109.015
A0A0A0MS15	IGHV3-49	Immunoglobulin heavy variable 3-49	HV349_HUMAN	13055.9	6	GLEWVGFIR	121.16	109.454	162.777	157.373	74.4189	76.083	98.936	137.75	70.0043	189.15	128.717	84.266	24.9313	25.4478	26.987	32.0575	140.446	119.434	148.946	133.483	225.987	233.053	184.161	189.378	58.0533	28.4519	82.6135	91.7587	70.254	89.9162	269.29	286.454	11.7519	10.1556	17.7663	21.9905	369.577	330.927	28.2219	18.7465	10.4489	29.5693	109.015
A0A0A0MS15	IGHV3-49	Immunoglobulin heavy variable 3-49	HV349_HUMAN	13055.9	6	AYGGTTEYAASVK	121.16	109.454	162.777	157.373	74.4189	76.083	98.936	137.75	70.0043	189.15	128.717	84.266	24.9313	25.4478	26.987	32.0575	140.446	119.434	148.946	133.483	225.987	233.053	184.161	189.378	58.0533	28.4519	82.6135	91.7587	70.254	89.9162	269.29	286.454	11.7519	10.1556	17.7663	21.9905	369.577	330.927	28.2219	18.7465	10.4489	29.5693	109.015
A0A0A0MS15	IGHV3-49	Immunoglobulin heavy variable 3-49	HV349_HUMAN	13055.9	6	SIAYLQMNSLK	121.16	109.454	162.777	157.373	74.4189	76.083	98.936	137.75	70.0043	189.15	128.717	84.266	24.9313	25.4478	26.987	32.0575	140.446	119.434	148.946	133.483	225.987	233.053	184.161	189.378	58.0533	28.4519	82.6135	91.7587	70.254	89.9162	269.29	286.454	11.7519	10.1556	17.7663	21.9905	369.577	330.927	28.2219	18.7465	10.4489	29.5693	109.015
A0A0A0MS15	IGHV3-49	Immunoglobulin heavy variable 3-49	HV349_HUMAN	13055.9	6	QAPGKGLEWVGFIR	121.16	109.454	162.777	157.373	74.4189	76.083	98.936	137.75	70.0043	189.15	128.717	84.266	24.9313	25.4478	26.987	32.0575	140.446	119.434	148.946	133.483	225.987	233.053	184.161	189.378	58.0533	28.4519	82.6135	91.7587	70.254	89.9162	269.29	286.454	11.7519	10.1556	17.7663	21.9905	369.577	330.927	28.2219	18.7465	10.4489	29.5693	109.015
A0A0A0MS15	IGHV3-49	Immunoglobulin heavy variable 3-49	HV349_HUMAN	13055.9	6	SKAYGGTTEYAASVK	121.16	109.454	162.777	157.373	74.4189	76.083	98.936	137.75	70.0043	189.15	128.717	84.266	24.9313	25.4478	26.987	32.0575	140.446	119.434	148.946	133.483	225.987	233.053	184.161	189.378	58.0533	28.4519	82.6135	91.7587	70.254	89.9162	269.29	286.454	11.7519	10.1556	17.7663	21.9905	369.577	330.927	28.2219	18.7465	10.4489	29.5693	109.015
A0A0A0MT36	IGKV6D-21	Immunoglobulin kappa variable 6D-21	KVD21_HUMAN	12339.9	1	YASQSISGVPSR	9.07695	4.16412	12.1247	4.17156	1.62165	1.6311	21.8999	16.7877	NaN	3.14175	2.71882	6.24617	NaN	1.76567	4.13877	2.17451	NaN	NaN	NaN	NaN	12.7382	15.0746	13.3294	19.8082	NaN	1.15676	19.8811	4.09815	8.32742	NaN	20.953	16.7073	NaN	NaN	9.57473	20.6081	49.4943	58.0328	NaN	2.89393	NaN	NaN	3.78247
A0A0B4J1U7	IGHV6-1	Immunoglobulin heavy variable 6-1	HV601_HUMAN	13481.3	4	GLEWLGR	1430.96	1256.42	1067.61	1696.04	143.367	134.316	564.215	729.586	360.216	487.659	1133.68	1400.24	659.483	188.168	192.901	211.658	411.465	553.204	660.396	1008.58	1063.79	1135.28	305.467	307.09	121.523	76.4172	77.7667	110.503	379.759	277.359	291.663	311.736	54.6497	79.3631	187.164	137.017	662.792	784.366	174.474	159.394	182.961	101.028	463.676
A0A0B4J1U7	IGHV6-1	Immunoglobulin heavy variable 6-1	HV601_HUMAN	13481.3	4	ITINPDTSK	1430.96	1256.42	1067.61	1696.04	143.367	134.316	564.215	729.586	360.216	487.659	1133.68	1400.24	659.483	188.168	192.901	211.658	411.465	553.204	660.396	1008.58	1063.79	1135.28	305.467	307.09	121.523	76.4172	77.7667	110.503	379.759	277.359	291.663	311.736	54.6497	79.3631	187.164	137.017	662.792	784.366	174.474	159.394	182.961	101.028	463.676
A0A0B4J1U7	IGHV6-1	Immunoglobulin heavy variable 6-1	HV601_HUMAN	13481.3	4	SKWYNDYAVSVK	1430.96	1256.42	1067.61	1696.04	143.367	134.316	564.215	729.586	360.216	487.659	1133.68	1400.24	659.483	188.168	192.901	211.658	411.465	553.204	660.396	1008.58	1063.79	1135.28	305.467	307.09	121.523	76.4172	77.7667	110.503	379.759	277.359	291.663	311.736	54.6497	79.3631	187.164	137.017	662.792	784.366	174.474	159.394	182.961	101.028	463.676
A0A0B4J1U7	IGHV6-1	Immunoglobulin heavy variable 6-1	HV601_HUMAN	13481.3	4	WYNDYAVSVK	1430.96	1256.42	1067.61	1696.04	143.367	134.316	564.215	729.586	360.216	487.659	1133.68	1400.24	659.483	188.168	192.901	211.658	411.465	553.204	660.396	1008.58	1063.79	1135.28	305.467	307.09	121.523	76.4172	77.7667	110.503	379.759	277.359	291.663	311.736	54.6497	79.3631	187.164	137.017	662.792	784.366	174.474	159.394	182.961	101.028	463.676
A0A0B4J1V0	IGHV3-15	Immunoglobulin heavy variable 3-15	HV315_HUMAN	12925.8	6	TDGGTTDYAAPVK	27.8362	33.5011	58.7403	32.2906	14.9008	15.2686	20.0627	28.4977	17.5373	36.1367	39.1829	37.8899	29.3295	21.5396	20.3631	17.7522	22.0254	29.9986	38.5705	50.7031	98.7099	74.0166	17.0543	27.1215	10.4512	8.58179	23.7181	34.739	29.2009	22.1322	55.2938	67.3563	29.5304	25.2364	46.3103	28.0596	81.0415	56.1874	8.02673	13.455	20.5912	45.8637	56.5015
A0A0B4J1V0	IGHV3-15	Immunoglobulin heavy variable 3-15	HV315_HUMAN	12925.8	6	SKTDGGTTDYAAPVK	27.8362	33.5011	58.7403	32.2906	14.9008	15.2686	20.0627	28.4977	17.5373	36.1367	39.1829	37.8899	29.3295	21.5396	20.3631	17.7522	22.0254	29.9986	38.5705	50.7031	98.7099	74.0166	17.0543	27.1215	10.4512	8.58179	23.7181	34.739	29.2009	22.1322	55.2938	67.3563	29.5304	25.2364	46.3103	28.0596	81.0415	56.1874	8.02673	13.455	20.5912	45.8637	56.5015
A0A0B4J1V0	IGHV3-15	Immunoglobulin heavy variable 3-15	HV315_HUMAN	12925.8	6	SKTDGGTTDYAAPVKGR	27.8362	33.5011	58.7403	32.2906	14.9008	15.2686	20.0627	28.4977	17.5373	36.1367	39.1829	37.8899	29.3295	21.5396	20.3631	17.7522	22.0254	29.9986	38.5705	50.7031	98.7099	74.0166	17.0543	27.1215	10.4512	8.58179	23.7181	34.739	29.2009	22.1322	55.2938	67.3563	29.5304	25.2364	46.3103	28.0596	81.0415	56.1874	8.02673	13.455	20.5912	45.8637	56.5015
A0A0B4J1V0	IGHV3-15	Immunoglobulin heavy variable 3-15	HV315_HUMAN	12925.8	6	TDGGTTDYAAPVKGR	27.8362	33.5011	58.7403	32.2906	14.9008	15.2686	20.0627	28.4977	17.5373	36.1367	39.1829	37.8899	29.3295	21.5396	20.3631	17.7522	22.0254	29.9986	38.5705	50.7031	98.7099	74.0166	17.0543	27.1215	10.4512	8.58179	23.7181	34.739	29.2009	22.1322	55.2938	67.3563	29.5304	25.2364	46.3103	28.0596	81.0415	56.1874	8.02673	13.455	20.5912	45.8637	56.5015
A0A0B4J1V0	IGHV3-15	Immunoglobulin heavy variable 3-15	HV315_HUMAN	12925.8	6	NTLYLQMNSLK	27.8362	33.5011	58.7403	32.2906	14.9008	15.2686	20.0627	28.4977	17.5373	36.1367	39.1829	37.8899	29.3295	21.5396	20.3631	17.7522	22.0254	29.9986	38.5705	50.7031	98.7099	74.0166	17.0543	27.1215	10.4512	8.58179	23.7181	34.739	29.2009	22.1322	55.2938	67.3563	29.5304	25.2364	46.3103	28.0596	81.0415	56.1874	8.02673	13.455	20.5912	45.8637	56.5015
A0A0B4J1V0	IGHV3-15	Immunoglobulin heavy variable 3-15	HV315_HUMAN	12925.8	6	DDSKNTLYLQMNSLK	27.8362	33.5011	58.7403	32.2906	14.9008	15.2686	20.0627	28.4977	17.5373	36.1367	39.1829	37.8899	29.3295	21.5396	20.3631	17.7522	22.0254	29.9986	38.5705	50.7031	98.7099	74.0166	17.0543	27.1215	10.4512	8.58179	23.7181	34.739	29.2009	22.1322	55.2938	67.3563	29.5304	25.2364	46.3103	28.0596	81.0415	56.1874	8.02673	13.455	20.5912	45.8637	56.5015
A0A0B4J1V2	IGHV2-26	Immunoglobulin heavy variable 2-26	HV226_HUMAN	13182.3	3	LTISKDTSK	2.69623	NaN	1.00398	NaN	4.81543	4.61483	1.96693	NaN	NaN	NaN	18.2641	16.5418	5.55976	NaN	7.10275	6.30537	2.18415	2.64203	14.3674	13.1092	12.0652	NaN	1.94504	1.17593	11.1618	4.60801	10.6661	15.6041	14.9513	9.32842	56.1071	2.97658	NaN	NaN	10.5233	NaN	6.075	7.97253	9.36407	11.9461	9.88698	18.5087	22.4973
A0A0B4J1V2	IGHV2-26	Immunoglobulin heavy variable 2-26	HV226_HUMAN	13182.3	3	ESGPVLVK	2.69623	NaN	1.00398	NaN	4.81543	4.61483	1.96693	NaN	NaN	NaN	18.2641	16.5418	5.55976	NaN	7.10275	6.30537	2.18415	2.64203	14.3674	13.1092	12.0652	NaN	1.94504	1.17593	11.1618	4.60801	10.6661	15.6041	14.9513	9.32842	56.1071	2.97658	NaN	NaN	10.5233	NaN	6.075	7.97253	9.36407	11.9461	9.88698	18.5087	22.4973
A0A0B4J1V2	IGHV2-26	Immunoglobulin heavy variable 2-26	HV226_HUMAN	13182.3	3	MGVSWIR	2.69623	NaN	1.00398	NaN	4.81543	4.61483	1.96693	NaN	NaN	NaN	18.2641	16.5418	5.55976	NaN	7.10275	6.30537	2.18415	2.64203	14.3674	13.1092	12.0652	NaN	1.94504	1.17593	11.1618	4.60801	10.6661	15.6041	14.9513	9.32842	56.1071	2.97658	NaN	NaN	10.5233	NaN	6.075	7.97253	9.36407	11.9461	9.88698	18.5087	22.4973
A0A0B4J1X5	IGHV3-74	Immunoglobulin heavy variable 3-74	HV374_HUMAN	12839.6	2	GLVWVSR	782.983	1192.51	610.553	884.319	101.087	190.886	805.38	703.993	243.741	143.605	719.482	1277.63	190.197	119.052	322.868	415.391	334.101	276.273	747.436	599.587	371.487	400.979	338.87	274.193	174.939	87.914	395.354	470.321	454.598	672.716	340.112	443.542	74.5732	40.8735	224.302	300.276	988.764	896.498	86.4665	118.16	145.787	372.381	717.877
A0A0B4J1X5	IGHV3-74	Immunoglobulin heavy variable 3-74	HV374_HUMAN	12839.6	2	INSDGSSTSYADSVK	782.983	1192.51	610.553	884.319	101.087	190.886	805.38	703.993	243.741	143.605	719.482	1277.63	190.197	119.052	322.868	415.391	334.101	276.273	747.436	599.587	371.487	400.979	338.87	274.193	174.939	87.914	395.354	470.321	454.598	672.716	340.112	443.542	74.5732	40.8735	224.302	300.276	988.764	896.498	86.4665	118.16	145.787	372.381	717.877
A0A0B4J1X8	IGHV3-43	Immunoglobulin heavy variable 3-43	HV343_HUMAN	13076.8	1	TEDTALYYCAK	552.3	710.732	1169.07	1294.93	393.835	393.787	857.981	918.691	259.613	637.994	463.056	495.705	15.8614	30.5831	239.161	162.88	970.76	968.408	509.164	385.906	929.188	1153.38	282.106	243.459	259.91	245.808	172.676	134.839	91.7126	134.262	997.068	1108.05	NaN	28.1945	254.591	183.114	3689.77	3730.59	108.678	44.4778	27.5739	126.358	950.865
A0A0B4J1Y8	IGLV9-49	Immunoglobulin lambda variable 9-49	LV949_HUMAN	13023.7	6	VGTGGIVGSK	702.018	1481.69	58.5646	158.959	169.657	157.156	692.588	501.689	253.27	191.544	900.283	861.168	273.508	218.788	455.558	341.058	365.647	287.671	893.435	747.916	974.933	1228.09	NaN	182.844	361.952	200.662	NaN	131.245	362.606	236.409	633.141	636.733	NaN	NaN	443.724	407.597	3427.09	4219	199.809	262.618	362.183	285.462	238.486
A0A0B4J1Y8	IGLV9-49	Immunoglobulin lambda variable 9-49	LV949_HUMAN	13023.7	6	FSVLGSGLNR	702.018	1481.69	58.5646	158.959	169.657	157.156	692.588	501.689	253.27	191.544	900.283	861.168	273.508	218.788	455.558	341.058	365.647	287.671	893.435	747.916	974.933	1228.09	NaN	182.844	361.952	200.662	NaN	131.245	362.606	236.409	633.141	636.733	NaN	NaN	443.724	407.597	3427.09	4219	199.809	262.618	362.183	285.462	238.486
A0A0B4J1Y8	IGLV9-49	Immunoglobulin lambda variable 9-49	LV949_HUMAN	13023.7	6	VGTGGIVGSKGDGIPDR	702.018	1481.69	58.5646	158.959	169.657	157.156	692.588	501.689	253.27	191.544	900.283	861.168	273.508	218.788	455.558	341.058	365.647	287.671	893.435	747.916	974.933	1228.09	NaN	182.844	361.952	200.662	NaN	131.245	362.606	236.409	633.141	636.733	NaN	NaN	443.724	407.597	3427.09	4219	199.809	262.618	362.183	285.462	238.486
A0A0B4J1Y8	IGLV9-49	Immunoglobulin lambda variable 9-49	LV949_HUMAN	13023.7	6	GDGIPDRFSVLGSGLNR	702.018	1481.69	58.5646	158.959	169.657	157.156	692.588	501.689	253.27	191.544	900.283	861.168	273.508	218.788	455.558	341.058	365.647	287.671	893.435	747.916	974.933	1228.09	NaN	182.844	361.952	200.662	NaN	131.245	362.606	236.409	633.141	636.733	NaN	NaN	443.724	407.597	3427.09	4219	199.809	262.618	362.183	285.462	238.486
A0A0B4J1Y8	IGLV9-49	Immunoglobulin lambda variable 9-49	LV949_HUMAN	13023.7	6	VDWYQQRPGK	702.018	1481.69	58.5646	158.959	169.657	157.156	692.588	501.689	253.27	191.544	900.283	861.168	273.508	218.788	455.558	341.058	365.647	287.671	893.435	747.916	974.933	1228.09	NaN	182.844	361.952	200.662	NaN	131.245	362.606	236.409	633.141	636.733	NaN	NaN	443.724	407.597	3427.09	4219	199.809	262.618	362.183	285.462	238.486
A0A0B4J1Y8	IGLV9-49	Immunoglobulin lambda variable 9-49	LV949_HUMAN	13023.7	6	VDWYQQRPGKGPR	702.018	1481.69	58.5646	158.959	169.657	157.156	692.588	501.689	253.27	191.544	900.283	861.168	273.508	218.788	455.558	341.058	365.647	287.671	893.435	747.916	974.933	1228.09	NaN	182.844	361.952	200.662	NaN	131.245	362.606	236.409	633.141	636.733	NaN	NaN	443.724	407.597	3427.09	4219	199.809	262.618	362.183	285.462	238.486
A0A0B4J1Y9	IGHV3-72	Immunoglobulin heavy variable 3-72	HV372_HUMAN	13202.9	5	FTISRDDSK	50.5302	12.7809	154.417	164.123	72.0959	81.7157	26.8328	57.89	33.0379	NaN	215.592	215.044	151.345	136.193	77.1003	72.5959	68.5077	107.064	114.102	115.559	116.33	100.74	42.985	26.5758	67.3841	51.0637	57.6858	143.701	125.318	113.71	57.4077	55.3264	115.239	197.777	167.372	163.892	202.078	118.41	89.5688	71.7022	112.578	110.305	136.934
A0A0B4J1Y9	IGHV3-72	Immunoglobulin heavy variable 3-72	HV372_HUMAN	13202.9	5	ANSYTTEYAASVK	50.5302	12.7809	154.417	164.123	72.0959	81.7157	26.8328	57.89	33.0379	NaN	215.592	215.044	151.345	136.193	77.1003	72.5959	68.5077	107.064	114.102	115.559	116.33	100.74	42.985	26.5758	67.3841	51.0637	57.6858	143.701	125.318	113.71	57.4077	55.3264	115.239	197.777	167.372	163.892	202.078	118.41	89.5688	71.7022	112.578	110.305	136.934
A0A0B4J1Y9	IGHV3-72	Immunoglobulin heavy variable 3-72	HV372_HUMAN	13202.9	5	QAPGKGLEWVGR	50.5302	12.7809	154.417	164.123	72.0959	81.7157	26.8328	57.89	33.0379	NaN	215.592	215.044	151.345	136.193	77.1003	72.5959	68.5077	107.064	114.102	115.559	116.33	100.74	42.985	26.5758	67.3841	51.0637	57.6858	143.701	125.318	113.71	57.4077	55.3264	115.239	197.777	167.372	163.892	202.078	118.41	89.5688	71.7022	112.578	110.305	136.934
A0A0B4J1Y9	IGHV3-72	Immunoglobulin heavy variable 3-72	HV372_HUMAN	13202.9	5	NKANSYTTEYAASVK	50.5302	12.7809	154.417	164.123	72.0959	81.7157	26.8328	57.89	33.0379	NaN	215.592	215.044	151.345	136.193	77.1003	72.5959	68.5077	107.064	114.102	115.559	116.33	100.74	42.985	26.5758	67.3841	51.0637	57.6858	143.701	125.318	113.71	57.4077	55.3264	115.239	197.777	167.372	163.892	202.078	118.41	89.5688	71.7022	112.578	110.305	136.934
A0A0B4J1Y9	IGHV3-72	Immunoglobulin heavy variable 3-72	HV372_HUMAN	13202.9	5	NSLYLQMNSLK	50.5302	12.7809	154.417	164.123	72.0959	81.7157	26.8328	57.89	33.0379	NaN	215.592	215.044	151.345	136.193	77.1003	72.5959	68.5077	107.064	114.102	115.559	116.33	100.74	42.985	26.5758	67.3841	51.0637	57.6858	143.701	125.318	113.71	57.4077	55.3264	115.239	197.777	167.372	163.892	202.078	118.41	89.5688	71.7022	112.578	110.305	136.934
A0A0B4J2D9;P0DP09	IGKV1D-13;IGKV1-13	Immunoglobulin kappa variable 1D-13;Immunoglobulin kappa variable 1-13	KVD13_HUMAN;KV113_HUMAN	12569.29;12569.29	2	LLIYDASSLESGVPSR	NaN	NaN	NaN	NaN	NaN	NaN	NaN	NaN	4.51925	10.4732	2.76223	1.79949	3.17932	6.19139	NaN	NaN	NaN	NaN	0.724312	1.61111	NaN	NaN	4.67685	13.8585	NaN	NaN	NaN	NaN	13.2148	10.1903	1.21583	NaN	NaN	NaN	NaN	7.19711	NaN	NaN	NaN	5.02643	NaN	NaN	NaN
A0A0B4J2D9;P0DP09	IGKV1D-13;IGKV1-13	Immunoglobulin kappa variable 1D-13;Immunoglobulin kappa variable 1-13	KVD13_HUMAN;KV113_HUMAN	12569.29;12569.29	2	ASQGISSALAWYQQKPGKAPK	NaN	NaN	NaN	NaN	NaN	NaN	NaN	NaN	4.51925	10.4732	2.76223	1.79949	3.17932	6.19139	NaN	NaN	NaN	NaN	0.724312	1.61111	NaN	NaN	4.67685	13.8585	NaN	NaN	NaN	NaN	13.2148	10.1903	1.21583	NaN	NaN	NaN	NaN	7.19711	NaN	NaN	NaN	5.02643	NaN	NaN	NaN
A0A0C4DH24	IGKV6-21	Immunoglobulin kappa variable 6-21	KV621_HUMAN	12430	3	EKVTITCR	69.8778	46.0792	30.9055	29.8281	19.5007	19.2056	49.6227	44.6764	13.7323	7.06299	39.8701	55.9045	39.1193	64.3768	46.8956	41.9889	14.5968	15.5658	70.9996	54.8476	90.7228	86.9489	47.7436	47.2178	33.1721	25.8015	134.209	98.6384	68.6788	40.6419	154.471	130.982	51.3097	63.3988	154.108	69.328	40.8751	66.9535	48.5558	43.3708	97.498	112.346	109.222
A0A0C4DH24	IGKV6-21	Immunoglobulin kappa variable 6-21	KV621_HUMAN	12430	3	YASQSFSGVPSR	69.8778	46.0792	30.9055	29.8281	19.5007	19.2056	49.6227	44.6764	13.7323	7.06299	39.8701	55.9045	39.1193	64.3768	46.8956	41.9889	14.5968	15.5658	70.9996	54.8476	90.7228	86.9489	47.7436	47.2178	33.1721	25.8015	134.209	98.6384	68.6788	40.6419	154.471	130.982	51.3097	63.3988	154.108	69.328	40.8751	66.9535	48.5558	43.3708	97.498	112.346	109.222
A0A0C4DH24	IGKV6-21	Immunoglobulin kappa variable 6-21	KV621_HUMAN	12430	3	ASQSIGSSLHWYQQKPDQSPK	69.8778	46.0792	30.9055	29.8281	19.5007	19.2056	49.6227	44.6764	13.7323	7.06299	39.8701	55.9045	39.1193	64.3768	46.8956	41.9889	14.5968	15.5658	70.9996	54.8476	90.7228	86.9489	47.7436	47.2178	33.1721	25.8015	134.209	98.6384	68.6788	40.6419	154.471	130.982	51.3097	63.3988	154.108	69.328	40.8751	66.9535	48.5558	43.3708	97.498	112.346	109.222
A0A0C4DH25	IGKV3D-20	Immunoglobulin kappa variable 3D-20	KVD20_HUMAN	12515.1	1	LLIYDASSR	1438.19	1844.47	2554.53	2544.42	1062.68	1273.03	2185.63	2119	1352.26	1280.91	5522.23	6159.91	1744.61	1599	866.982	768.018	1916.1	1925.91	2691.74	2168.3	1204.06	1794.8	1280.5	1212.33	1395.99	1088.87	5347.6	4755.58	2898.1	2832.57	2837.09	2746.57	2748.85	3218.91	2584.8	1253.99	5159.51	5702.66	1749.46	1652.6	3862.76	11590.2	3976.92
A0A0C4DH31	IGHV1-18	Immunoglobulin heavy variable 1-18	HV118_HUMAN	12820.4	1	SLRSDDTAVYYCAR	NaN	NaN	NaN	NaN	2.25908	23.6555	3.47757	NaN	NaN	NaN	5.05013	19.0368	16.1337	51.7239	4.89716	19.4982	9.8635	NaN	58.6476	92.0218	NaN	NaN	5.54101	5.02492	13.8236	33.463	16.6421	73.2134	18.8585	18.8799	8.5263	7.86222	6.20414	6.35657	NaN	70.0606	22.346	11.1638	NaN	24.4308	4.55506	56.058	37.9132
A0A0C4DH32	IGHV3-20	Immunoglobulin heavy variable 3-20	HV320_HUMAN	12673.4	1	AEDTALYHCAR	2.97994	4.83598	8.23519	4.68761	1.25768	4.27379	6.78054	2.5393	NaN	NaN	NaN	5.84969	3.25239	4.90002	NaN	NaN	4.59086	7.74773	NaN	3.53907	NaN	9.36256	NaN	2.27957	NaN	2.39072	NaN	NaN	1.11268	3.60172	98.1044	85.9115	NaN	NaN	NaN	NaN	8.89421	13.7261	NaN	NaN	NaN	10.8485	9.67583
A0A0C4DH34	IGHV4-28	Immunoglobulin heavy variable 4-28	HV428_HUMAN	13124.1	1	VTMSVDTSK	27.7877	4.53878	5.70846	NaN	17.1663	20.999	NaN	NaN	77.7898	279.007	NaN	NaN	NaN	NaN	21.8137	11.7312	10.0667	11.4574	NaN	NaN	NaN	NaN	NaN	NaN	9.45719	4.60082	NaN	NaN	NaN	NaN	240.971	309.589	NaN	NaN	NaN	NaN	NaN	NaN	NaN	NaN	NaN	8.80155	22.055
A0A0C4DH35	IGHV3-35	Probable non-functional immunoglobulin heavy variable 3-35	HV335_HUMAN	12810.4	3	AEDTAVYYCVR	306.858	15.3428	585.162	522.054	162.889	135.915	306.772	339.38	127.222	267.739	380.841	297.94	69.848	34.8608	137.851	78.5719	170.088	214.408	354.007	335.587	300.094	408.721	131.665	322.49	64.3108	57.145	125.113	32.0364	217.429	188.252	753.535	371.28	NaN	17.0322	82.2419	37.2013	503.168	461.221	68.5051	78.1088	74.6358	71.0831	270.004
A0A0C4DH35	IGHV3-35	Probable non-functional immunoglobulin heavy variable 3-35	HV335_HUMAN	12810.4	3	GRFIISR	306.858	15.3428	585.162	522.054	162.889	135.915	306.772	339.38	127.222	267.739	380.841	297.94	69.848	34.8608	137.851	78.5719	170.088	214.408	354.007	335.587	300.094	408.721	131.665	322.49	64.3108	57.145	125.113	32.0364	217.429	188.252	753.535	371.28	NaN	17.0322	82.2419	37.2013	503.168	461.221	68.5051	78.1088	74.6358	71.0831	270.004
A0A0C4DH35	IGHV3-35	Probable non-functional immunoglobulin heavy variable 3-35	HV335_HUMAN	12810.4	3	THYADSVK	306.858	15.3428	585.162	522.054	162.889	135.915	306.772	339.38	127.222	267.739	380.841	297.94	69.848	34.8608	137.851	78.5719	170.088	214.408	354.007	335.587	300.094	408.721	131.665	322.49	64.3108	57.145	125.113	32.0364	217.429	188.252	753.535	371.28	NaN	17.0322	82.2419	37.2013	503.168	461.221	68.5051	78.1088	74.6358	71.0831	270.004
A0A0C4DH36	IGHV3-38	Probable non-functional immunoglobulin heavy variable 3-38	HV338_HUMAN	12758.5	2	AEGTAVYYCAR	36.2742	83.6122	62.4993	11.2991	7.27279	5.34467	32.438	29.6199	20.531	42.5325	36.6938	32.9941	NaN	5.91909	18.9457	24.9409	8.36552	21.1345	360.545	59.9466	65.2143	12.2178	105.149	170.34	20.7331	10.4065	43.5777	26.6427	51.9929	75.1974	82.7232	59.1617	NaN	NaN	NaN	NaN	107.921	96.5608	15.5171	13.4127	10.9941	8.87516	45.2603
A0A0C4DH36	IGHV3-38	Probable non-functional immunoglobulin heavy variable 3-38	HV338_HUMAN	12758.5	2	NTLYLQMNNLR	36.2742	83.6122	62.4993	11.2991	7.27279	5.34467	32.438	29.6199	20.531	42.5325	36.6938	32.9941	NaN	5.91909	18.9457	24.9409	8.36552	21.1345	360.545	59.9466	65.2143	12.2178	105.149	170.34	20.7331	10.4065	43.5777	26.6427	51.9929	75.1974	82.7232	59.1617	NaN	NaN	NaN	NaN	107.921	96.5608	15.5171	13.4127	10.9941	8.87516	45.2603
A0A0C4DH38	IGHV5-51	Immunoglobulin heavy variable 5-51	HV551_HUMAN	12674.5	4	YSPSFQGQVTISADK	33.573	9.77026	5.53634	60.2503	4.68875	10.6624	2.35556	4.61622	24.5514	39.2622	NaN	18.1047	NaN	NaN	17.1788	23.9332	12.5948	12.7957	43.8944	46.0833	78.4118	49.5618	34.7613	22.8071	14.7853	10.2272	31.9411	16.0315	7.03248	8.43593	206.362	188.942	NaN	NaN	NaN	NaN	66.6642	67.0613	NaN	2.51392	5.38188	23.0152	17.3186
A0A0C4DH38	IGHV5-51	Immunoglobulin heavy variable 5-51	HV551_HUMAN	12674.5	4	SISTAYLQWSSLK	33.573	9.77026	5.53634	60.2503	4.68875	10.6624	2.35556	4.61622	24.5514	39.2622	NaN	18.1047	NaN	NaN	17.1788	23.9332	12.5948	12.7957	43.8944	46.0833	78.4118	49.5618	34.7613	22.8071	14.7853	10.2272	31.9411	16.0315	7.03248	8.43593	206.362	188.942	NaN	NaN	NaN	NaN	66.6642	67.0613	NaN	2.51392	5.38188	23.0152	17.3186
A0A0C4DH38	IGHV5-51	Immunoglobulin heavy variable 5-51	HV551_HUMAN	12674.5	4	ASDTAMYYCAR	33.573	9.77026	5.53634	60.2503	4.68875	10.6624	2.35556	4.61622	24.5514	39.2622	NaN	18.1047	NaN	NaN	17.1788	23.9332	12.5948	12.7957	43.8944	46.0833	78.4118	49.5618	34.7613	22.8071	14.7853	10.2272	31.9411	16.0315	7.03248	8.43593	206.362	188.942	NaN	NaN	NaN	NaN	66.6642	67.0613	NaN	2.51392	5.38188	23.0152	17.3186
A0A0C4DH38	IGHV5-51	Immunoglobulin heavy variable 5-51	HV551_HUMAN	12674.5	4	GLEWMGIIYPGDSDTR	33.573	9.77026	5.53634	60.2503	4.68875	10.6624	2.35556	4.61622	24.5514	39.2622	NaN	18.1047	NaN	NaN	17.1788	23.9332	12.5948	12.7957	43.8944	46.0833	78.4118	49.5618	34.7613	22.8071	14.7853	10.2272	31.9411	16.0315	7.03248	8.43593	206.362	188.942	NaN	NaN	NaN	NaN	66.6642	67.0613	NaN	2.51392	5.38188	23.0152	17.3186
A0A0C4DH41;P01824;P01825;P06331;P0DP06;P0DP08	IGHV4-61;IGHV4-39;IGHV4-59;IGHV4-34;IGHV4-30-4;IGHV4-38-2	Immunoglobulin heavy variable 4-61;Immunoglobulin heavy variable 4-39;Immunoglobulin heavy variable 4-59;Immunoglobulin heavy variable 4-34;Immunoglobulin heavy variable 4-30-4;Immunoglobulin heavy variable 4-38-2	HV461_HUMAN;HV439_HUMAN;HV459_HUMAN;HV434_HUMAN;HVD34_HUMAN;HVD82_HUMAN	13065.91;13917.06;12935.81;13814.86;13156.04;13015.9	3	VTISVDTSK	163.638	745.709	622.889	792.555	1.62916	148.138	420.333	415.016	197.021	236.188	32.7982	31.5869	7.69838	11.9992	25.0599	29.9121	149.515	172.908	137.334	149.454	504.835	596.079	335.614	375.003	31.9267	20.2781	40.0619	38.3781	11.9566	14.389	717.847	751.406	NaN	11.9632	NaN	NaN	1102.73	906.133	9.47115	21.7962	4.85347	NaN	83.739
A0A0C4DH41;P01824;P01825;P06331;P0DP06;P0DP08	IGHV4-61;IGHV4-39;IGHV4-59;IGHV4-34;IGHV4-30-4;IGHV4-38-2	Immunoglobulin heavy variable 4-61;Immunoglobulin heavy variable 4-39;Immunoglobulin heavy variable 4-59;Immunoglobulin heavy variable 4-34;Immunoglobulin heavy variable 4-30-4;Immunoglobulin heavy variable 4-38-2	HV461_HUMAN;HV439_HUMAN;HV459_HUMAN;HV434_HUMAN;HVD34_HUMAN;HVD82_HUMAN	13065.91;13917.06;12935.81;13814.86;13156.04;13015.9	3	SRVTISVDTSK	163.638	745.709	622.889	792.555	1.62916	148.138	420.333	415.016	197.021	236.188	32.7982	31.5869	7.69838	11.9992	25.0599	29.9121	149.515	172.908	137.334	149.454	504.835	596.079	335.614	375.003	31.9267	20.2781	40.0619	38.3781	11.9566	14.389	717.847	751.406	NaN	11.9632	NaN	NaN	1102.73	906.133	9.47115	21.7962	4.85347	NaN	83.739
A0A0C4DH41;P01824;P01825;P06331;P0DP06;P0DP08	IGHV4-61;IGHV4-39;IGHV4-59;IGHV4-34;IGHV4-30-4;IGHV4-38-2	Immunoglobulin heavy variable 4-61;Immunoglobulin heavy variable 4-39;Immunoglobulin heavy variable 4-59;Immunoglobulin heavy variable 4-34;Immunoglobulin heavy variable 4-30-4;Immunoglobulin heavy variable 4-38-2	HV461_HUMAN;HV439_HUMAN;HV459_HUMAN;HV434_HUMAN;HVD34_HUMAN;HVD82_HUMAN	13065.91;13917.06;12935.81;13814.86;13156.04;13015.9	3	VTISVDTSKNQFSLK	163.638	745.709	622.889	792.555	1.62916	148.138	420.333	415.016	197.021	236.188	32.7982	31.5869	7.69838	11.9992	25.0599	29.9121	149.515	172.908	137.334	149.454	504.835	596.079	335.614	375.003	31.9267	20.2781	40.0619	38.3781	11.9566	14.389	717.847	751.406	NaN	11.9632	NaN	NaN	1102.73	906.133	9.47115	21.7962	4.85347	NaN	83.739
A0A0C4DH67	IGKV1-8	Immunoglobulin kappa variable 1-8	KV108_HUMAN	12537.3	4	LLIYAASTLQSGVPSR	NaN	NaN	1.61266	0.961164	0.914285	1.18428	0.903057	4.49664	NaN	3.40198	1.87041	1.13677	NaN	NaN	NaN	NaN	NaN	NaN	5.27494	0.868047	NaN	0.856059	2.1919	NaN	NaN	1.90612	1.33646	NaN	NaN	3.3652	6.326	5.82392	1.94911	NaN	NaN	6.66588	NaN	1.04634	NaN	NaN	2.747	4.7152	2.34833
A0A0C4DH67	IGKV1-8	Immunoglobulin kappa variable 1-8	KV108_HUMAN	12537.3	4	ASQGISSYLAWYQQKPGKAPK	NaN	NaN	1.61266	0.961164	0.914285	1.18428	0.903057	4.49664	NaN	3.40198	1.87041	1.13677	NaN	NaN	NaN	NaN	NaN	NaN	5.27494	0.868047	NaN	0.856059	2.1919	NaN	NaN	1.90612	1.33646	NaN	NaN	3.3652	6.326	5.82392	1.94911	NaN	NaN	6.66588	NaN	1.04634	NaN	NaN	2.747	4.7152	2.34833
A0A0C4DH67	IGKV1-8	Immunoglobulin kappa variable 1-8	KV108_HUMAN	12537.3	4	ASQGISSYLAWYQQKPGK	NaN	NaN	1.61266	0.961164	0.914285	1.18428	0.903057	4.49664	NaN	3.40198	1.87041	1.13677	NaN	NaN	NaN	NaN	NaN	NaN	5.27494	0.868047	NaN	0.856059	2.1919	NaN	NaN	1.90612	1.33646	NaN	NaN	3.3652	6.326	5.82392	1.94911	NaN	NaN	6.66588	NaN	1.04634	NaN	NaN	2.747	4.7152	2.34833
A0A0C4DH67	IGKV1-8	Immunoglobulin kappa variable 1-8	KV108_HUMAN	12537.3	4	MTQSPSSFSASTGDR	NaN	NaN	1.61266	0.961164	0.914285	1.18428	0.903057	4.49664	NaN	3.40198	1.87041	1.13677	NaN	NaN	NaN	NaN	NaN	NaN	5.27494	0.868047	NaN	0.856059	2.1919	NaN	NaN	1.90612	1.33646	NaN	NaN	3.3652	6.326	5.82392	1.94911	NaN	NaN	6.66588	NaN	1.04634	NaN	NaN	2.747	4.7152	2.34833
A0A0C4DH68	IGKV2-24	Immunoglobulin kappa variable 2-24	KV224_HUMAN	13079	3	FSGSGAGTDFTLK	429.09	600.586	778.046	852.472	51.8439	71.218	207.105	260.012	238.197	177.872	232.897	204.204	18.9189	13.9983	96.5934	94.6319	315.657	402.149	160.519	133.713	416.879	514.829	258.525	282.466	60.6216	43.3861	62.1674	41.6212	143.986	133.358	261.489	251.04	4.07495	1.89913	23.0128	18.3238	416.429	462.948	3.82677	6.87286	17.8805	30.7822	197.771
A0A0C4DH68	IGKV2-24	Immunoglobulin kappa variable 2-24	KV224_HUMAN	13079	3	SSQSLVHSDGNTYLSWLQQRPGQPPR	429.09	600.586	778.046	852.472	51.8439	71.218	207.105	260.012	238.197	177.872	232.897	204.204	18.9189	13.9983	96.5934	94.6319	315.657	402.149	160.519	133.713	416.879	514.829	258.525	282.466	60.6216	43.3861	62.1674	41.6212	143.986	133.358	261.489	251.04	4.07495	1.89913	23.0128	18.3238	416.429	462.948	3.82677	6.87286	17.8805	30.7822	197.771
A0A0C4DH68	IGKV2-24	Immunoglobulin kappa variable 2-24	KV224_HUMAN	13079	3	ISNRFSGVPDR	429.09	600.586	778.046	852.472	51.8439	71.218	207.105	260.012	238.197	177.872	232.897	204.204	18.9189	13.9983	96.5934	94.6319	315.657	402.149	160.519	133.713	416.879	514.829	258.525	282.466	60.6216	43.3861	62.1674	41.6212	143.986	133.358	261.489	251.04	4.07495	1.89913	23.0128	18.3238	416.429	462.948	3.82677	6.87286	17.8805	30.7822	197.771
A0A0C4DH73;P01611	IGKV1-12;IGKV1D-12	Immunoglobulin kappa variable 1-12;Immunoglobulin kappa variable 1D-12	KV112_HUMAN;KVD12_HUMAN	12645.36;12620.37	2	LLIYAASSLQSGVPSR	NaN	NaN	3.76897	1.78574	2.20274	0.963659	NaN	NaN	NaN	NaN	NaN	9.94561	NaN	3.46505	NaN	1.55139	NaN	NaN	3.11925	7.08234	1.85327	6.2268	1.9838	2.43526	1.75864	NaN	3.53997	2.44126	NaN	NaN	14.0648	6.07266	2.82159	NaN	NaN	7.38023	11.1143	NaN	NaN	NaN	NaN	2.12905	4.35929
A0A0C4DH73;P01611	IGKV1-12;IGKV1D-12	Immunoglobulin kappa variable 1-12;Immunoglobulin kappa variable 1D-12	KV112_HUMAN;KVD12_HUMAN	12645.36;12620.37	2	ASQGISSWLAWYQQKPGK	NaN	NaN	3.76897	1.78574	2.20274	0.963659	NaN	NaN	NaN	NaN	NaN	9.94561	NaN	3.46505	NaN	1.55139	NaN	NaN	3.11925	7.08234	1.85327	6.2268	1.9838	2.43526	1.75864	NaN	3.53997	2.44126	NaN	NaN	14.0648	6.07266	2.82159	NaN	NaN	7.38023	11.1143	NaN	NaN	NaN	NaN	2.12905	4.35929
A0A0G2JS06	IGLV5-39	Immunoglobulin lambda variable 5-39	LV539_HUMAN	13394.1	4	SGINVGTYR	30.734	34.1023	74.3134	63.2745	10.9052	6.2566	12.5145	15.1056	36.3662	21.3519	106.477	60.7349	14.649	9.26722	64.1341	51.1299	26.4153	56.206	75.3552	59.3086	58.2112	49.7774	24.3762	26.4013	25.6599	26.57	68.9334	57.4492	65.7026	87.374	7.11891	6.98404	14.1001	25.9791	183.357	83.6641	50.6015	43.7171	16.9627	25.9515	7.30096	16.3701	35.0943
A0A0G2JS06	IGLV5-39	Immunoglobulin lambda variable 5-39	LV539_HUMAN	13394.1	4	SDSDKQQGSGVPSR	30.734	34.1023	74.3134	63.2745	10.9052	6.2566	12.5145	15.1056	36.3662	21.3519	106.477	60.7349	14.649	9.26722	64.1341	51.1299	26.4153	56.206	75.3552	59.3086	58.2112	49.7774	24.3762	26.4013	25.6599	26.57	68.9334	57.4492	65.7026	87.374	7.11891	6.98404	14.1001	25.9791	183.357	83.6641	50.6015	43.7171	16.9627	25.9515	7.30096	16.3701	35.0943
A0A0G2JS06	IGLV5-39	Immunoglobulin lambda variable 5-39	LV539_HUMAN	13394.1	4	QQGSGVPSR	30.734	34.1023	74.3134	63.2745	10.9052	6.2566	12.5145	15.1056	36.3662	21.3519	106.477	60.7349	14.649	9.26722	64.1341	51.1299	26.4153	56.206	75.3552	59.3086	58.2112	49.7774	24.3762	26.4013	25.6599	26.57	68.9334	57.4492	65.7026	87.374	7.11891	6.98404	14.1001	25.9791	183.357	83.6641	50.6015	43.7171	16.9627	25.9515	7.30096	16.3701	35.0943
A0A0G2JS06	IGLV5-39	Immunoglobulin lambda variable 5-39	LV539_HUMAN	13394.1	4	IYWYQQKPGSLPR	30.734	34.1023	74.3134	63.2745	10.9052	6.2566	12.5145	15.1056	36.3662	21.3519	106.477	60.7349	14.649	9.26722	64.1341	51.1299	26.4153	56.206	75.3552	59.3086	58.2112	49.7774	24.3762	26.4013	25.6599	26.57	68.9334	57.4492	65.7026	87.374	7.11891	6.98404	14.1001	25.9791	183.357	83.6641	50.6015	43.7171	16.9627	25.9515	7.30096	16.3701	35.0943
A0A0J9YX35	IGHV3-64D	Immunoglobulin heavy variable 3-64D	HV64D_HUMAN	12822.6	2	AEDTAVYYCVK	132.315	5.7063	3.75263	343.317	11.6518	12.1466	11.9071	3.81083	20.906	227.66	78.3437	65.9873	NaN	NaN	23.9477	17.0011	21.3919	44.7115	118.309	101.732	133.66	138.993	57.6214	57.4493	31.2271	22.6492	44.5109	NaN	45.7054	82.5036	146.967	104.996	NaN	NaN	23.6043	NaN	283.32	283.518	NaN	NaN	NaN	12.5415	63.7839
A0A0J9YX35	IGHV3-64D	Immunoglobulin heavy variable 3-64D	HV64D_HUMAN	12822.6	2	NTLYLQMSSLR	132.315	5.7063	3.75263	343.317	11.6518	12.1466	11.9071	3.81083	20.906	227.66	78.3437	65.9873	NaN	NaN	23.9477	17.0011	21.3919	44.7115	118.309	101.732	133.66	138.993	57.6214	57.4493	31.2271	22.6492	44.5109	NaN	45.7054	82.5036	146.967	104.996	NaN	NaN	23.6043	NaN	283.32	283.518	NaN	NaN	NaN	12.5415	63.7839
A0A1B0GTC6	C3orf85	Uncharacterized protein C3orf85	CC085_HUMAN	10385.9	1	ETWIALK	NaN	NaN	NaN	NaN	NaN	NaN	NaN	NaN	NaN	NaN	NaN	NaN	NaN	NaN	0.793146	NaN	NaN	NaN	NaN	0.870595	NaN	NaN	NaN	NaN	NaN	NaN	NaN	NaN	NaN	NaN	NaN	NaN	NaN	NaN	NaN	NaN	NaN	NaN	NaN	NaN	NaN	NaN	NaN
A0A2R8Y4L2;P09651;Q32P51	HNRNPA1L3;HNRNPA1;HNRNPA1L2	Heterogeneous nuclear ribonucleoprotein A1-like 3;Heterogeneous nuclear ribonucleoprotein A1;Heterogeneous nuclear ribonucleoprotein A1-like 2	RA1L3_HUMAN;ROA1_HUMAN;RA1L2_HUMAN	29173.51;38746.65;34225.33	1	IEVIEIMTDR	NaN	NaN	NaN	NaN	NaN	NaN	NaN	NaN	NaN	NaN	4.77984	NaN	NaN	NaN	NaN	NaN	NaN	NaN	NaN	NaN	NaN	NaN	NaN	NaN	NaN	NaN	NaN	NaN	NaN	NaN	NaN	NaN	9.56906	NaN	NaN	NaN	1.00837	NaN	NaN	NaN	2.12897	NaN	NaN
A0M8Q6	IGLC7	Immunoglobulin lambda constant 7	IGLC7_HUMAN	11253.6	4	VGVETTKPSK	67.1905	43.146	49.1101	44.153	38.065	25.7918	32.6738	28.8078	23.6122	22.1036	49.6192	30.5868	148.123	70.9864	49.1965	24.1389	14.7361	19.8378	60.6403	66.6039	37.7317	33.199	64.3699	29.3411	124.819	125.392	142.238	96.9647	129.016	94.6771	191.249	172.136	389.836	208.324	527.099	264.867	111.732	213.906	40.4656	12.7366	17.5006	5.68459	52.3724
A0M8Q6	IGLC7	Immunoglobulin lambda constant 7	IGLC7_HUMAN	11253.6	4	ADGSPVKVGVETTKPSK	67.1905	43.146	49.1101	44.153	38.065	25.7918	32.6738	28.8078	23.6122	22.1036	49.6192	30.5868	148.123	70.9864	49.1965	24.1389	14.7361	19.8378	60.6403	66.6039	37.7317	33.199	64.3699	29.3411	124.819	125.392	142.238	96.9647	129.016	94.6771	191.249	172.136	389.836	208.324	527.099	264.867	111.732	213.906	40.4656	12.7366	17.5006	5.68459	52.3724
A0M8Q6	IGLC7	Immunoglobulin lambda constant 7	IGLC7_HUMAN	11253.6	4	VTHEGSTVEK	67.1905	43.146	49.1101	44.153	38.065	25.7918	32.6738	28.8078	23.6122	22.1036	49.6192	30.5868	148.123	70.9864	49.1965	24.1389	14.7361	19.8378	60.6403	66.6039	37.7317	33.199	64.3699	29.3411	124.819	125.392	142.238	96.9647	129.016	94.6771	191.249	172.136	389.836	208.324	527.099	264.867	111.732	213.906	40.4656	12.7366	17.5006	5.68459	52.3724
A0M8Q6	IGLC7	Immunoglobulin lambda constant 7	IGLC7_HUMAN	11253.6	4	VTHEGSTVEKTVAPAECS	67.1905	43.146	49.1101	44.153	38.065	25.7918	32.6738	28.8078	23.6122	22.1036	49.6192	30.5868	148.123	70.9864	49.1965	24.1389	14.7361	19.8378	60.6403	66.6039	37.7317	33.199	64.3699	29.3411	124.819	125.392	142.238	96.9647	129.016	94.6771	191.249	172.136	389.836	208.324	527.099	264.867	111.732	213.906	40.4656	12.7366	17.5006	5.68459	52.3724
A1L4H1	SSC5D	Soluble scavenger receptor cysteine-rich domain-containing protein SSC5D	SRCRL_HUMAN	165743	1	ELGCGGALAAPGGAR	NaN	NaN	2.48771	NaN	NaN	1.13909	2.93441	NaN	2.37361	6.97587	10.6179	NaN	5.90197	9.14737	4.97283	1.68763	NaN	NaN	8.3157	NaN	NaN	1.61773	4.65427	NaN	2.34268	3.7026	NaN	NaN	2.62223	NaN	NaN	NaN	NaN	NaN	18.33	NaN	NaN	NaN	18.3236	4.44912	NaN	9.27516	NaN
A6NLP5	TTC36	Tetratricopeptide repeat protein 36	TTC36_HUMAN	20896.5	1	AVELSGGRGR	NaN	NaN	NaN	7.47566	23.8926	33.8052	8.88916	25.8334	NaN	NaN	32.5124	63.0324	242.304	211.941	18.6083	14.6114	5.23285	NaN	182.689	188.536	7.61949	17.8557	NaN	16.7584	45.8317	57.1499	208.705	238.134	106.961	107.098	NaN	NaN	NaN	128.359	329.822	225.33	11.7984	19.033	139.597	169.53	14.6097	NaN	72.7604
B1AJZ9	FHAD1	Forkhead-associated domain-containing protein 1	FHAD1_HUMAN	161904	1	SSQSLLHSK	NaN	NaN	NaN	NaN	NaN	NaN	NaN	NaN	NaN	NaN	NaN	NaN	NaN	NaN	NaN	NaN	NaN	NaN	NaN	NaN	NaN	NaN	NaN	NaN	NaN	NaN	NaN	NaN	NaN	NaN	8.79776	11.2026	NaN	NaN	NaN	NaN	4.87355	NaN	NaN	NaN	NaN	10.6008	NaN
O00151	PDLIM1	PDZ and LIM domain protein 1	PDLI1_HUMAN	36071.7	7	LVGGKDFEQPLAISR	1.11291	7.0931	2.64494	9.04008	1.64474	NaN	NaN	1.33322	23.8382	44.7793	2.91974	NaN	51.1243	63.3013	5.43611	5.42819	22.5692	37.7863	3.90303	7.44495	2.24476	NaN	6.62579	12.6154	4.15884	6.94789	16.3411	16.7344	12.1877	11.2912	7.07729	3.30552	15.8162	17.1191	14.1792	6.91877	13.685	16.4056	47.1274	49.1296	11.7018	NaN	13.7152
O00151	PDLIM1	PDZ and LIM domain protein 1	PDLI1_HUMAN	36071.7	7	DFEQPLAISR	1.11291	7.0931	2.64494	9.04008	1.64474	NaN	NaN	1.33322	23.8382	44.7793	2.91974	NaN	51.1243	63.3013	5.43611	5.42819	22.5692	37.7863	3.90303	7.44495	2.24476	NaN	6.62579	12.6154	4.15884	6.94789	16.3411	16.7344	12.1877	11.2912	7.07729	3.30552	15.8162	17.1191	14.1792	6.91877	13.685	16.4056	47.1274	49.1296	11.7018	NaN	13.7152
O00151	PDLIM1	PDZ and LIM domain protein 1	PDLI1_HUMAN	36071.7	7	CGTGIVGVFVK	1.11291	7.0931	2.64494	9.04008	1.64474	NaN	NaN	1.33322	23.8382	44.7793	2.91974	NaN	51.1243	63.3013	5.43611	5.42819	22.5692	37.7863	3.90303	7.44495	2.24476	NaN	6.62579	12.6154	4.15884	6.94789	16.3411	16.7344	12.1877	11.2912	7.07729	3.30552	15.8162	17.1191	14.1792	6.91877	13.685	16.4056	47.1274	49.1296	11.7018	NaN	13.7152
O00151	PDLIM1	PDZ and LIM domain protein 1	PDLI1_HUMAN	36071.7	7	GCTDNLTLTVAR	1.11291	7.0931	2.64494	9.04008	1.64474	NaN	NaN	1.33322	23.8382	44.7793	2.91974	NaN	51.1243	63.3013	5.43611	5.42819	22.5692	37.7863	3.90303	7.44495	2.24476	NaN	6.62579	12.6154	4.15884	6.94789	16.3411	16.7344	12.1877	11.2912	7.07729	3.30552	15.8162	17.1191	14.1792	6.91877	13.685	16.4056	47.1274	49.1296	11.7018	NaN	13.7152
O00151	PDLIM1	PDZ and LIM domain protein 1	PDLI1_HUMAN	36071.7	7	IKGCTDNLTLTVAR	1.11291	7.0931	2.64494	9.04008	1.64474	NaN	NaN	1.33322	23.8382	44.7793	2.91974	NaN	51.1243	63.3013	5.43611	5.42819	22.5692	37.7863	3.90303	7.44495	2.24476	NaN	6.62579	12.6154	4.15884	6.94789	16.3411	16.7344	12.1877	11.2912	7.07729	3.30552	15.8162	17.1191	14.1792	6.91877	13.685	16.4056	47.1274	49.1296	11.7018	NaN	13.7152
O00151	PDLIM1	PDZ and LIM domain protein 1	PDLI1_HUMAN	36071.7	7	GHFFVEDQIYCEK	1.11291	7.0931	2.64494	9.04008	1.64474	NaN	NaN	1.33322	23.8382	44.7793	2.91974	NaN	51.1243	63.3013	5.43611	5.42819	22.5692	37.7863	3.90303	7.44495	2.24476	NaN	6.62579	12.6154	4.15884	6.94789	16.3411	16.7344	12.1877	11.2912	7.07729	3.30552	15.8162	17.1191	14.1792	6.91877	13.685	16.4056	47.1274	49.1296	11.7018	NaN	13.7152
O00151	PDLIM1	PDZ and LIM domain protein 1	PDLI1_HUMAN	36071.7	7	HRHPECYVCTDCGTNLK	1.11291	7.0931	2.64494	9.04008	1.64474	NaN	NaN	1.33322	23.8382	44.7793	2.91974	NaN	51.1243	63.3013	5.43611	5.42819	22.5692	37.7863	3.90303	7.44495	2.24476	NaN	6.62579	12.6154	4.15884	6.94789	16.3411	16.7344	12.1877	11.2912	7.07729	3.30552	15.8162	17.1191	14.1792	6.91877	13.685	16.4056	47.1274	49.1296	11.7018	NaN	13.7152
O00187	MASP2	Mannan-binding lectin serine protease 2	MASP2_HUMAN	75702.4	7	SLPVCEPVCGLSAR	13.1373	11.2813	10.3801	6.98592	8.96924	5.63502	5.55901	5.84133	11.7629	17.5285	6.5794	7.17958	11.6638	15.5217	8.89547	11.231	13.7407	10.4231	6.5042	5.1107	6.82165	6.59264	10.2371	15.249	5.31347	3.93409	4.85806	6.73487	2.77495	6.82211	5.51284	6.08044	4.33403	16.1823	33.0447	6.87196	4.48205	6.87859	4.86579	21.4827	19.1985	11.1007	4.92715
O00187	MASP2	Mannan-binding lectin serine protease 2	MASP2_HUMAN	75702.4	7	TCSALCSGQVFTQR	13.1373	11.2813	10.3801	6.98592	8.96924	5.63502	5.55901	5.84133	11.7629	17.5285	6.5794	7.17958	11.6638	15.5217	8.89547	11.231	13.7407	10.4231	6.5042	5.1107	6.82165	6.59264	10.2371	15.249	5.31347	3.93409	4.85806	6.73487	2.77495	6.82211	5.51284	6.08044	4.33403	16.1823	33.0447	6.87196	4.48205	6.87859	4.86579	21.4827	19.1985	11.1007	4.92715
O00187	MASP2	Mannan-binding lectin serine protease 2	MASP2_HUMAN	75702.4	7	VEYITGPGVTTYK	13.1373	11.2813	10.3801	6.98592	8.96924	5.63502	5.55901	5.84133	11.7629	17.5285	6.5794	7.17958	11.6638	15.5217	8.89547	11.231	13.7407	10.4231	6.5042	5.1107	6.82165	6.59264	10.2371	15.249	5.31347	3.93409	4.85806	6.73487	2.77495	6.82211	5.51284	6.08044	4.33403	16.1823	33.0447	6.87196	4.48205	6.87859	4.86579	21.4827	19.1985	11.1007	4.92715
O00187	MASP2	Mannan-binding lectin serine protease 2	MASP2_HUMAN	75702.4	7	VLATLCGQESTDTER	13.1373	11.2813	10.3801	6.98592	8.96924	5.63502	5.55901	5.84133	11.7629	17.5285	6.5794	7.17958	11.6638	15.5217	8.89547	11.231	13.7407	10.4231	6.5042	5.1107	6.82165	6.59264	10.2371	15.249	5.31347	3.93409	4.85806	6.73487	2.77495	6.82211	5.51284	6.08044	4.33403	16.1823	33.0447	6.87196	4.48205	6.87859	4.86579	21.4827	19.1985	11.1007	4.92715
O00187	MASP2	Mannan-binding lectin serine protease 2	MASP2_HUMAN	75702.4	7	WTLTAPPGYR	13.1373	11.2813	10.3801	6.98592	8.96924	5.63502	5.55901	5.84133	11.7629	17.5285	6.5794	7.17958	11.6638	15.5217	8.89547	11.231	13.7407	10.4231	6.5042	5.1107	6.82165	6.59264	10.2371	15.249	5.31347	3.93409	4.85806	6.73487	2.77495	6.82211	5.51284	6.08044	4.33403	16.1823	33.0447	6.87196	4.48205	6.87859	4.86579	21.4827	19.1985	11.1007	4.92715
O00187	MASP2	Mannan-binding lectin serine protease 2	MASP2_HUMAN	75702.4	7	WPEPVFGR	13.1373	11.2813	10.3801	6.98592	8.96924	5.63502	5.55901	5.84133	11.7629	17.5285	6.5794	7.17958	11.6638	15.5217	8.89547	11.231	13.7407	10.4231	6.5042	5.1107	6.82165	6.59264	10.2371	15.249	5.31347	3.93409	4.85806	6.73487	2.77495	6.82211	5.51284	6.08044	4.33403	16.1823	33.0447	6.87196	4.48205	6.87859	4.86579	21.4827	19.1985	11.1007	4.92715
O00187	MASP2	Mannan-binding lectin serine protease 2	MASP2_HUMAN	75702.4	7	TDDIGTASGWGLTQR	13.1373	11.2813	10.3801	6.98592	8.96924	5.63502	5.55901	5.84133	11.7629	17.5285	6.5794	7.17958	11.6638	15.5217	8.89547	11.231	13.7407	10.4231	6.5042	5.1107	6.82165	6.59264	10.2371	15.249	5.31347	3.93409	4.85806	6.73487	2.77495	6.82211	5.51284	6.08044	4.33403	16.1823	33.0447	6.87196	4.48205	6.87859	4.86579	21.4827	19.1985	11.1007	4.92715
O00194	RAB27B	Ras-related protein Rab-27B	RB27B_HUMAN	24607.8	1	LLALGDSGVGK	NaN	NaN	NaN	NaN	NaN	NaN	NaN	NaN	3.63697	6.75159	NaN	NaN	NaN	NaN	NaN	1.17323	4.52344	3.67398	NaN	1.80802	NaN	NaN	2.01312	NaN	1.0117	NaN	10.0067	1.92879	3.91963	2.64246	NaN	0.952114	NaN	NaN	NaN	NaN	6.75665	13.9047	11.8389	8.79399	2.12171	NaN	3.38663
O00241	SIRPB1	Signal-regulatory protein beta-1	SIRB1_HUMAN	43211.1	2	SGAGTELSVR	NaN	NaN	8.81543	NaN	NaN	NaN	NaN	NaN	4.00899	NaN	5.01996	NaN	9.48711	NaN	NaN	5.85781	NaN	NaN	NaN	NaN	NaN	NaN	5.84904	NaN	3.89117	NaN	NaN	3.58028	NaN	NaN	2.12999	8.38856	NaN	NaN	NaN	NaN	NaN	6.19296	16.9394	10.9393	NaN	NaN	6.20912
O00241	SIRPB1	Signal-regulatory protein beta-1	SIRB1_HUMAN	43211.1	2	TETASTLIENK	NaN	NaN	8.81543	NaN	NaN	NaN	NaN	NaN	4.00899	NaN	5.01996	NaN	9.48711	NaN	NaN	5.85781	NaN	NaN	NaN	NaN	NaN	NaN	5.84904	NaN	3.89117	NaN	NaN	3.58028	NaN	NaN	2.12999	8.38856	NaN	NaN	NaN	NaN	NaN	6.19296	16.9394	10.9393	NaN	NaN	6.20912
O00391	QSOX1	Sulfhydryl oxidase 1	QSOX1_HUMAN	82577.7	15	SFYTAYLQR	35.4349	28.1527	29.5396	28.8222	27.7924	21.9082	35.2742	34.5874	16.5171	29.1623	33.7811	28.4616	20.0516	13.3935	14.8882	17.7331	31.3412	40.2748	19.7131	28.0088	22.028	22.7269	21.9486	21.3778	19.2156	20.8616	38.6834	30.893	34.8579	25.6387	22.2273	16.894	13.3951	11.4879	23.8543	13.1612	35.0012	27.4945	68.3771	52.4979	21.0571	20.25	21.3179
O00391	QSOX1	Sulfhydryl oxidase 1	QSOX1_HUMAN	82577.7	15	VLNTEANVVR	35.4349	28.1527	29.5396	28.8222	27.7924	21.9082	35.2742	34.5874	16.5171	29.1623	33.7811	28.4616	20.0516	13.3935	14.8882	17.7331	31.3412	40.2748	19.7131	28.0088	22.028	22.7269	21.9486	21.3778	19.2156	20.8616	38.6834	30.893	34.8579	25.6387	22.2273	16.894	13.3951	11.4879	23.8543	13.1612	35.0012	27.4945	68.3771	52.4979	21.0571	20.25	21.3179
O00391	QSOX1	Sulfhydryl oxidase 1	QSOX1_HUMAN	82577.7	15	VLNTEANVVRK	35.4349	28.1527	29.5396	28.8222	27.7924	21.9082	35.2742	34.5874	16.5171	29.1623	33.7811	28.4616	20.0516	13.3935	14.8882	17.7331	31.3412	40.2748	19.7131	28.0088	22.028	22.7269	21.9486	21.3778	19.2156	20.8616	38.6834	30.893	34.8579	25.6387	22.2273	16.894	13.3951	11.4879	23.8543	13.1612	35.0012	27.4945	68.3771	52.4979	21.0571	20.25	21.3179
O00391	QSOX1	Sulfhydryl oxidase 1	QSOX1_HUMAN	82577.7	15	EVALDLSQHK	35.4349	28.1527	29.5396	28.8222	27.7924	21.9082	35.2742	34.5874	16.5171	29.1623	33.7811	28.4616	20.0516	13.3935	14.8882	17.7331	31.3412	40.2748	19.7131	28.0088	22.028	22.7269	21.9486	21.3778	19.2156	20.8616	38.6834	30.893	34.8579	25.6387	22.2273	16.894	13.3951	11.4879	23.8543	13.1612	35.0012	27.4945	68.3771	52.4979	21.0571	20.25	21.3179
O00391	QSOX1	Sulfhydryl oxidase 1	QSOX1_HUMAN	82577.7	15	NKIPYSFFK	35.4349	28.1527	29.5396	28.8222	27.7924	21.9082	35.2742	34.5874	16.5171	29.1623	33.7811	28.4616	20.0516	13.3935	14.8882	17.7331	31.3412	40.2748	19.7131	28.0088	22.028	22.7269	21.9486	21.3778	19.2156	20.8616	38.6834	30.893	34.8579	25.6387	22.2273	16.894	13.3951	11.4879	23.8543	13.1612	35.0012	27.4945	68.3771	52.4979	21.0571	20.25	21.3179
O00391	QSOX1	Sulfhydryl oxidase 1	QSOX1_HUMAN	82577.7	15	AKEVLPAIR	35.4349	28.1527	29.5396	28.8222	27.7924	21.9082	35.2742	34.5874	16.5171	29.1623	33.7811	28.4616	20.0516	13.3935	14.8882	17.7331	31.3412	40.2748	19.7131	28.0088	22.028	22.7269	21.9486	21.3778	19.2156	20.8616	38.6834	30.893	34.8579	25.6387	22.2273	16.894	13.3951	11.4879	23.8543	13.1612	35.0012	27.4945	68.3771	52.4979	21.0571	20.25	21.3179
O00391	QSOX1	Sulfhydryl oxidase 1	QSOX1_HUMAN	82577.7	15	NGSGAVFPVAGADVQTLR	35.4349	28.1527	29.5396	28.8222	27.7924	21.9082	35.2742	34.5874	16.5171	29.1623	33.7811	28.4616	20.0516	13.3935	14.8882	17.7331	31.3412	40.2748	19.7131	28.0088	22.028	22.7269	21.9486	21.3778	19.2156	20.8616	38.6834	30.893	34.8579	25.6387	22.2273	16.894	13.3951	11.4879	23.8543	13.1612	35.0012	27.4945	68.3771	52.4979	21.0571	20.25	21.3179
O00391	QSOX1	Sulfhydryl oxidase 1	QSOX1_HUMAN	82577.7	15	LAGAPSEDPQFPK	35.4349	28.1527	29.5396	28.8222	27.7924	21.9082	35.2742	34.5874	16.5171	29.1623	33.7811	28.4616	20.0516	13.3935	14.8882	17.7331	31.3412	40.2748	19.7131	28.0088	22.028	22.7269	21.9486	21.3778	19.2156	20.8616	38.6834	30.893	34.8579	25.6387	22.2273	16.894	13.3951	11.4879	23.8543	13.1612	35.0012	27.4945	68.3771	52.4979	21.0571	20.25	21.3179
O00391	QSOX1	Sulfhydryl oxidase 1	QSOX1_HUMAN	82577.7	15	DFNIPGFPTVR	35.4349	28.1527	29.5396	28.8222	27.7924	21.9082	35.2742	34.5874	16.5171	29.1623	33.7811	28.4616	20.0516	13.3935	14.8882	17.7331	31.3412	40.2748	19.7131	28.0088	22.028	22.7269	21.9486	21.3778	19.2156	20.8616	38.6834	30.893	34.8579	25.6387	22.2273	16.894	13.3951	11.4879	23.8543	13.1612	35.0012	27.4945	68.3771	52.4979	21.0571	20.25	21.3179
O00391	QSOX1	Sulfhydryl oxidase 1	QSOX1_HUMAN	82577.7	15	TALDDRKEGAVLAK	35.4349	28.1527	29.5396	28.8222	27.7924	21.9082	35.2742	34.5874	16.5171	29.1623	33.7811	28.4616	20.0516	13.3935	14.8882	17.7331	31.3412	40.2748	19.7131	28.0088	22.028	22.7269	21.9486	21.3778	19.2156	20.8616	38.6834	30.893	34.8579	25.6387	22.2273	16.894	13.3951	11.4879	23.8543	13.1612	35.0012	27.4945	68.3771	52.4979	21.0571	20.25	21.3179
O00391	QSOX1	Sulfhydryl oxidase 1	QSOX1_HUMAN	82577.7	15	GYVHYFFGCR	35.4349	28.1527	29.5396	28.8222	27.7924	21.9082	35.2742	34.5874	16.5171	29.1623	33.7811	28.4616	20.0516	13.3935	14.8882	17.7331	31.3412	40.2748	19.7131	28.0088	22.028	22.7269	21.9486	21.3778	19.2156	20.8616	38.6834	30.893	34.8579	25.6387	22.2273	16.894	13.3951	11.4879	23.8543	13.1612	35.0012	27.4945	68.3771	52.4979	21.0571	20.25	21.3179
O00391	QSOX1	Sulfhydryl oxidase 1	QSOX1_HUMAN	82577.7	15	AAPGQEPPEHMAELQR	35.4349	28.1527	29.5396	28.8222	27.7924	21.9082	35.2742	34.5874	16.5171	29.1623	33.7811	28.4616	20.0516	13.3935	14.8882	17.7331	31.3412	40.2748	19.7131	28.0088	22.028	22.7269	21.9486	21.3778	19.2156	20.8616	38.6834	30.893	34.8579	25.6387	22.2273	16.894	13.3951	11.4879	23.8543	13.1612	35.0012	27.4945	68.3771	52.4979	21.0571	20.25	21.3179
O00391	QSOX1	Sulfhydryl oxidase 1	QSOX1_HUMAN	82577.7	15	NNEEYLALIFEK	35.4349	28.1527	29.5396	28.8222	27.7924	21.9082	35.2742	34.5874	16.5171	29.1623	33.7811	28.4616	20.0516	13.3935	14.8882	17.7331	31.3412	40.2748	19.7131	28.0088	22.028	22.7269	21.9486	21.3778	19.2156	20.8616	38.6834	30.893	34.8579	25.6387	22.2273	16.894	13.3951	11.4879	23.8543	13.1612	35.0012	27.4945	68.3771	52.4979	21.0571	20.25	21.3179
O00391	QSOX1	Sulfhydryl oxidase 1	QSOX1_HUMAN	82577.7	15	DCASHFEQMAAASMHR	35.4349	28.1527	29.5396	28.8222	27.7924	21.9082	35.2742	34.5874	16.5171	29.1623	33.7811	28.4616	20.0516	13.3935	14.8882	17.7331	31.3412	40.2748	19.7131	28.0088	22.028	22.7269	21.9486	21.3778	19.2156	20.8616	38.6834	30.893	34.8579	25.6387	22.2273	16.894	13.3951	11.4879	23.8543	13.1612	35.0012	27.4945	68.3771	52.4979	21.0571	20.25	21.3179
O00391	QSOX1	Sulfhydryl oxidase 1	QSOX1_HUMAN	82577.7	15	VGSPNAAVLWLWSSHNR	35.4349	28.1527	29.5396	28.8222	27.7924	21.9082	35.2742	34.5874	16.5171	29.1623	33.7811	28.4616	20.0516	13.3935	14.8882	17.7331	31.3412	40.2748	19.7131	28.0088	22.028	22.7269	21.9486	21.3778	19.2156	20.8616	38.6834	30.893	34.8579	25.6387	22.2273	16.894	13.3951	11.4879	23.8543	13.1612	35.0012	27.4945	68.3771	52.4979	21.0571	20.25	21.3179
O00533	CHL1	Neural cell adhesion molecule L1-like protein	NCHL1_HUMAN	135071	14	VIAVNEVGR	54.2978	51.3808	45.1961	37.4255	23.2138	24.6066	23.0581	27.1024	42.7312	48.2752	18.1195	24.6156	43.0409	37.5905	18.2619	22.8183	34.1941	30.5286	32.9093	49.2673	29.6946	33.4128	21.5131	29.9055	36.907	30.6033	27.948	30.7304	55.8379	39.1086	66.6197	61.1094	51.8671	47.8042	55.9125	53.804	47.917	49.3214	44.3103	42.9223	63.2208	56.8495	42.1734
O00533	CHL1	Neural cell adhesion molecule L1-like protein	NCHL1_HUMAN	135071	14	SQPSQPSDHHETPPAAPDRNPQNIR	54.2978	51.3808	45.1961	37.4255	23.2138	24.6066	23.0581	27.1024	42.7312	48.2752	18.1195	24.6156	43.0409	37.5905	18.2619	22.8183	34.1941	30.5286	32.9093	49.2673	29.6946	33.4128	21.5131	29.9055	36.907	30.6033	27.948	30.7304	55.8379	39.1086	66.6197	61.1094	51.8671	47.8042	55.9125	53.804	47.917	49.3214	44.3103	42.9223	63.2208	56.8495	42.1734
O00533	CHL1	Neural cell adhesion molecule L1-like protein	NCHL1_HUMAN	135071	14	VEEVKPLEGR	54.2978	51.3808	45.1961	37.4255	23.2138	24.6066	23.0581	27.1024	42.7312	48.2752	18.1195	24.6156	43.0409	37.5905	18.2619	22.8183	34.1941	30.5286	32.9093	49.2673	29.6946	33.4128	21.5131	29.9055	36.907	30.6033	27.948	30.7304	55.8379	39.1086	66.6197	61.1094	51.8671	47.8042	55.9125	53.804	47.917	49.3214	44.3103	42.9223	63.2208	56.8495	42.1734
O00533	CHL1	Neural cell adhesion molecule L1-like protein	NCHL1_HUMAN	135071	14	VEEVKPLEGRR	54.2978	51.3808	45.1961	37.4255	23.2138	24.6066	23.0581	27.1024	42.7312	48.2752	18.1195	24.6156	43.0409	37.5905	18.2619	22.8183	34.1941	30.5286	32.9093	49.2673	29.6946	33.4128	21.5131	29.9055	36.907	30.6033	27.948	30.7304	55.8379	39.1086	66.6197	61.1094	51.8671	47.8042	55.9125	53.804	47.917	49.3214	44.3103	42.9223	63.2208	56.8495	42.1734
O00533	CHL1	Neural cell adhesion molecule L1-like protein	NCHL1_HUMAN	135071	14	DGNPFYFTDHR	54.2978	51.3808	45.1961	37.4255	23.2138	24.6066	23.0581	27.1024	42.7312	48.2752	18.1195	24.6156	43.0409	37.5905	18.2619	22.8183	34.1941	30.5286	32.9093	49.2673	29.6946	33.4128	21.5131	29.9055	36.907	30.6033	27.948	30.7304	55.8379	39.1086	66.6197	61.1094	51.8671	47.8042	55.9125	53.804	47.917	49.3214	44.3103	42.9223	63.2208	56.8495	42.1734
O00533	CHL1	Neural cell adhesion molecule L1-like protein	NCHL1_HUMAN	135071	14	GNPEPTFSWTK	54.2978	51.3808	45.1961	37.4255	23.2138	24.6066	23.0581	27.1024	42.7312	48.2752	18.1195	24.6156	43.0409	37.5905	18.2619	22.8183	34.1941	30.5286	32.9093	49.2673	29.6946	33.4128	21.5131	29.9055	36.907	30.6033	27.948	30.7304	55.8379	39.1086	66.6197	61.1094	51.8671	47.8042	55.9125	53.804	47.917	49.3214	44.3103	42.9223	63.2208	56.8495	42.1734
O00533	CHL1	Neural cell adhesion molecule L1-like protein	NCHL1_HUMAN	135071	14	NDYCCFAAFPR	54.2978	51.3808	45.1961	37.4255	23.2138	24.6066	23.0581	27.1024	42.7312	48.2752	18.1195	24.6156	43.0409	37.5905	18.2619	22.8183	34.1941	30.5286	32.9093	49.2673	29.6946	33.4128	21.5131	29.9055	36.907	30.6033	27.948	30.7304	55.8379	39.1086	66.6197	61.1094	51.8671	47.8042	55.9125	53.804	47.917	49.3214	44.3103	42.9223	63.2208	56.8495	42.1734
O00533	CHL1	Neural cell adhesion molecule L1-like protein	NCHL1_HUMAN	135071	14	IENVSYQDK	54.2978	51.3808	45.1961	37.4255	23.2138	24.6066	23.0581	27.1024	42.7312	48.2752	18.1195	24.6156	43.0409	37.5905	18.2619	22.8183	34.1941	30.5286	32.9093	49.2673	29.6946	33.4128	21.5131	29.9055	36.907	30.6033	27.948	30.7304	55.8379	39.1086	66.6197	61.1094	51.8671	47.8042	55.9125	53.804	47.917	49.3214	44.3103	42.9223	63.2208	56.8495	42.1734
O00533	CHL1	Neural cell adhesion molecule L1-like protein	NCHL1_HUMAN	135071	14	GDLYFANVEEK	54.2978	51.3808	45.1961	37.4255	23.2138	24.6066	23.0581	27.1024	42.7312	48.2752	18.1195	24.6156	43.0409	37.5905	18.2619	22.8183	34.1941	30.5286	32.9093	49.2673	29.6946	33.4128	21.5131	29.9055	36.907	30.6033	27.948	30.7304	55.8379	39.1086	66.6197	61.1094	51.8671	47.8042	55.9125	53.804	47.917	49.3214	44.3103	42.9223	63.2208	56.8495	42.1734
O00533	CHL1	Neural cell adhesion molecule L1-like protein	NCHL1_HUMAN	135071	14	TTVILPLAPFVR	54.2978	51.3808	45.1961	37.4255	23.2138	24.6066	23.0581	27.1024	42.7312	48.2752	18.1195	24.6156	43.0409	37.5905	18.2619	22.8183	34.1941	30.5286	32.9093	49.2673	29.6946	33.4128	21.5131	29.9055	36.907	30.6033	27.948	30.7304	55.8379	39.1086	66.6197	61.1094	51.8671	47.8042	55.9125	53.804	47.917	49.3214	44.3103	42.9223	63.2208	56.8495	42.1734
O00533	CHL1	Neural cell adhesion molecule L1-like protein	NCHL1_HUMAN	135071	14	KTTVILPLAPFVR	54.2978	51.3808	45.1961	37.4255	23.2138	24.6066	23.0581	27.1024	42.7312	48.2752	18.1195	24.6156	43.0409	37.5905	18.2619	22.8183	34.1941	30.5286	32.9093	49.2673	29.6946	33.4128	21.5131	29.9055	36.907	30.6033	27.948	30.7304	55.8379	39.1086	66.6197	61.1094	51.8671	47.8042	55.9125	53.804	47.917	49.3214	44.3103	42.9223	63.2208	56.8495	42.1734
O00533	CHL1	Neural cell adhesion molecule L1-like protein	NCHL1_HUMAN	135071	14	SMEQNGPGLEYR	54.2978	51.3808	45.1961	37.4255	23.2138	24.6066	23.0581	27.1024	42.7312	48.2752	18.1195	24.6156	43.0409	37.5905	18.2619	22.8183	34.1941	30.5286	32.9093	49.2673	29.6946	33.4128	21.5131	29.9055	36.907	30.6033	27.948	30.7304	55.8379	39.1086	66.6197	61.1094	51.8671	47.8042	55.9125	53.804	47.917	49.3214	44.3103	42.9223	63.2208	56.8495	42.1734
O00533	CHL1	Neural cell adhesion molecule L1-like protein	NCHL1_HUMAN	135071	14	IENVSYQDKGNYR	54.2978	51.3808	45.1961	37.4255	23.2138	24.6066	23.0581	27.1024	42.7312	48.2752	18.1195	24.6156	43.0409	37.5905	18.2619	22.8183	34.1941	30.5286	32.9093	49.2673	29.6946	33.4128	21.5131	29.9055	36.907	30.6033	27.948	30.7304	55.8379	39.1086	66.6197	61.1094	51.8671	47.8042	55.9125	53.804	47.917	49.3214	44.3103	42.9223	63.2208	56.8495	42.1734
O00533	CHL1	Neural cell adhesion molecule L1-like protein	NCHL1_HUMAN	135071	14	VMTPAVYAPYDVK	54.2978	51.3808	45.1961	37.4255	23.2138	24.6066	23.0581	27.1024	42.7312	48.2752	18.1195	24.6156	43.0409	37.5905	18.2619	22.8183	34.1941	30.5286	32.9093	49.2673	29.6946	33.4128	21.5131	29.9055	36.907	30.6033	27.948	30.7304	55.8379	39.1086	66.6197	61.1094	51.8671	47.8042	55.9125	53.804	47.917	49.3214	44.3103	42.9223	63.2208	56.8495	42.1734
O14498	ISLR	Immunoglobulin superfamily containing leucine-rich repeat protein	ISLR_HUMAN	45997.3	1	MDSNELTFIPR	NaN	NaN	NaN	NaN	NaN	NaN	NaN	NaN	NaN	NaN	NaN	NaN	NaN	NaN	NaN	NaN	NaN	NaN	NaN	NaN	NaN	NaN	NaN	NaN	NaN	NaN	NaN	NaN	NaN	NaN	1	NaN	NaN	NaN	NaN	NaN	NaN	NaN	NaN	NaN	NaN	NaN	NaN
O14745	SLC9A3R1	Na(+)/H(+) exchange regulatory cofactor NHE-RF1	NHRF1_HUMAN	38868.4	3	LLVVDPETDEQLQK	NaN	NaN	NaN	NaN	NaN	NaN	NaN	NaN	NaN	NaN	NaN	NaN	0.946245	NaN	NaN	NaN	NaN	NaN	NaN	NaN	NaN	NaN	NaN	NaN	NaN	1	NaN	1.9736	NaN	NaN	NaN	NaN	NaN	NaN	NaN	NaN	NaN	NaN	1.6352	2.32113	NaN	NaN	NaN
O14745	SLC9A3R1	Na(+)/H(+) exchange regulatory cofactor NHE-RF1	NHRF1_HUMAN	38868.4	3	SVDPDSPAEASGLR	NaN	NaN	NaN	NaN	NaN	NaN	NaN	NaN	NaN	NaN	NaN	NaN	0.946245	NaN	NaN	NaN	NaN	NaN	NaN	NaN	NaN	NaN	NaN	NaN	NaN	1	NaN	1.9736	NaN	NaN	NaN	NaN	NaN	NaN	NaN	NaN	NaN	NaN	1.6352	2.32113	NaN	NaN	NaN
O14745	SLC9A3R1	Na(+)/H(+) exchange regulatory cofactor NHE-RF1	NHRF1_HUMAN	38868.4	3	SADAAAGAPLPR	NaN	NaN	NaN	NaN	NaN	NaN	NaN	NaN	NaN	NaN	NaN	NaN	0.946245	NaN	NaN	NaN	NaN	NaN	NaN	NaN	NaN	NaN	NaN	NaN	NaN	1	NaN	1.9736	NaN	NaN	NaN	NaN	NaN	NaN	NaN	NaN	NaN	NaN	1.6352	2.32113	NaN	NaN	NaN
O14786	NRP1	Neuropilin-1	NRP1_HUMAN	103134	4	FVTAVGTQGAISK	32.3618	35.7632	27.8458	18.8459	24.5747	12.6684	35.0386	29.7446	27.6045	66.4765	48.8544	26.1022	59.6321	33.7953	9.94891	9.45382	15.4515	25.7262	11.9621	11.1913	10.4212	30.5033	15.3175	22.8136	6.68719	5.60167	10.118	14.2237	10.229	16.9662	26.2129	17.6744	NaN	55.3427	26.8548	NaN	42.513	47.1562	12.7004	13.7653	5.38472	10.276	8.98876
O14786	NRP1	Neuropilin-1	NRP1_HUMAN	103134	4	TFPALSTR	32.3618	35.7632	27.8458	18.8459	24.5747	12.6684	35.0386	29.7446	27.6045	66.4765	48.8544	26.1022	59.6321	33.7953	9.94891	9.45382	15.4515	25.7262	11.9621	11.1913	10.4212	30.5033	15.3175	22.8136	6.68719	5.60167	10.118	14.2237	10.229	16.9662	26.2129	17.6744	NaN	55.3427	26.8548	NaN	42.513	47.1562	12.7004	13.7653	5.38472	10.276	8.98876
O14786	NRP1	Neuropilin-1	NRP1_HUMAN	103134	4	FEVYGCK	32.3618	35.7632	27.8458	18.8459	24.5747	12.6684	35.0386	29.7446	27.6045	66.4765	48.8544	26.1022	59.6321	33.7953	9.94891	9.45382	15.4515	25.7262	11.9621	11.1913	10.4212	30.5033	15.3175	22.8136	6.68719	5.60167	10.118	14.2237	10.229	16.9662	26.2129	17.6744	NaN	55.3427	26.8548	NaN	42.513	47.1562	12.7004	13.7653	5.38472	10.276	8.98876
O14786	NRP1	Neuropilin-1	NRP1_HUMAN	103134	4	SFEGNNNYDTPELR	32.3618	35.7632	27.8458	18.8459	24.5747	12.6684	35.0386	29.7446	27.6045	66.4765	48.8544	26.1022	59.6321	33.7953	9.94891	9.45382	15.4515	25.7262	11.9621	11.1913	10.4212	30.5033	15.3175	22.8136	6.68719	5.60167	10.118	14.2237	10.229	16.9662	26.2129	17.6744	NaN	55.3427	26.8548	NaN	42.513	47.1562	12.7004	13.7653	5.38472	10.276	8.98876
O14791	APOL1	Apolipoprotein L1	APOL1_HUMAN	43974.2	20	LNILNNNYK	1129.6	1193.37	1363.34	1268.73	589.599	481.198	1143	1232.48	865.389	813.92	463.331	441.343	161.581	215.983	547.483	477.721	1426.44	1454.95	404.263	404.031	1874.35	1911.85	1073.56	948.288	539.698	560.531	249.15	319.764	292.255	349.916	552.582	556.453	379.316	226.679	613.239	288.936	600.914	728.397	124.435	125.694	357.825	502.483	508.832
O14791	APOL1	Apolipoprotein L1	APOL1_HUMAN	43974.2	20	VTEPISAESGEQVER	1129.6	1193.37	1363.34	1268.73	589.599	481.198	1143	1232.48	865.389	813.92	463.331	441.343	161.581	215.983	547.483	477.721	1426.44	1454.95	404.263	404.031	1874.35	1911.85	1073.56	948.288	539.698	560.531	249.15	319.764	292.255	349.916	552.582	556.453	379.316	226.679	613.239	288.936	600.914	728.397	124.435	125.694	357.825	502.483	508.832
O14791	APOL1	Apolipoprotein L1	APOL1_HUMAN	43974.2	20	SETAEELKK	1129.6	1193.37	1363.34	1268.73	589.599	481.198	1143	1232.48	865.389	813.92	463.331	441.343	161.581	215.983	547.483	477.721	1426.44	1454.95	404.263	404.031	1874.35	1911.85	1073.56	948.288	539.698	560.531	249.15	319.764	292.255	349.916	552.582	556.453	379.316	226.679	613.239	288.936	600.914	728.397	124.435	125.694	357.825	502.483	508.832
O14791	APOL1	Apolipoprotein L1	APOL1_HUMAN	43974.2	20	ANLQSVPHASASRPR	1129.6	1193.37	1363.34	1268.73	589.599	481.198	1143	1232.48	865.389	813.92	463.331	441.343	161.581	215.983	547.483	477.721	1426.44	1454.95	404.263	404.031	1874.35	1911.85	1073.56	948.288	539.698	560.531	249.15	319.764	292.255	349.916	552.582	556.453	379.316	226.679	613.239	288.936	600.914	728.397	124.435	125.694	357.825	502.483	508.832
O14791	APOL1	Apolipoprotein L1	APOL1_HUMAN	43974.2	20	VAQELEEK	1129.6	1193.37	1363.34	1268.73	589.599	481.198	1143	1232.48	865.389	813.92	463.331	441.343	161.581	215.983	547.483	477.721	1426.44	1454.95	404.263	404.031	1874.35	1911.85	1073.56	948.288	539.698	560.531	249.15	319.764	292.255	349.916	552.582	556.453	379.316	226.679	613.239	288.936	600.914	728.397	124.435	125.694	357.825	502.483	508.832
O14791	APOL1	Apolipoprotein L1	APOL1_HUMAN	43974.2	20	ILQADQEL	1129.6	1193.37	1363.34	1268.73	589.599	481.198	1143	1232.48	865.389	813.92	463.331	441.343	161.581	215.983	547.483	477.721	1426.44	1454.95	404.263	404.031	1874.35	1911.85	1073.56	948.288	539.698	560.531	249.15	319.764	292.255	349.916	552.582	556.453	379.316	226.679	613.239	288.936	600.914	728.397	124.435	125.694	357.825	502.483	508.832
O14791	APOL1	Apolipoprotein L1	APOL1_HUMAN	43974.2	20	NEADELRK	1129.6	1193.37	1363.34	1268.73	589.599	481.198	1143	1232.48	865.389	813.92	463.331	441.343	161.581	215.983	547.483	477.721	1426.44	1454.95	404.263	404.031	1874.35	1911.85	1073.56	948.288	539.698	560.531	249.15	319.764	292.255	349.916	552.582	556.453	379.316	226.679	613.239	288.936	600.914	728.397	124.435	125.694	357.825	502.483	508.832
O14791	APOL1	Apolipoprotein L1	APOL1_HUMAN	43974.2	20	ANLQSVPHASASR	1129.6	1193.37	1363.34	1268.73	589.599	481.198	1143	1232.48	865.389	813.92	463.331	441.343	161.581	215.983	547.483	477.721	1426.44	1454.95	404.263	404.031	1874.35	1911.85	1073.56	948.288	539.698	560.531	249.15	319.764	292.255	349.916	552.582	556.453	379.316	226.679	613.239	288.936	600.914	728.397	124.435	125.694	357.825	502.483	508.832
O14791	APOL1	Apolipoprotein L1	APOL1_HUMAN	43974.2	20	KALDNLAR	1129.6	1193.37	1363.34	1268.73	589.599	481.198	1143	1232.48	865.389	813.92	463.331	441.343	161.581	215.983	547.483	477.721	1426.44	1454.95	404.263	404.031	1874.35	1911.85	1073.56	948.288	539.698	560.531	249.15	319.764	292.255	349.916	552.582	556.453	379.316	226.679	613.239	288.936	600.914	728.397	124.435	125.694	357.825	502.483	508.832
O14791	APOL1	Apolipoprotein L1	APOL1_HUMAN	43974.2	20	ALADGVQK	1129.6	1193.37	1363.34	1268.73	589.599	481.198	1143	1232.48	865.389	813.92	463.331	441.343	161.581	215.983	547.483	477.721	1426.44	1454.95	404.263	404.031	1874.35	1911.85	1073.56	948.288	539.698	560.531	249.15	319.764	292.255	349.916	552.582	556.453	379.316	226.679	613.239	288.936	600.914	728.397	124.435	125.694	357.825	502.483	508.832
O14791	APOL1	Apolipoprotein L1	APOL1_HUMAN	43974.2	20	VAQELEEKLNILNNNYK	1129.6	1193.37	1363.34	1268.73	589.599	481.198	1143	1232.48	865.389	813.92	463.331	441.343	161.581	215.983	547.483	477.721	1426.44	1454.95	404.263	404.031	1874.35	1911.85	1073.56	948.288	539.698	560.531	249.15	319.764	292.255	349.916	552.582	556.453	379.316	226.679	613.239	288.936	600.914	728.397	124.435	125.694	357.825	502.483	508.832
O14791	APOL1	Apolipoprotein L1	APOL1_HUMAN	43974.2	20	LRALADGVQK	1129.6	1193.37	1363.34	1268.73	589.599	481.198	1143	1232.48	865.389	813.92	463.331	441.343	161.581	215.983	547.483	477.721	1426.44	1454.95	404.263	404.031	1874.35	1911.85	1073.56	948.288	539.698	560.531	249.15	319.764	292.255	349.916	552.582	556.453	379.316	226.679	613.239	288.936	600.914	728.397	124.435	125.694	357.825	502.483	508.832
O14791	APOL1	Apolipoprotein L1	APOL1_HUMAN	43974.2	20	ARANLQSVPHASASRPR	1129.6	1193.37	1363.34	1268.73	589.599	481.198	1143	1232.48	865.389	813.92	463.331	441.343	161.581	215.983	547.483	477.721	1426.44	1454.95	404.263	404.031	1874.35	1911.85	1073.56	948.288	539.698	560.531	249.15	319.764	292.255	349.916	552.582	556.453	379.316	226.679	613.239	288.936	600.914	728.397	124.435	125.694	357.825	502.483	508.832
O14791	APOL1	Apolipoprotein L1	APOL1_HUMAN	43974.2	20	VQQNVPSGTDTGDPQSK	1129.6	1193.37	1363.34	1268.73	589.599	481.198	1143	1232.48	865.389	813.92	463.331	441.343	161.581	215.983	547.483	477.721	1426.44	1454.95	404.263	404.031	1874.35	1911.85	1073.56	948.288	539.698	560.531	249.15	319.764	292.255	349.916	552.582	556.453	379.316	226.679	613.239	288.936	600.914	728.397	124.435	125.694	357.825	502.483	508.832
O14791	APOL1	Apolipoprotein L1	APOL1_HUMAN	43974.2	20	VNEPSILEMSR	1129.6	1193.37	1363.34	1268.73	589.599	481.198	1143	1232.48	865.389	813.92	463.331	441.343	161.581	215.983	547.483	477.721	1426.44	1454.95	404.263	404.031	1874.35	1911.85	1073.56	948.288	539.698	560.531	249.15	319.764	292.255	349.916	552.582	556.453	379.316	226.679	613.239	288.936	600.914	728.397	124.435	125.694	357.825	502.483	508.832
O14791	APOL1	Apolipoprotein L1	APOL1_HUMAN	43974.2	20	NEADELR	1129.6	1193.37	1363.34	1268.73	589.599	481.198	1143	1232.48	865.389	813.92	463.331	441.343	161.581	215.983	547.483	477.721	1426.44	1454.95	404.263	404.031	1874.35	1911.85	1073.56	948.288	539.698	560.531	249.15	319.764	292.255	349.916	552.582	556.453	379.316	226.679	613.239	288.936	600.914	728.397	124.435	125.694	357.825	502.483	508.832
O14791	APOL1	Apolipoprotein L1	APOL1_HUMAN	43974.2	20	LKSELEDNIRR	1129.6	1193.37	1363.34	1268.73	589.599	481.198	1143	1232.48	865.389	813.92	463.331	441.343	161.581	215.983	547.483	477.721	1426.44	1454.95	404.263	404.031	1874.35	1911.85	1073.56	948.288	539.698	560.531	249.15	319.764	292.255	349.916	552.582	556.453	379.316	226.679	613.239	288.936	600.914	728.397	124.435	125.694	357.825	502.483	508.832
O14791	APOL1	Apolipoprotein L1	APOL1_HUMAN	43974.2	20	LKSELEDNIR	1129.6	1193.37	1363.34	1268.73	589.599	481.198	1143	1232.48	865.389	813.92	463.331	441.343	161.581	215.983	547.483	477.721	1426.44	1454.95	404.263	404.031	1874.35	1911.85	1073.56	948.288	539.698	560.531	249.15	319.764	292.255	349.916	552.582	556.453	379.316	226.679	613.239	288.936	600.914	728.397	124.435	125.694	357.825	502.483	508.832
O14791	APOL1	Apolipoprotein L1	APOL1_HUMAN	43974.2	20	SELEDNIR	1129.6	1193.37	1363.34	1268.73	589.599	481.198	1143	1232.48	865.389	813.92	463.331	441.343	161.581	215.983	547.483	477.721	1426.44	1454.95	404.263	404.031	1874.35	1911.85	1073.56	948.288	539.698	560.531	249.15	319.764	292.255	349.916	552.582	556.453	379.316	226.679	613.239	288.936	600.914	728.397	124.435	125.694	357.825	502.483	508.832
O14791	APOL1	Apolipoprotein L1	APOL1_HUMAN	43974.2	20	WWTQAQAHDLVIK	1129.6	1193.37	1363.34	1268.73	589.599	481.198	1143	1232.48	865.389	813.92	463.331	441.343	161.581	215.983	547.483	477.721	1426.44	1454.95	404.263	404.031	1874.35	1911.85	1073.56	948.288	539.698	560.531	249.15	319.764	292.255	349.916	552.582	556.453	379.316	226.679	613.239	288.936	600.914	728.397	124.435	125.694	357.825	502.483	508.832
O15033	AREL1	Apoptosis-resistant E3 ubiquitin protein ligase 1	AREL1_HUMAN	94222.7	1	HALLESSLK	5.32607	15.1722	14.2829	23.3594	2.48098	13.7356	NaN	15.9257	2.80833	NaN	31.3173	14.4421	4.12677	NaN	43.673	33.2667	31.9693	28.7401	25.7011	20.9448	13.6454	11.9093	34.4608	20.5094	29.9203	4.75271	16.4224	11.3075	16.9583	12.4255	3.52556	5.07447	NaN	21.8397	9.55368	NaN	23.8814	16.7394	6.95809	7.51306	6.44625	6.5787	8.74082
O15204	ADAMDEC1	ADAM DEC1	ADEC1_HUMAN	52775.4	3	NSVASISTCDGLR	3.73879	4.18896	4.70867	6.70813	5.89407	6.92567	3.98846	7.56208	6.32038	NaN	9.57473	2.84507	10.2143	10.839	3.6723	4.61655	16.1274	10.4172	5.06288	7.53473	2.90677	1.81515	7.64979	6.75296	11.2043	8.0633	13.9148	4.85366	6.38	6.77661	3.56999	4.46942	18.6572	13.1894	3.80679	5.60839	4.20473	7.31525	5.58461	6.29798	NaN	10.0568	6.51747
O15204	ADAMDEC1	ADAM DEC1	ADEC1_HUMAN	52775.4	3	YQIKPLK	3.73879	4.18896	4.70867	6.70813	5.89407	6.92567	3.98846	7.56208	6.32038	NaN	9.57473	2.84507	10.2143	10.839	3.6723	4.61655	16.1274	10.4172	5.06288	7.53473	2.90677	1.81515	7.64979	6.75296	11.2043	8.0633	13.9148	4.85366	6.38	6.77661	3.56999	4.46942	18.6572	13.1894	3.80679	5.60839	4.20473	7.31525	5.58461	6.29798	NaN	10.0568	6.51747
O15204	ADAMDEC1	ADAM DEC1	ADEC1_HUMAN	52775.4	3	HLLGPDYTETLYSPR	3.73879	4.18896	4.70867	6.70813	5.89407	6.92567	3.98846	7.56208	6.32038	NaN	9.57473	2.84507	10.2143	10.839	3.6723	4.61655	16.1274	10.4172	5.06288	7.53473	2.90677	1.81515	7.64979	6.75296	11.2043	8.0633	13.9148	4.85366	6.38	6.77661	3.56999	4.46942	18.6572	13.1894	3.80679	5.60839	4.20473	7.31525	5.58461	6.29798	NaN	10.0568	6.51747
O43493	TGOLN2	Trans-Golgi network integral membrane protein 2	TGON2_HUMAN	45879.6	3	SGAEAQTPEDSPNR	5.32627	13.4599	NaN	NaN	NaN	2.24743	3.18636	2.8939	NaN	NaN	NaN	NaN	2.97717	NaN	3.00342	NaN	2.43419	5.4692	NaN	3.72045	3.33808	13.6672	3.81046	2.20892	2.45297	NaN	NaN	NaN	NaN	NaN	6.22473	6.45466	NaN	NaN	NaN	NaN	11.4017	6.34537	NaN	6.02989	NaN	NaN	NaN
O43493	TGOLN2	Trans-Golgi network integral membrane protein 2	TGON2_HUMAN	45879.6	3	SGAEEQGPIDGPSK	5.32627	13.4599	NaN	NaN	NaN	2.24743	3.18636	2.8939	NaN	NaN	NaN	NaN	2.97717	NaN	3.00342	NaN	2.43419	5.4692	NaN	3.72045	3.33808	13.6672	3.81046	2.20892	2.45297	NaN	NaN	NaN	NaN	NaN	6.22473	6.45466	NaN	NaN	NaN	NaN	11.4017	6.34537	NaN	6.02989	NaN	NaN	NaN
O43493	TGOLN2	Trans-Golgi network integral membrane protein 2	TGON2_HUMAN	45879.6	3	SSAEAQTPEDTPNK	5.32627	13.4599	NaN	NaN	NaN	2.24743	3.18636	2.8939	NaN	NaN	NaN	NaN	2.97717	NaN	3.00342	NaN	2.43419	5.4692	NaN	3.72045	3.33808	13.6672	3.81046	2.20892	2.45297	NaN	NaN	NaN	NaN	NaN	6.22473	6.45466	NaN	NaN	NaN	NaN	11.4017	6.34537	NaN	6.02989	NaN	NaN	NaN
O43790;P78385	KRT86;KRT83	Keratin, type II cuticular Hb6;Keratin, type II cuticular Hb3	KRT86_HUMAN;KRT83_HUMAN	53500.62;54195.4	5	LTAEVENAK	NaN	NaN	NaN	NaN	NaN	NaN	NaN	NaN	NaN	NaN	NaN	NaN	NaN	NaN	NaN	NaN	NaN	NaN	NaN	NaN	2.00066	3.40881	NaN	NaN	NaN	NaN	NaN	NaN	NaN	2.54265	5.89776	NaN	5.86221	5.81343	NaN	NaN	NaN	NaN	NaN	NaN	NaN	NaN	NaN
O43790;P78385	KRT86;KRT83	Keratin, type II cuticular Hb6;Keratin, type II cuticular Hb3	KRT86_HUMAN;KRT83_HUMAN	53500.62;54195.4	5	CCITAAPYR	NaN	NaN	NaN	NaN	NaN	NaN	NaN	NaN	NaN	NaN	NaN	NaN	NaN	NaN	NaN	NaN	NaN	NaN	NaN	NaN	2.00066	3.40881	NaN	NaN	NaN	NaN	NaN	NaN	NaN	2.54265	5.89776	NaN	5.86221	5.81343	NaN	NaN	NaN	NaN	NaN	NaN	NaN	NaN	NaN
O43790;P78385	KRT86;KRT83	Keratin, type II cuticular Hb6;Keratin, type II cuticular Hb3	KRT86_HUMAN;KRT83_HUMAN	53500.62;54195.4	5	LLEGEEQR	NaN	NaN	NaN	NaN	NaN	NaN	NaN	NaN	NaN	NaN	NaN	NaN	NaN	NaN	NaN	NaN	NaN	NaN	NaN	NaN	2.00066	3.40881	NaN	NaN	NaN	NaN	NaN	NaN	NaN	2.54265	5.89776	NaN	5.86221	5.81343	NaN	NaN	NaN	NaN	NaN	NaN	NaN	NaN	NaN
O43790;P78385	KRT86;KRT83	Keratin, type II cuticular Hb6;Keratin, type II cuticular Hb3	KRT86_HUMAN;KRT83_HUMAN	53500.62;54195.4	5	LYEEEIR	NaN	NaN	NaN	NaN	NaN	NaN	NaN	NaN	NaN	NaN	NaN	NaN	NaN	NaN	NaN	NaN	NaN	NaN	NaN	NaN	2.00066	3.40881	NaN	NaN	NaN	NaN	NaN	NaN	NaN	2.54265	5.89776	NaN	5.86221	5.81343	NaN	NaN	NaN	NaN	NaN	NaN	NaN	NaN	NaN
O43790;P78385	KRT86;KRT83	Keratin, type II cuticular Hb6;Keratin, type II cuticular Hb3	KRT86_HUMAN;KRT83_HUMAN	53500.62;54195.4	5	ATAENEFVALKK	NaN	NaN	NaN	NaN	NaN	NaN	NaN	NaN	NaN	NaN	NaN	NaN	NaN	NaN	NaN	NaN	NaN	NaN	NaN	NaN	2.00066	3.40881	NaN	NaN	NaN	NaN	NaN	NaN	NaN	2.54265	5.89776	NaN	5.86221	5.81343	NaN	NaN	NaN	NaN	NaN	NaN	NaN	NaN	NaN
O43866	CD5L	CD5 antigen-like	CD5L_HUMAN	38087.8	17	IWLDNVR	2057.16	2230.62	5148.9	4915.97	2518	2457.9	2265.75	2245.48	1518.25	4435.57	3346.33	3722	6680.56	4200.17	4685.81	4542.72	1549.39	1517.15	3198.44	2920.4	2419.69	2528.56	1301.7	1207.62	1014.15	804.009	3937.23	3996.48	3679.51	4237.61	1575.95	1486.05	3966.91	3966.22	24205.9	17059.1	2233.61	2115.45	1108.66	980.338	9548.39	12788.5	7069.05
O43866	CD5L	CD5 antigen-like	CD5L_HUMAN	38087.8	17	LVGGDNLCSGR	2057.16	2230.62	5148.9	4915.97	2518	2457.9	2265.75	2245.48	1518.25	4435.57	3346.33	3722	6680.56	4200.17	4685.81	4542.72	1549.39	1517.15	3198.44	2920.4	2419.69	2528.56	1301.7	1207.62	1014.15	804.009	3937.23	3996.48	3679.51	4237.61	1575.95	1486.05	3966.91	3966.22	24205.9	17059.1	2233.61	2115.45	1108.66	980.338	9548.39	12788.5	7069.05
O43866	CD5L	CD5 antigen-like	CD5L_HUMAN	38087.8	17	CYGPGVGR	2057.16	2230.62	5148.9	4915.97	2518	2457.9	2265.75	2245.48	1518.25	4435.57	3346.33	3722	6680.56	4200.17	4685.81	4542.72	1549.39	1517.15	3198.44	2920.4	2419.69	2528.56	1301.7	1207.62	1014.15	804.009	3937.23	3996.48	3679.51	4237.61	1575.95	1486.05	3966.91	3966.22	24205.9	17059.1	2233.61	2115.45	1108.66	980.338	9548.39	12788.5	7069.05
O43866	CD5L	CD5 antigen-like	CD5L_HUMAN	38087.8	17	EATLQDCPSGPWGK	2057.16	2230.62	5148.9	4915.97	2518	2457.9	2265.75	2245.48	1518.25	4435.57	3346.33	3722	6680.56	4200.17	4685.81	4542.72	1549.39	1517.15	3198.44	2920.4	2419.69	2528.56	1301.7	1207.62	1014.15	804.009	3937.23	3996.48	3679.51	4237.61	1575.95	1486.05	3966.91	3966.22	24205.9	17059.1	2233.61	2115.45	1108.66	980.338	9548.39	12788.5	7069.05
O43866	CD5L	CD5 antigen-like	CD5L_HUMAN	38087.8	17	KCYGPGVGR	2057.16	2230.62	5148.9	4915.97	2518	2457.9	2265.75	2245.48	1518.25	4435.57	3346.33	3722	6680.56	4200.17	4685.81	4542.72	1549.39	1517.15	3198.44	2920.4	2419.69	2528.56	1301.7	1207.62	1014.15	804.009	3937.23	3996.48	3679.51	4237.61	1575.95	1486.05	3966.91	3966.22	24205.9	17059.1	2233.61	2115.45	1108.66	980.338	9548.39	12788.5	7069.05
O43866	CD5L	CD5 antigen-like	CD5L_HUMAN	38087.8	17	CSGEEQSLEQCQHR	2057.16	2230.62	5148.9	4915.97	2518	2457.9	2265.75	2245.48	1518.25	4435.57	3346.33	3722	6680.56	4200.17	4685.81	4542.72	1549.39	1517.15	3198.44	2920.4	2419.69	2528.56	1301.7	1207.62	1014.15	804.009	3937.23	3996.48	3679.51	4237.61	1575.95	1486.05	3966.91	3966.22	24205.9	17059.1	2233.61	2115.45	1108.66	980.338	9548.39	12788.5	7069.05
O43866	CD5L	CD5 antigen-like	CD5L_HUMAN	38087.8	17	CEGRVEVEQK	2057.16	2230.62	5148.9	4915.97	2518	2457.9	2265.75	2245.48	1518.25	4435.57	3346.33	3722	6680.56	4200.17	4685.81	4542.72	1549.39	1517.15	3198.44	2920.4	2419.69	2528.56	1301.7	1207.62	1014.15	804.009	3937.23	3996.48	3679.51	4237.61	1575.95	1486.05	3966.91	3966.22	24205.9	17059.1	2233.61	2115.45	1108.66	980.338	9548.39	12788.5	7069.05
O43866	CD5L	CD5 antigen-like	CD5L_HUMAN	38087.8	17	DVAVLCR	2057.16	2230.62	5148.9	4915.97	2518	2457.9	2265.75	2245.48	1518.25	4435.57	3346.33	3722	6680.56	4200.17	4685.81	4542.72	1549.39	1517.15	3198.44	2920.4	2419.69	2528.56	1301.7	1207.62	1014.15	804.009	3937.23	3996.48	3679.51	4237.61	1575.95	1486.05	3966.91	3966.22	24205.9	17059.1	2233.61	2115.45	1108.66	980.338	9548.39	12788.5	7069.05
O43866	CD5L	CD5 antigen-like	CD5L_HUMAN	38087.8	17	LADGPGHCK	2057.16	2230.62	5148.9	4915.97	2518	2457.9	2265.75	2245.48	1518.25	4435.57	3346.33	3722	6680.56	4200.17	4685.81	4542.72	1549.39	1517.15	3198.44	2920.4	2419.69	2528.56	1301.7	1207.62	1014.15	804.009	3937.23	3996.48	3679.51	4237.61	1575.95	1486.05	3966.91	3966.22	24205.9	17059.1	2233.61	2115.45	1108.66	980.338	9548.39	12788.5	7069.05
O43866	CD5L	CD5 antigen-like	CD5L_HUMAN	38087.8	17	HQNQWYTVCQTGWSLR	2057.16	2230.62	5148.9	4915.97	2518	2457.9	2265.75	2245.48	1518.25	4435.57	3346.33	3722	6680.56	4200.17	4685.81	4542.72	1549.39	1517.15	3198.44	2920.4	2419.69	2528.56	1301.7	1207.62	1014.15	804.009	3937.23	3996.48	3679.51	4237.61	1575.95	1486.05	3966.91	3966.22	24205.9	17059.1	2233.61	2115.45	1108.66	980.338	9548.39	12788.5	7069.05
O43866	CD5L	CD5 antigen-like	CD5L_HUMAN	38087.8	17	LVGGDNLCSGRLEVLHK	2057.16	2230.62	5148.9	4915.97	2518	2457.9	2265.75	2245.48	1518.25	4435.57	3346.33	3722	6680.56	4200.17	4685.81	4542.72	1549.39	1517.15	3198.44	2920.4	2419.69	2528.56	1301.7	1207.62	1014.15	804.009	3937.23	3996.48	3679.51	4237.61	1575.95	1486.05	3966.91	3966.22	24205.9	17059.1	2233.61	2115.45	1108.66	980.338	9548.39	12788.5	7069.05
O43866	CD5L	CD5 antigen-like	CD5L_HUMAN	38087.8	17	GQWGTVCDDGWDIK	2057.16	2230.62	5148.9	4915.97	2518	2457.9	2265.75	2245.48	1518.25	4435.57	3346.33	3722	6680.56	4200.17	4685.81	4542.72	1549.39	1517.15	3198.44	2920.4	2419.69	2528.56	1301.7	1207.62	1014.15	804.009	3937.23	3996.48	3679.51	4237.61	1575.95	1486.05	3966.91	3966.22	24205.9	17059.1	2233.61	2115.45	1108.66	980.338	9548.39	12788.5	7069.05
O43866	CD5L	CD5 antigen-like	CD5L_HUMAN	38087.8	17	GVWGSVCDDNWGEKEDQVVCK	2057.16	2230.62	5148.9	4915.97	2518	2457.9	2265.75	2245.48	1518.25	4435.57	3346.33	3722	6680.56	4200.17	4685.81	4542.72	1549.39	1517.15	3198.44	2920.4	2419.69	2528.56	1301.7	1207.62	1014.15	804.009	3937.23	3996.48	3679.51	4237.61	1575.95	1486.05	3966.91	3966.22	24205.9	17059.1	2233.61	2115.45	1108.66	980.338	9548.39	12788.5	7069.05
O43866	CD5L	CD5 antigen-like	CD5L_HUMAN	38087.8	17	SLSPSFRDR	2057.16	2230.62	5148.9	4915.97	2518	2457.9	2265.75	2245.48	1518.25	4435.57	3346.33	3722	6680.56	4200.17	4685.81	4542.72	1549.39	1517.15	3198.44	2920.4	2419.69	2528.56	1301.7	1207.62	1014.15	804.009	3937.23	3996.48	3679.51	4237.61	1575.95	1486.05	3966.91	3966.22	24205.9	17059.1	2233.61	2115.45	1108.66	980.338	9548.39	12788.5	7069.05
O43866	CD5L	CD5 antigen-like	CD5L_HUMAN	38087.8	17	KPIWLSQMSCSGR	2057.16	2230.62	5148.9	4915.97	2518	2457.9	2265.75	2245.48	1518.25	4435.57	3346.33	3722	6680.56	4200.17	4685.81	4542.72	1549.39	1517.15	3198.44	2920.4	2419.69	2528.56	1301.7	1207.62	1014.15	804.009	3937.23	3996.48	3679.51	4237.61	1575.95	1486.05	3966.91	3966.22	24205.9	17059.1	2233.61	2115.45	1108.66	980.338	9548.39	12788.5	7069.05
O43866	CD5L	CD5 antigen-like	CD5L_HUMAN	38087.8	17	GQWGTVCDDGWDIKDVAVLCR	2057.16	2230.62	5148.9	4915.97	2518	2457.9	2265.75	2245.48	1518.25	4435.57	3346.33	3722	6680.56	4200.17	4685.81	4542.72	1549.39	1517.15	3198.44	2920.4	2419.69	2528.56	1301.7	1207.62	1014.15	804.009	3937.23	3996.48	3679.51	4237.61	1575.95	1486.05	3966.91	3966.22	24205.9	17059.1	2233.61	2115.45	1108.66	980.338	9548.39	12788.5	7069.05
O43866	CD5L	CD5 antigen-like	CD5L_HUMAN	38087.8	17	PIWLSQMSCSGR	2057.16	2230.62	5148.9	4915.97	2518	2457.9	2265.75	2245.48	1518.25	4435.57	3346.33	3722	6680.56	4200.17	4685.81	4542.72	1549.39	1517.15	3198.44	2920.4	2419.69	2528.56	1301.7	1207.62	1014.15	804.009	3937.23	3996.48	3679.51	4237.61	1575.95	1486.05	3966.91	3966.22	24205.9	17059.1	2233.61	2115.45	1108.66	980.338	9548.39	12788.5	7069.05
O60814;P57053;P58876;P62807;Q5QNW6;Q93079;Q99877;Q99879;Q99880	H2BC12;H2BC12L;H2BC5;H2BC4;H2BC18;H2BC9;H2BC15;H2BC14;H2BC13	Histone H2B type 1-K;Histone H2B type F-S;Histone H2B type 1-D;Histone H2B type 1-C/E/F/G/I;Histone H2B type 2-F;Histone H2B type 1-H;Histone H2B type 1-N;Histone H2B type 1-M;Histone H2B type 1-L	H2B1K_HUMAN;H2BFS_HUMAN;H2B1D_HUMAN;H2B1C_HUMAN;H2B2F_HUMAN;H2B1H_HUMAN;H2B1N_HUMAN;H2B1M_HUMAN;H2B1L_HUMAN	13890.13;13944.19;13936.16;13906.13;13920.16;13892.11;13922.13;13989.27;13952.2	3	LLLPGELAK	6.08458	28.3036	NaN	NaN	NaN	0.547405	5.73424	4.02178	21.2864	2.81773	7.47203	31.2537	115.031	91.7554	25.8728	30.2845	24.5255	24.3538	18.7317	32.2918	4.45809	5.57791	11.2736	18.5089	10.2494	8.06959	3.02737	2.77267	24.919	39.9545	29.5481	35.2302	29.0446	59.901	84.8701	68.5066	99.0278	143.661	305.934	272.187	114.744	193.275	53.3128
O60814;P57053;P58876;P62807;Q5QNW6;Q93079;Q99877;Q99879;Q99880	H2BC12;H2BC12L;H2BC5;H2BC4;H2BC18;H2BC9;H2BC15;H2BC14;H2BC13	Histone H2B type 1-K;Histone H2B type F-S;Histone H2B type 1-D;Histone H2B type 1-C/E/F/G/I;Histone H2B type 2-F;Histone H2B type 1-H;Histone H2B type 1-N;Histone H2B type 1-M;Histone H2B type 1-L	H2B1K_HUMAN;H2BFS_HUMAN;H2B1D_HUMAN;H2B1C_HUMAN;H2B2F_HUMAN;H2B1H_HUMAN;H2B1N_HUMAN;H2B1M_HUMAN;H2B1L_HUMAN	13890.13;13944.19;13936.16;13906.13;13920.16;13892.11;13922.13;13989.27;13952.2	3	QVHPDTGISSK	6.08458	28.3036	NaN	NaN	NaN	0.547405	5.73424	4.02178	21.2864	2.81773	7.47203	31.2537	115.031	91.7554	25.8728	30.2845	24.5255	24.3538	18.7317	32.2918	4.45809	5.57791	11.2736	18.5089	10.2494	8.06959	3.02737	2.77267	24.919	39.9545	29.5481	35.2302	29.0446	59.901	84.8701	68.5066	99.0278	143.661	305.934	272.187	114.744	193.275	53.3128
O60814;P57053;P58876;P62807;Q5QNW6;Q93079;Q99877;Q99879;Q99880	H2BC12;H2BC12L;H2BC5;H2BC4;H2BC18;H2BC9;H2BC15;H2BC14;H2BC13	Histone H2B type 1-K;Histone H2B type F-S;Histone H2B type 1-D;Histone H2B type 1-C/E/F/G/I;Histone H2B type 2-F;Histone H2B type 1-H;Histone H2B type 1-N;Histone H2B type 1-M;Histone H2B type 1-L	H2B1K_HUMAN;H2BFS_HUMAN;H2B1D_HUMAN;H2B1C_HUMAN;H2B2F_HUMAN;H2B1H_HUMAN;H2B1N_HUMAN;H2B1M_HUMAN;H2B1L_HUMAN	13890.13;13944.19;13936.16;13906.13;13920.16;13892.11;13922.13;13989.27;13952.2	3	KESYSVYVYK	6.08458	28.3036	NaN	NaN	NaN	0.547405	5.73424	4.02178	21.2864	2.81773	7.47203	31.2537	115.031	91.7554	25.8728	30.2845	24.5255	24.3538	18.7317	32.2918	4.45809	5.57791	11.2736	18.5089	10.2494	8.06959	3.02737	2.77267	24.919	39.9545	29.5481	35.2302	29.0446	59.901	84.8701	68.5066	99.0278	143.661	305.934	272.187	114.744	193.275	53.3128
O75015	FCGR3B	Low affinity immunoglobulin gamma Fc region receptor III-B	FCG3B_HUMAN	26215.8	5	VTYLQNGK	10.6959	1.81763	19.4993	4.29986	6.67158	4.76929	18.3668	14.9039	9.73077	22.303	21.1877	11.1245	30.9484	15.43	5.67807	6.15522	17.3398	6.88931	7.77194	4.93106	6.09292	NaN	7.72957	3.80366	8.52931	4.98771	4.69418	3.66831	9.57096	7.47981	131.563	142.565	10.7247	23.858	21.8591	7.67283	26.4311	10.9434	34.1381	30.8491	26.791	5.1458	1.59372
O75015	FCGR3B	Low affinity immunoglobulin gamma Fc region receptor III-B	FCG3B_HUMAN	26215.8	5	ATLKDSGSYFCR	10.6959	1.81763	19.4993	4.29986	6.67158	4.76929	18.3668	14.9039	9.73077	22.303	21.1877	11.1245	30.9484	15.43	5.67807	6.15522	17.3398	6.88931	7.77194	4.93106	6.09292	NaN	7.72957	3.80366	8.52931	4.98771	4.69418	3.66831	9.57096	7.47981	131.563	142.565	10.7247	23.858	21.8591	7.67283	26.4311	10.9434	34.1381	30.8491	26.791	5.1458	1.59372
O75015	FCGR3B	Low affinity immunoglobulin gamma Fc region receptor III-B	FCG3B_HUMAN	26215.8	5	WVFKEEDPIHLR	10.6959	1.81763	19.4993	4.29986	6.67158	4.76929	18.3668	14.9039	9.73077	22.303	21.1877	11.1245	30.9484	15.43	5.67807	6.15522	17.3398	6.88931	7.77194	4.93106	6.09292	NaN	7.72957	3.80366	8.52931	4.98771	4.69418	3.66831	9.57096	7.47981	131.563	142.565	10.7247	23.858	21.8591	7.67283	26.4311	10.9434	34.1381	30.8491	26.791	5.1458	1.59372
O75015	FCGR3B	Low affinity immunoglobulin gamma Fc region receptor III-B	FCG3B_HUMAN	26215.8	5	YFHHNSDFHIPK	10.6959	1.81763	19.4993	4.29986	6.67158	4.76929	18.3668	14.9039	9.73077	22.303	21.1877	11.1245	30.9484	15.43	5.67807	6.15522	17.3398	6.88931	7.77194	4.93106	6.09292	NaN	7.72957	3.80366	8.52931	4.98771	4.69418	3.66831	9.57096	7.47981	131.563	142.565	10.7247	23.858	21.8591	7.67283	26.4311	10.9434	34.1381	30.8491	26.791	5.1458	1.59372
O75015	FCGR3B	Low affinity immunoglobulin gamma Fc region receptor III-B	FCG3B_HUMAN	26215.8	5	EEDPIHLR	10.6959	1.81763	19.4993	4.29986	6.67158	4.76929	18.3668	14.9039	9.73077	22.303	21.1877	11.1245	30.9484	15.43	5.67807	6.15522	17.3398	6.88931	7.77194	4.93106	6.09292	NaN	7.72957	3.80366	8.52931	4.98771	4.69418	3.66831	9.57096	7.47981	131.563	142.565	10.7247	23.858	21.8591	7.67283	26.4311	10.9434	34.1381	30.8491	26.791	5.1458	1.59372
O75123	ZNF623	Zinc finger protein 623	ZN623_HUMAN	61393.1	1	IHTGERPFECNECGK	NaN	0.652916	2.14177	0.76058	NaN	NaN	0.924825	0.838888	NaN	1.21942	NaN	NaN	NaN	NaN	NaN	NaN	NaN	NaN	NaN	NaN	NaN	1	NaN	NaN	NaN	NaN	NaN	NaN	NaN	NaN	NaN	NaN	NaN	NaN	NaN	NaN	1.07063	NaN	NaN	NaN	NaN	NaN	NaN
O75144	ICOSLG	ICOS ligand	ICOSL_HUMAN	33348.8	2	GLYDVVSVLR	NaN	NaN	NaN	NaN	NaN	NaN	NaN	NaN	1.29687	NaN	1	NaN	NaN	1.34543	NaN	0.842636	NaN	NaN	NaN	NaN	NaN	NaN	NaN	NaN	0.344128	0.368209	NaN	0.375849	NaN	NaN	2.34197	1.3008	NaN	NaN	NaN	0.535442	NaN	NaN	NaN	NaN	NaN	NaN	NaN
O75144	ICOSLG	ICOS ligand	ICOSL_HUMAN	33348.8	2	ALMSPAGMLR	NaN	NaN	NaN	NaN	NaN	NaN	NaN	NaN	1.29687	NaN	1	NaN	NaN	1.34543	NaN	0.842636	NaN	NaN	NaN	NaN	NaN	NaN	NaN	NaN	0.344128	0.368209	NaN	0.375849	NaN	NaN	2.34197	1.3008	NaN	NaN	NaN	0.535442	NaN	NaN	NaN	NaN	NaN	NaN	NaN
O75347	TBCA	Tubulin-specific chaperone A	TBCA_HUMAN	12854.8	1	LVLDSVKLEA	NaN	NaN	NaN	NaN	NaN	NaN	NaN	NaN	NaN	NaN	NaN	NaN	NaN	NaN	NaN	NaN	NaN	NaN	NaN	NaN	NaN	NaN	NaN	NaN	NaN	NaN	NaN	NaN	NaN	NaN	NaN	NaN	NaN	NaN	NaN	NaN	NaN	NaN	1	NaN	NaN	NaN	NaN
O75636	FCN3	Ficolin-3	FCN3_HUMAN	32903	9	YGIDWASGR	346.648	356.804	139.673	132.893	221.234	191.297	252.154	201.207	206.417	183.526	195.618	260.984	60.1614	135.812	246.936	188.498	386.359	461.459	116.058	76.9779	67.4875	104.694	239.544	199.002	72.0883	59.7065	55.1329	90.2786	216.107	119.776	146.247	167.215	34.4955	76.5014	19.1392	46.8824	209.424	208.306	43.5461	76.6447	70.2326	72.292	69.3459
O75636	FCN3	Ficolin-3	FCN3_HUMAN	32903	9	VVLLPSCPGAPGSPGEK	346.648	356.804	139.673	132.893	221.234	191.297	252.154	201.207	206.417	183.526	195.618	260.984	60.1614	135.812	246.936	188.498	386.359	461.459	116.058	76.9779	67.4875	104.694	239.544	199.002	72.0883	59.7065	55.1329	90.2786	216.107	119.776	146.247	167.215	34.4955	76.5014	19.1392	46.8824	209.424	208.306	43.5461	76.6447	70.2326	72.292	69.3459
O75636	FCN3	Ficolin-3	FCN3_HUMAN	32903	9	GEPGDPVNLLR	346.648	356.804	139.673	132.893	221.234	191.297	252.154	201.207	206.417	183.526	195.618	260.984	60.1614	135.812	246.936	188.498	386.359	461.459	116.058	76.9779	67.4875	104.694	239.544	199.002	72.0883	59.7065	55.1329	90.2786	216.107	119.776	146.247	167.215	34.4955	76.5014	19.1392	46.8824	209.424	208.306	43.5461	76.6447	70.2326	72.292	69.3459
O75636	FCN3	Ficolin-3	FCN3_HUMAN	32903	9	YAVSEAAAHK	346.648	356.804	139.673	132.893	221.234	191.297	252.154	201.207	206.417	183.526	195.618	260.984	60.1614	135.812	246.936	188.498	386.359	461.459	116.058	76.9779	67.4875	104.694	239.544	199.002	72.0883	59.7065	55.1329	90.2786	216.107	119.776	146.247	167.215	34.4955	76.5014	19.1392	46.8824	209.424	208.306	43.5461	76.6447	70.2326	72.292	69.3459
O75636	FCN3	Ficolin-3	FCN3_HUMAN	32903	9	QDGSVDFFR	346.648	356.804	139.673	132.893	221.234	191.297	252.154	201.207	206.417	183.526	195.618	260.984	60.1614	135.812	246.936	188.498	386.359	461.459	116.058	76.9779	67.4875	104.694	239.544	199.002	72.0883	59.7065	55.1329	90.2786	216.107	119.776	146.247	167.215	34.4955	76.5014	19.1392	46.8824	209.424	208.306	43.5461	76.6447	70.2326	72.292	69.3459
O75636	FCN3	Ficolin-3	FCN3_HUMAN	32903	9	RQDGSVDFFR	346.648	356.804	139.673	132.893	221.234	191.297	252.154	201.207	206.417	183.526	195.618	260.984	60.1614	135.812	246.936	188.498	386.359	461.459	116.058	76.9779	67.4875	104.694	239.544	199.002	72.0883	59.7065	55.1329	90.2786	216.107	119.776	146.247	167.215	34.4955	76.5014	19.1392	46.8824	209.424	208.306	43.5461	76.6447	70.2326	72.292	69.3459
O75636	FCN3	Ficolin-3	FCN3_HUMAN	32903	9	TFAHYATFR	346.648	356.804	139.673	132.893	221.234	191.297	252.154	201.207	206.417	183.526	195.618	260.984	60.1614	135.812	246.936	188.498	386.359	461.459	116.058	76.9779	67.4875	104.694	239.544	199.002	72.0883	59.7065	55.1329	90.2786	216.107	119.776	146.247	167.215	34.4955	76.5014	19.1392	46.8824	209.424	208.306	43.5461	76.6447	70.2326	72.292	69.3459
O75636	FCN3	Ficolin-3	FCN3_HUMAN	32903	9	LLGEVDHYQLALGK	346.648	356.804	139.673	132.893	221.234	191.297	252.154	201.207	206.417	183.526	195.618	260.984	60.1614	135.812	246.936	188.498	386.359	461.459	116.058	76.9779	67.4875	104.694	239.544	199.002	72.0883	59.7065	55.1329	90.2786	216.107	119.776	146.247	167.215	34.4955	76.5014	19.1392	46.8824	209.424	208.306	43.5461	76.6447	70.2326	72.292	69.3459
O75636	FCN3	Ficolin-3	FCN3_HUMAN	32903	9	MGPKGEPGDPVNLLR	346.648	356.804	139.673	132.893	221.234	191.297	252.154	201.207	206.417	183.526	195.618	260.984	60.1614	135.812	246.936	188.498	386.359	461.459	116.058	76.9779	67.4875	104.694	239.544	199.002	72.0883	59.7065	55.1329	90.2786	216.107	119.776	146.247	167.215	34.4955	76.5014	19.1392	46.8824	209.424	208.306	43.5461	76.6447	70.2326	72.292	69.3459
O75882	ATRN	Attractin	ATRN_HUMAN	158537	41	SEAACLAAGPGIR	155.814	187.739	198.631	186.26	84.2119	81.5605	114.676	124.077	126.65	128.637	57.8858	44.6487	51.7308	48.4859	100.269	92.5665	196.589	204.929	77.5849	74.6696	143.702	134.206	106.927	124.477	97.6326	81.6375	51.5914	43.5263	90.9362	69.2234	105.393	121.259	61.5701	76.4469	57.1967	41.2579	148.838	156.076	62.7924	50.8047	59.0808	95.4143	104.754
O75882	ATRN	Attractin	ATRN_HUMAN	158537	41	ECDRPCVNGGR	155.814	187.739	198.631	186.26	84.2119	81.5605	114.676	124.077	126.65	128.637	57.8858	44.6487	51.7308	48.4859	100.269	92.5665	196.589	204.929	77.5849	74.6696	143.702	134.206	106.927	124.477	97.6326	81.6375	51.5914	43.5263	90.9362	69.2234	105.393	121.259	61.5701	76.4469	57.1967	41.2579	148.838	156.076	62.7924	50.8047	59.0808	95.4143	104.754
O75882	ATRN	Attractin	ATRN_HUMAN	158537	41	LKSECFSK	155.814	187.739	198.631	186.26	84.2119	81.5605	114.676	124.077	126.65	128.637	57.8858	44.6487	51.7308	48.4859	100.269	92.5665	196.589	204.929	77.5849	74.6696	143.702	134.206	106.927	124.477	97.6326	81.6375	51.5914	43.5263	90.9362	69.2234	105.393	121.259	61.5701	76.4469	57.1967	41.2579	148.838	156.076	62.7924	50.8047	59.0808	95.4143	104.754
O75882	ATRN	Attractin	ATRN_HUMAN	158537	41	LTLTPWVGLR	155.814	187.739	198.631	186.26	84.2119	81.5605	114.676	124.077	126.65	128.637	57.8858	44.6487	51.7308	48.4859	100.269	92.5665	196.589	204.929	77.5849	74.6696	143.702	134.206	106.927	124.477	97.6326	81.6375	51.5914	43.5263	90.9362	69.2234	105.393	121.259	61.5701	76.4469	57.1967	41.2579	148.838	156.076	62.7924	50.8047	59.0808	95.4143	104.754
O75882	ATRN	Attractin	ATRN_HUMAN	158537	41	KVEFVLK	155.814	187.739	198.631	186.26	84.2119	81.5605	114.676	124.077	126.65	128.637	57.8858	44.6487	51.7308	48.4859	100.269	92.5665	196.589	204.929	77.5849	74.6696	143.702	134.206	106.927	124.477	97.6326	81.6375	51.5914	43.5263	90.9362	69.2234	105.393	121.259	61.5701	76.4469	57.1967	41.2579	148.838	156.076	62.7924	50.8047	59.0808	95.4143	104.754
O75882	ATRN	Attractin	ATRN_HUMAN	158537	41	ITTAKENYDNAK	155.814	187.739	198.631	186.26	84.2119	81.5605	114.676	124.077	126.65	128.637	57.8858	44.6487	51.7308	48.4859	100.269	92.5665	196.589	204.929	77.5849	74.6696	143.702	134.206	106.927	124.477	97.6326	81.6375	51.5914	43.5263	90.9362	69.2234	105.393	121.259	61.5701	76.4469	57.1967	41.2579	148.838	156.076	62.7924	50.8047	59.0808	95.4143	104.754
O75882	ATRN	Attractin	ATRN_HUMAN	158537	41	SVNNVVVR	155.814	187.739	198.631	186.26	84.2119	81.5605	114.676	124.077	126.65	128.637	57.8858	44.6487	51.7308	48.4859	100.269	92.5665	196.589	204.929	77.5849	74.6696	143.702	134.206	106.927	124.477	97.6326	81.6375	51.5914	43.5263	90.9362	69.2234	105.393	121.259	61.5701	76.4469	57.1967	41.2579	148.838	156.076	62.7924	50.8047	59.0808	95.4143	104.754
O75882	ATRN	Attractin	ATRN_HUMAN	158537	41	ALYVHGGYK	155.814	187.739	198.631	186.26	84.2119	81.5605	114.676	124.077	126.65	128.637	57.8858	44.6487	51.7308	48.4859	100.269	92.5665	196.589	204.929	77.5849	74.6696	143.702	134.206	106.927	124.477	97.6326	81.6375	51.5914	43.5263	90.9362	69.2234	105.393	121.259	61.5701	76.4469	57.1967	41.2579	148.838	156.076	62.7924	50.8047	59.0808	95.4143	104.754
O75882	ATRN	Attractin	ATRN_HUMAN	158537	41	TNIKEYK	155.814	187.739	198.631	186.26	84.2119	81.5605	114.676	124.077	126.65	128.637	57.8858	44.6487	51.7308	48.4859	100.269	92.5665	196.589	204.929	77.5849	74.6696	143.702	134.206	106.927	124.477	97.6326	81.6375	51.5914	43.5263	90.9362	69.2234	105.393	121.259	61.5701	76.4469	57.1967	41.2579	148.838	156.076	62.7924	50.8047	59.0808	95.4143	104.754
O75882	ATRN	Attractin	ATRN_HUMAN	158537	41	GDECQLCEVENR	155.814	187.739	198.631	186.26	84.2119	81.5605	114.676	124.077	126.65	128.637	57.8858	44.6487	51.7308	48.4859	100.269	92.5665	196.589	204.929	77.5849	74.6696	143.702	134.206	106.927	124.477	97.6326	81.6375	51.5914	43.5263	90.9362	69.2234	105.393	121.259	61.5701	76.4469	57.1967	41.2579	148.838	156.076	62.7924	50.8047	59.0808	95.4143	104.754
O75882	ATRN	Attractin	ATRN_HUMAN	158537	41	SCALDQNCQWEPR	155.814	187.739	198.631	186.26	84.2119	81.5605	114.676	124.077	126.65	128.637	57.8858	44.6487	51.7308	48.4859	100.269	92.5665	196.589	204.929	77.5849	74.6696	143.702	134.206	106.927	124.477	97.6326	81.6375	51.5914	43.5263	90.9362	69.2234	105.393	121.259	61.5701	76.4469	57.1967	41.2579	148.838	156.076	62.7924	50.8047	59.0808	95.4143	104.754
O75882	ATRN	Attractin	ATRN_HUMAN	158537	41	NHNALLASLTTQK	155.814	187.739	198.631	186.26	84.2119	81.5605	114.676	124.077	126.65	128.637	57.8858	44.6487	51.7308	48.4859	100.269	92.5665	196.589	204.929	77.5849	74.6696	143.702	134.206	106.927	124.477	97.6326	81.6375	51.5914	43.5263	90.9362	69.2234	105.393	121.259	61.5701	76.4469	57.1967	41.2579	148.838	156.076	62.7924	50.8047	59.0808	95.4143	104.754
O75882	ATRN	Attractin	ATRN_HUMAN	158537	41	CIEGSYKGPVK	155.814	187.739	198.631	186.26	84.2119	81.5605	114.676	124.077	126.65	128.637	57.8858	44.6487	51.7308	48.4859	100.269	92.5665	196.589	204.929	77.5849	74.6696	143.702	134.206	106.927	124.477	97.6326	81.6375	51.5914	43.5263	90.9362	69.2234	105.393	121.259	61.5701	76.4469	57.1967	41.2579	148.838	156.076	62.7924	50.8047	59.0808	95.4143	104.754
O75882	ATRN	Attractin	ATRN_HUMAN	158537	41	LADDLYR	155.814	187.739	198.631	186.26	84.2119	81.5605	114.676	124.077	126.65	128.637	57.8858	44.6487	51.7308	48.4859	100.269	92.5665	196.589	204.929	77.5849	74.6696	143.702	134.206	106.927	124.477	97.6326	81.6375	51.5914	43.5263	90.9362	69.2234	105.393	121.259	61.5701	76.4469	57.1967	41.2579	148.838	156.076	62.7924	50.8047	59.0808	95.4143	104.754
O75882	ATRN	Attractin	ATRN_HUMAN	158537	41	CIEGSYK	155.814	187.739	198.631	186.26	84.2119	81.5605	114.676	124.077	126.65	128.637	57.8858	44.6487	51.7308	48.4859	100.269	92.5665	196.589	204.929	77.5849	74.6696	143.702	134.206	106.927	124.477	97.6326	81.6375	51.5914	43.5263	90.9362	69.2234	105.393	121.259	61.5701	76.4469	57.1967	41.2579	148.838	156.076	62.7924	50.8047	59.0808	95.4143	104.754
O75882	ATRN	Attractin	ATRN_HUMAN	158537	41	GVKGDECQLCEVENR	155.814	187.739	198.631	186.26	84.2119	81.5605	114.676	124.077	126.65	128.637	57.8858	44.6487	51.7308	48.4859	100.269	92.5665	196.589	204.929	77.5849	74.6696	143.702	134.206	106.927	124.477	97.6326	81.6375	51.5914	43.5263	90.9362	69.2234	105.393	121.259	61.5701	76.4469	57.1967	41.2579	148.838	156.076	62.7924	50.8047	59.0808	95.4143	104.754
O75882	ATRN	Attractin	ATRN_HUMAN	158537	41	CTWLIEGQPNR	155.814	187.739	198.631	186.26	84.2119	81.5605	114.676	124.077	126.65	128.637	57.8858	44.6487	51.7308	48.4859	100.269	92.5665	196.589	204.929	77.5849	74.6696	143.702	134.206	106.927	124.477	97.6326	81.6375	51.5914	43.5263	90.9362	69.2234	105.393	121.259	61.5701	76.4469	57.1967	41.2579	148.838	156.076	62.7924	50.8047	59.0808	95.4143	104.754
O75882	ATRN	Attractin	ATRN_HUMAN	158537	41	CNGHASLCNTNTGK	155.814	187.739	198.631	186.26	84.2119	81.5605	114.676	124.077	126.65	128.637	57.8858	44.6487	51.7308	48.4859	100.269	92.5665	196.589	204.929	77.5849	74.6696	143.702	134.206	106.927	124.477	97.6326	81.6375	51.5914	43.5263	90.9362	69.2234	105.393	121.259	61.5701	76.4469	57.1967	41.2579	148.838	156.076	62.7924	50.8047	59.0808	95.4143	104.754
O75882	ATRN	Attractin	ATRN_HUMAN	158537	41	DSFSNEKFDFR	155.814	187.739	198.631	186.26	84.2119	81.5605	114.676	124.077	126.65	128.637	57.8858	44.6487	51.7308	48.4859	100.269	92.5665	196.589	204.929	77.5849	74.6696	143.702	134.206	106.927	124.477	97.6326	81.6375	51.5914	43.5263	90.9362	69.2234	105.393	121.259	61.5701	76.4469	57.1967	41.2579	148.838	156.076	62.7924	50.8047	59.0808	95.4143	104.754
O75882	ATRN	Attractin	ATRN_HUMAN	158537	41	EYKDSFSNEK	155.814	187.739	198.631	186.26	84.2119	81.5605	114.676	124.077	126.65	128.637	57.8858	44.6487	51.7308	48.4859	100.269	92.5665	196.589	204.929	77.5849	74.6696	143.702	134.206	106.927	124.477	97.6326	81.6375	51.5914	43.5263	90.9362	69.2234	105.393	121.259	61.5701	76.4469	57.1967	41.2579	148.838	156.076	62.7924	50.8047	59.0808	95.4143	104.754
O75882	ATRN	Attractin	ATRN_HUMAN	158537	41	YQGNPLR	155.814	187.739	198.631	186.26	84.2119	81.5605	114.676	124.077	126.65	128.637	57.8858	44.6487	51.7308	48.4859	100.269	92.5665	196.589	204.929	77.5849	74.6696	143.702	134.206	106.927	124.477	97.6326	81.6375	51.5914	43.5263	90.9362	69.2234	105.393	121.259	61.5701	76.4469	57.1967	41.2579	148.838	156.076	62.7924	50.8047	59.0808	95.4143	104.754
O75882	ATRN	Attractin	ATRN_HUMAN	158537	41	LTGSSGFVTDGPGNYK	155.814	187.739	198.631	186.26	84.2119	81.5605	114.676	124.077	126.65	128.637	57.8858	44.6487	51.7308	48.4859	100.269	92.5665	196.589	204.929	77.5849	74.6696	143.702	134.206	106.927	124.477	97.6326	81.6375	51.5914	43.5263	90.9362	69.2234	105.393	121.259	61.5701	76.4469	57.1967	41.2579	148.838	156.076	62.7924	50.8047	59.0808	95.4143	104.754
O75882	ATRN	Attractin	ATRN_HUMAN	158537	41	EEYSNLKLPR	155.814	187.739	198.631	186.26	84.2119	81.5605	114.676	124.077	126.65	128.637	57.8858	44.6487	51.7308	48.4859	100.269	92.5665	196.589	204.929	77.5849	74.6696	143.702	134.206	106.927	124.477	97.6326	81.6375	51.5914	43.5263	90.9362	69.2234	105.393	121.259	61.5701	76.4469	57.1967	41.2579	148.838	156.076	62.7924	50.8047	59.0808	95.4143	104.754
O75882	ATRN	Attractin	ATRN_HUMAN	158537	41	EEYSNLK	155.814	187.739	198.631	186.26	84.2119	81.5605	114.676	124.077	126.65	128.637	57.8858	44.6487	51.7308	48.4859	100.269	92.5665	196.589	204.929	77.5849	74.6696	143.702	134.206	106.927	124.477	97.6326	81.6375	51.5914	43.5263	90.9362	69.2234	105.393	121.259	61.5701	76.4469	57.1967	41.2579	148.838	156.076	62.7924	50.8047	59.0808	95.4143	104.754
O75882	ATRN	Attractin	ATRN_HUMAN	158537	41	YGHSLALYKDK	155.814	187.739	198.631	186.26	84.2119	81.5605	114.676	124.077	126.65	128.637	57.8858	44.6487	51.7308	48.4859	100.269	92.5665	196.589	204.929	77.5849	74.6696	143.702	134.206	106.927	124.477	97.6326	81.6375	51.5914	43.5263	90.9362	69.2234	105.393	121.259	61.5701	76.4469	57.1967	41.2579	148.838	156.076	62.7924	50.8047	59.0808	95.4143	104.754
O75882	ATRN	Attractin	ATRN_HUMAN	158537	41	YGHSLALYK	155.814	187.739	198.631	186.26	84.2119	81.5605	114.676	124.077	126.65	128.637	57.8858	44.6487	51.7308	48.4859	100.269	92.5665	196.589	204.929	77.5849	74.6696	143.702	134.206	106.927	124.477	97.6326	81.6375	51.5914	43.5263	90.9362	69.2234	105.393	121.259	61.5701	76.4469	57.1967	41.2579	148.838	156.076	62.7924	50.8047	59.0808	95.4143	104.754
O75882	ATRN	Attractin	ATRN_HUMAN	158537	41	AFSANKYR	155.814	187.739	198.631	186.26	84.2119	81.5605	114.676	124.077	126.65	128.637	57.8858	44.6487	51.7308	48.4859	100.269	92.5665	196.589	204.929	77.5849	74.6696	143.702	134.206	106.927	124.477	97.6326	81.6375	51.5914	43.5263	90.9362	69.2234	105.393	121.259	61.5701	76.4469	57.1967	41.2579	148.838	156.076	62.7924	50.8047	59.0808	95.4143	104.754
O75882	ATRN	Attractin	ATRN_HUMAN	158537	41	HCETCISGFYGDPTNGGK	155.814	187.739	198.631	186.26	84.2119	81.5605	114.676	124.077	126.65	128.637	57.8858	44.6487	51.7308	48.4859	100.269	92.5665	196.589	204.929	77.5849	74.6696	143.702	134.206	106.927	124.477	97.6326	81.6375	51.5914	43.5263	90.9362	69.2234	105.393	121.259	61.5701	76.4469	57.1967	41.2579	148.838	156.076	62.7924	50.8047	59.0808	95.4143	104.754
O75882	ATRN	Attractin	ATRN_HUMAN	158537	41	NHNALLASLTTQKK	155.814	187.739	198.631	186.26	84.2119	81.5605	114.676	124.077	126.65	128.637	57.8858	44.6487	51.7308	48.4859	100.269	92.5665	196.589	204.929	77.5849	74.6696	143.702	134.206	106.927	124.477	97.6326	81.6375	51.5914	43.5263	90.9362	69.2234	105.393	121.259	61.5701	76.4469	57.1967	41.2579	148.838	156.076	62.7924	50.8047	59.0808	95.4143	104.754
O75882	ATRN	Attractin	ATRN_HUMAN	158537	41	LTLTPWVGLRK	155.814	187.739	198.631	186.26	84.2119	81.5605	114.676	124.077	126.65	128.637	57.8858	44.6487	51.7308	48.4859	100.269	92.5665	196.589	204.929	77.5849	74.6696	143.702	134.206	106.927	124.477	97.6326	81.6375	51.5914	43.5263	90.9362	69.2234	105.393	121.259	61.5701	76.4469	57.1967	41.2579	148.838	156.076	62.7924	50.8047	59.0808	95.4143	104.754
O75882	ATRN	Attractin	ATRN_HUMAN	158537	41	CENLTTGK	155.814	187.739	198.631	186.26	84.2119	81.5605	114.676	124.077	126.65	128.637	57.8858	44.6487	51.7308	48.4859	100.269	92.5665	196.589	204.929	77.5849	74.6696	143.702	134.206	106.927	124.477	97.6326	81.6375	51.5914	43.5263	90.9362	69.2234	105.393	121.259	61.5701	76.4469	57.1967	41.2579	148.838	156.076	62.7924	50.8047	59.0808	95.4143	104.754
O75882	ATRN	Attractin	ATRN_HUMAN	158537	41	DNPMYYCNKK	155.814	187.739	198.631	186.26	84.2119	81.5605	114.676	124.077	126.65	128.637	57.8858	44.6487	51.7308	48.4859	100.269	92.5665	196.589	204.929	77.5849	74.6696	143.702	134.206	106.927	124.477	97.6326	81.6375	51.5914	43.5263	90.9362	69.2234	105.393	121.259	61.5701	76.4469	57.1967	41.2579	148.838	156.076	62.7924	50.8047	59.0808	95.4143	104.754
O75882	ATRN	Attractin	ATRN_HUMAN	158537	41	WSVLPRPDLHHDVNR	155.814	187.739	198.631	186.26	84.2119	81.5605	114.676	124.077	126.65	128.637	57.8858	44.6487	51.7308	48.4859	100.269	92.5665	196.589	204.929	77.5849	74.6696	143.702	134.206	106.927	124.477	97.6326	81.6375	51.5914	43.5263	90.9362	69.2234	105.393	121.259	61.5701	76.4469	57.1967	41.2579	148.838	156.076	62.7924	50.8047	59.0808	95.4143	104.754
O75882	ATRN	Attractin	ATRN_HUMAN	158537	41	CINQSICEK	155.814	187.739	198.631	186.26	84.2119	81.5605	114.676	124.077	126.65	128.637	57.8858	44.6487	51.7308	48.4859	100.269	92.5665	196.589	204.929	77.5849	74.6696	143.702	134.206	106.927	124.477	97.6326	81.6375	51.5914	43.5263	90.9362	69.2234	105.393	121.259	61.5701	76.4469	57.1967	41.2579	148.838	156.076	62.7924	50.8047	59.0808	95.4143	104.754
O75882	ATRN	Attractin	ATRN_HUMAN	158537	41	TKCTWLIEGQPNR	155.814	187.739	198.631	186.26	84.2119	81.5605	114.676	124.077	126.65	128.637	57.8858	44.6487	51.7308	48.4859	100.269	92.5665	196.589	204.929	77.5849	74.6696	143.702	134.206	106.927	124.477	97.6326	81.6375	51.5914	43.5263	90.9362	69.2234	105.393	121.259	61.5701	76.4469	57.1967	41.2579	148.838	156.076	62.7924	50.8047	59.0808	95.4143	104.754
O75882	ATRN	Attractin	ATRN_HUMAN	158537	41	DNPMYYCNK	155.814	187.739	198.631	186.26	84.2119	81.5605	114.676	124.077	126.65	128.637	57.8858	44.6487	51.7308	48.4859	100.269	92.5665	196.589	204.929	77.5849	74.6696	143.702	134.206	106.927	124.477	97.6326	81.6375	51.5914	43.5263	90.9362	69.2234	105.393	121.259	61.5701	76.4469	57.1967	41.2579	148.838	156.076	62.7924	50.8047	59.0808	95.4143	104.754
O75882	ATRN	Attractin	ATRN_HUMAN	158537	41	IYMYGGK	155.814	187.739	198.631	186.26	84.2119	81.5605	114.676	124.077	126.65	128.637	57.8858	44.6487	51.7308	48.4859	100.269	92.5665	196.589	204.929	77.5849	74.6696	143.702	134.206	106.927	124.477	97.6326	81.6375	51.5914	43.5263	90.9362	69.2234	105.393	121.259	61.5701	76.4469	57.1967	41.2579	148.838	156.076	62.7924	50.8047	59.0808	95.4143	104.754
O75882	ATRN	Attractin	ATRN_HUMAN	158537	41	IMQSSQSMSK	155.814	187.739	198.631	186.26	84.2119	81.5605	114.676	124.077	126.65	128.637	57.8858	44.6487	51.7308	48.4859	100.269	92.5665	196.589	204.929	77.5849	74.6696	143.702	134.206	106.927	124.477	97.6326	81.6375	51.5914	43.5263	90.9362	69.2234	105.393	121.259	61.5701	76.4469	57.1967	41.2579	148.838	156.076	62.7924	50.8047	59.0808	95.4143	104.754
O75882	ATRN	Attractin	ATRN_HUMAN	158537	41	CFSSDFMAYDIACDR	155.814	187.739	198.631	186.26	84.2119	81.5605	114.676	124.077	126.65	128.637	57.8858	44.6487	51.7308	48.4859	100.269	92.5665	196.589	204.929	77.5849	74.6696	143.702	134.206	106.927	124.477	97.6326	81.6375	51.5914	43.5263	90.9362	69.2234	105.393	121.259	61.5701	76.4469	57.1967	41.2579	148.838	156.076	62.7924	50.8047	59.0808	95.4143	104.754
O75882	ATRN	Attractin	ATRN_HUMAN	158537	41	DKIYMYGGK	155.814	187.739	198.631	186.26	84.2119	81.5605	114.676	124.077	126.65	128.637	57.8858	44.6487	51.7308	48.4859	100.269	92.5665	196.589	204.929	77.5849	74.6696	143.702	134.206	106.927	124.477	97.6326	81.6375	51.5914	43.5263	90.9362	69.2234	105.393	121.259	61.5701	76.4469	57.1967	41.2579	148.838	156.076	62.7924	50.8047	59.0808	95.4143	104.754
O75882	ATRN	Attractin	ATRN_HUMAN	158537	41	DLDMFINASK	155.814	187.739	198.631	186.26	84.2119	81.5605	114.676	124.077	126.65	128.637	57.8858	44.6487	51.7308	48.4859	100.269	92.5665	196.589	204.929	77.5849	74.6696	143.702	134.206	106.927	124.477	97.6326	81.6375	51.5914	43.5263	90.9362	69.2234	105.393	121.259	61.5701	76.4469	57.1967	41.2579	148.838	156.076	62.7924	50.8047	59.0808	95.4143	104.754
O76096	CST7	Cystatin-F	CYTF_HUMAN	16454.1	1	TNDPGVLQAAR	NaN	NaN	NaN	NaN	NaN	NaN	8.8529	6.12481	NaN	NaN	24.1549	29.3598	NaN	NaN	NaN	NaN	NaN	NaN	NaN	NaN	NaN	NaN	NaN	NaN	NaN	NaN	NaN	NaN	NaN	NaN	8.38989	NaN	NaN	NaN	NaN	NaN	NaN	NaN	NaN	NaN	NaN	NaN	NaN
O95336	PGLS	6-phosphogluconolactonase	6PGL_HUMAN	27546.9	1	ELPAAVAPAGPASLAR	NaN	NaN	NaN	NaN	NaN	NaN	NaN	NaN	NaN	NaN	NaN	NaN	1.09879	NaN	NaN	NaN	NaN	NaN	NaN	NaN	1.05117	NaN	NaN	NaN	NaN	NaN	0.427025	NaN	NaN	NaN	NaN	NaN	NaN	NaN	NaN	1.17343	NaN	NaN	1.34693	10.2418	NaN	NaN	NaN
O95445	APOM	Apolipoprotein M	APOM_HUMAN	21253.3	12	AFLLTPR	3724.61	4703.95	4603.79	4926.04	1965.27	2507.88	3377.13	3038.36	4714.59	14243.8	4856.19	3160.27	7303.87	4924.38	5633.05	4150.77	5607.05	6473.23	3884.93	2946.3	3172.52	3492.34	2115.16	1400.15	4572.09	3886.5	2635.87	2522.02	4959.13	4270.42	1116.73	694.077	5628.63	6141.88	8163.42	2346.03	2014.37	1658.06	4083.13	2801.33	8187.71	12581.8	4304.55
O95445	APOM	Apolipoprotein M	APOM_HUMAN	21253.3	12	SLTSCLDSK	3724.61	4703.95	4603.79	4926.04	1965.27	2507.88	3377.13	3038.36	4714.59	14243.8	4856.19	3160.27	7303.87	4924.38	5633.05	4150.77	5607.05	6473.23	3884.93	2946.3	3172.52	3492.34	2115.16	1400.15	4572.09	3886.5	2635.87	2522.02	4959.13	4270.42	1116.73	694.077	5628.63	6141.88	8163.42	2346.03	2014.37	1658.06	4083.13	2801.33	8187.71	12581.8	4304.55
O95445	APOM	Apolipoprotein M	APOM_HUMAN	21253.3	12	NQEACELSNN	3724.61	4703.95	4603.79	4926.04	1965.27	2507.88	3377.13	3038.36	4714.59	14243.8	4856.19	3160.27	7303.87	4924.38	5633.05	4150.77	5607.05	6473.23	3884.93	2946.3	3172.52	3492.34	2115.16	1400.15	4572.09	3886.5	2635.87	2522.02	4959.13	4270.42	1116.73	694.077	5628.63	6141.88	8163.42	2346.03	2014.37	1658.06	4083.13	2801.33	8187.71	12581.8	4304.55
O95445	APOM	Apolipoprotein M	APOM_HUMAN	21253.3	12	DGLCVPR	3724.61	4703.95	4603.79	4926.04	1965.27	2507.88	3377.13	3038.36	4714.59	14243.8	4856.19	3160.27	7303.87	4924.38	5633.05	4150.77	5607.05	6473.23	3884.93	2946.3	3172.52	3492.34	2115.16	1400.15	4572.09	3886.5	2635.87	2522.02	4959.13	4270.42	1116.73	694.077	5628.63	6141.88	8163.42	2346.03	2014.37	1658.06	4083.13	2801.33	8187.71	12581.8	4304.55
O95445	APOM	Apolipoprotein M	APOM_HUMAN	21253.3	12	MKDGLCVPR	3724.61	4703.95	4603.79	4926.04	1965.27	2507.88	3377.13	3038.36	4714.59	14243.8	4856.19	3160.27	7303.87	4924.38	5633.05	4150.77	5607.05	6473.23	3884.93	2946.3	3172.52	3492.34	2115.16	1400.15	4572.09	3886.5	2635.87	2522.02	4959.13	4270.42	1116.73	694.077	5628.63	6141.88	8163.42	2346.03	2014.37	1658.06	4083.13	2801.33	8187.71	12581.8	4304.55
O95445	APOM	Apolipoprotein M	APOM_HUMAN	21253.3	12	CVEEFKSLTSCLDSK	3724.61	4703.95	4603.79	4926.04	1965.27	2507.88	3377.13	3038.36	4714.59	14243.8	4856.19	3160.27	7303.87	4924.38	5633.05	4150.77	5607.05	6473.23	3884.93	2946.3	3172.52	3492.34	2115.16	1400.15	4572.09	3886.5	2635.87	2522.02	4959.13	4270.42	1116.73	694.077	5628.63	6141.88	8163.42	2346.03	2014.37	1658.06	4083.13	2801.33	8187.71	12581.8	4304.55
O95445	APOM	Apolipoprotein M	APOM_HUMAN	21253.3	12	KWIYHLTEGSTDLR	3724.61	4703.95	4603.79	4926.04	1965.27	2507.88	3377.13	3038.36	4714.59	14243.8	4856.19	3160.27	7303.87	4924.38	5633.05	4150.77	5607.05	6473.23	3884.93	2946.3	3172.52	3492.34	2115.16	1400.15	4572.09	3886.5	2635.87	2522.02	4959.13	4270.42	1116.73	694.077	5628.63	6141.88	8163.42	2346.03	2014.37	1658.06	4083.13	2801.33	8187.71	12581.8	4304.55
O95445	APOM	Apolipoprotein M	APOM_HUMAN	21253.3	12	SPHPPEKCVEEFK	3724.61	4703.95	4603.79	4926.04	1965.27	2507.88	3377.13	3038.36	4714.59	14243.8	4856.19	3160.27	7303.87	4924.38	5633.05	4150.77	5607.05	6473.23	3884.93	2946.3	3172.52	3492.34	2115.16	1400.15	4572.09	3886.5	2635.87	2522.02	4959.13	4270.42	1116.73	694.077	5628.63	6141.88	8163.42	2346.03	2014.37	1658.06	4083.13	2801.33	8187.71	12581.8	4304.55
O95445	APOM	Apolipoprotein M	APOM_HUMAN	21253.3	12	DGLCVPRK	3724.61	4703.95	4603.79	4926.04	1965.27	2507.88	3377.13	3038.36	4714.59	14243.8	4856.19	3160.27	7303.87	4924.38	5633.05	4150.77	5607.05	6473.23	3884.93	2946.3	3172.52	3492.34	2115.16	1400.15	4572.09	3886.5	2635.87	2522.02	4959.13	4270.42	1116.73	694.077	5628.63	6141.88	8163.42	2346.03	2014.37	1658.06	4083.13	2801.33	8187.71	12581.8	4304.55
O95445	APOM	Apolipoprotein M	APOM_HUMAN	21253.3	12	WIYHLTEGSTDLR	3724.61	4703.95	4603.79	4926.04	1965.27	2507.88	3377.13	3038.36	4714.59	14243.8	4856.19	3160.27	7303.87	4924.38	5633.05	4150.77	5607.05	6473.23	3884.93	2946.3	3172.52	3492.34	2115.16	1400.15	4572.09	3886.5	2635.87	2522.02	4959.13	4270.42	1116.73	694.077	5628.63	6141.88	8163.42	2346.03	2014.37	1658.06	4083.13	2801.33	8187.71	12581.8	4304.55
O95445	APOM	Apolipoprotein M	APOM_HUMAN	21253.3	12	TEGRPDMK	3724.61	4703.95	4603.79	4926.04	1965.27	2507.88	3377.13	3038.36	4714.59	14243.8	4856.19	3160.27	7303.87	4924.38	5633.05	4150.77	5607.05	6473.23	3884.93	2946.3	3172.52	3492.34	2115.16	1400.15	4572.09	3886.5	2635.87	2522.02	4959.13	4270.42	1116.73	694.077	5628.63	6141.88	8163.42	2346.03	2014.37	1658.06	4083.13	2801.33	8187.71	12581.8	4304.55
O95445	APOM	Apolipoprotein M	APOM_HUMAN	21253.3	12	WIYHLTEGSTDLRTEGRPDMK	3724.61	4703.95	4603.79	4926.04	1965.27	2507.88	3377.13	3038.36	4714.59	14243.8	4856.19	3160.27	7303.87	4924.38	5633.05	4150.77	5607.05	6473.23	3884.93	2946.3	3172.52	3492.34	2115.16	1400.15	4572.09	3886.5	2635.87	2522.02	4959.13	4270.42	1116.73	694.077	5628.63	6141.88	8163.42	2346.03	2014.37	1658.06	4083.13	2801.33	8187.71	12581.8	4304.55
O95497	VNN1	Pantetheinase	VNN1_HUMAN	57011.7	3	FGQTPVQER	30.7181	93.8803	42.1717	23.1946	19.572	26.6213	15.9135	30.7822	7.19189	9.02468	NaN	8.09116	36.0535	27.9631	9.3966	19.4655	34.9654	48.3133	36.2054	19.8414	98.6173	56.7055	36.1218	22.1362	65.9806	51.5325	52.4322	28.1819	16.641	15.6903	15.3266	6.78322	39.7582	43.2826	60.9477	69.5919	39.8648	21.2732	39.8765	43.8628	14.6526	24.0987	17.4579
O95497	VNN1	Pantetheinase	VNN1_HUMAN	57011.7	3	YQYNTDVVFDSQGK	30.7181	93.8803	42.1717	23.1946	19.572	26.6213	15.9135	30.7822	7.19189	9.02468	NaN	8.09116	36.0535	27.9631	9.3966	19.4655	34.9654	48.3133	36.2054	19.8414	98.6173	56.7055	36.1218	22.1362	65.9806	51.5325	52.4322	28.1819	16.641	15.6903	15.3266	6.78322	39.7582	43.2826	60.9477	69.5919	39.8648	21.2732	39.8765	43.8628	14.6526	24.0987	17.4579
O95497	VNN1	Pantetheinase	VNN1_HUMAN	57011.7	3	TTNLNTCGDSAETASTR	30.7181	93.8803	42.1717	23.1946	19.572	26.6213	15.9135	30.7822	7.19189	9.02468	NaN	8.09116	36.0535	27.9631	9.3966	19.4655	34.9654	48.3133	36.2054	19.8414	98.6173	56.7055	36.1218	22.1362	65.9806	51.5325	52.4322	28.1819	16.641	15.6903	15.3266	6.78322	39.7582	43.2826	60.9477	69.5919	39.8648	21.2732	39.8765	43.8628	14.6526	24.0987	17.4579
O95810	CAVIN2	Caveolae-associated protein 2	CAVN2_HUMAN	47173.2	1	SDGDPVQPAVLQVHQTS	NaN	NaN	NaN	NaN	NaN	NaN	NaN	NaN	NaN	NaN	NaN	NaN	NaN	NaN	NaN	NaN	NaN	NaN	NaN	1.59594	NaN	NaN	NaN	NaN	NaN	NaN	NaN	NaN	NaN	NaN	NaN	NaN	NaN	NaN	NaN	NaN	0.929403	NaN	NaN	NaN	NaN	NaN	NaN
O95866	MPIG6B	Megakaryocyte and platelet inhibitory receptor G6b	G6B_HUMAN	26163.4	2	TVLHVLGDR	NaN	NaN	4.77531	1.9202	NaN	NaN	NaN	NaN	6.81287	NaN	NaN	NaN	NaN	7.74244	NaN	NaN	NaN	NaN	NaN	NaN	NaN	NaN	NaN	NaN	NaN	NaN	NaN	6.18189	NaN	NaN	2.30566	4.86079	7.1895	NaN	11.5158	NaN	4.66763	4.07102	56.5991	53.0025	NaN	NaN	9.33706
O95866	MPIG6B	Megakaryocyte and platelet inhibitory receptor G6b	G6B_HUMAN	26163.4	2	WVWAPSFPACK	NaN	NaN	4.77531	1.9202	NaN	NaN	NaN	NaN	6.81287	NaN	NaN	NaN	NaN	7.74244	NaN	NaN	NaN	NaN	NaN	NaN	NaN	NaN	NaN	NaN	NaN	NaN	NaN	6.18189	NaN	NaN	2.30566	4.86079	7.1895	NaN	11.5158	NaN	4.66763	4.07102	56.5991	53.0025	NaN	NaN	9.33706
P00338	LDHA	L-lactate dehydrogenase A chain	LDHA_HUMAN	36688.7	6	VIGSGCNLDSAR	21.1435	8.54786	8.02454	9.05777	16.6544	15.1654	9.09787	11.732	8.76493	13.729	22.8919	4.23998	10.5268	NaN	6.90317	5.85544	8.89006	18.2576	12.1737	13.3922	14.6562	15.9495	14.706	4.58684	5.71182	5.99302	18.7464	5.54875	21.2446	9.95372	16.8122	9.93015	14.413	NaN	70.4508	32.3226	17.9236	14.3332	7.96901	13.4243	19.5427	28.4447	14.61
P00338	LDHA	L-lactate dehydrogenase A chain	LDHA_HUMAN	36688.7	6	VTLTSEEEAR	21.1435	8.54786	8.02454	9.05777	16.6544	15.1654	9.09787	11.732	8.76493	13.729	22.8919	4.23998	10.5268	NaN	6.90317	5.85544	8.89006	18.2576	12.1737	13.3922	14.6562	15.9495	14.706	4.58684	5.71182	5.99302	18.7464	5.54875	21.2446	9.95372	16.8122	9.93015	14.413	NaN	70.4508	32.3226	17.9236	14.3332	7.96901	13.4243	19.5427	28.4447	14.61
P00338	LDHA	L-lactate dehydrogenase A chain	LDHA_HUMAN	36688.7	6	DLADELALVDVIEDK	21.1435	8.54786	8.02454	9.05777	16.6544	15.1654	9.09787	11.732	8.76493	13.729	22.8919	4.23998	10.5268	NaN	6.90317	5.85544	8.89006	18.2576	12.1737	13.3922	14.6562	15.9495	14.706	4.58684	5.71182	5.99302	18.7464	5.54875	21.2446	9.95372	16.8122	9.93015	14.413	NaN	70.4508	32.3226	17.9236	14.3332	7.96901	13.4243	19.5427	28.4447	14.61
P00338	LDHA	L-lactate dehydrogenase A chain	LDHA_HUMAN	36688.7	6	FIIPNVVK	21.1435	8.54786	8.02454	9.05777	16.6544	15.1654	9.09787	11.732	8.76493	13.729	22.8919	4.23998	10.5268	NaN	6.90317	5.85544	8.89006	18.2576	12.1737	13.3922	14.6562	15.9495	14.706	4.58684	5.71182	5.99302	18.7464	5.54875	21.2446	9.95372	16.8122	9.93015	14.413	NaN	70.4508	32.3226	17.9236	14.3332	7.96901	13.4243	19.5427	28.4447	14.61
P00338	LDHA	L-lactate dehydrogenase A chain	LDHA_HUMAN	36688.7	6	LVIITAGAR	21.1435	8.54786	8.02454	9.05777	16.6544	15.1654	9.09787	11.732	8.76493	13.729	22.8919	4.23998	10.5268	NaN	6.90317	5.85544	8.89006	18.2576	12.1737	13.3922	14.6562	15.9495	14.706	4.58684	5.71182	5.99302	18.7464	5.54875	21.2446	9.95372	16.8122	9.93015	14.413	NaN	70.4508	32.3226	17.9236	14.3332	7.96901	13.4243	19.5427	28.4447	14.61
P00338	LDHA	L-lactate dehydrogenase A chain	LDHA_HUMAN	36688.7	6	QVVESAYEVIK	21.1435	8.54786	8.02454	9.05777	16.6544	15.1654	9.09787	11.732	8.76493	13.729	22.8919	4.23998	10.5268	NaN	6.90317	5.85544	8.89006	18.2576	12.1737	13.3922	14.6562	15.9495	14.706	4.58684	5.71182	5.99302	18.7464	5.54875	21.2446	9.95372	16.8122	9.93015	14.413	NaN	70.4508	32.3226	17.9236	14.3332	7.96901	13.4243	19.5427	28.4447	14.61
P00390	GSR	Glutathione reductase, mitochondrial	GSHR_HUMAN	56257	5	ALLTPVAIAAGR	4.01001	1.17805	2.06327	3.1571	1.43556	1.75865	1.71837	3.56827	1.85369	3.73744	1.69407	4.71536	0.980637	NaN	3.67693	4.32213	5.32371	7.79758	9.99214	2.60209	2.24853	2.61897	2.74907	2.45612	1.79311	NaN	3.6316	3.3198	3.30207	2.75262	7.30223	8.20492	NaN	2.71616	NaN	NaN	5.87571	5.08839	4.24879	10.1177	2.8039	NaN	0.819553
P00390	GSR	Glutathione reductase, mitochondrial	GSHR_HUMAN	56257	5	GIYAVGDVCGK	4.01001	1.17805	2.06327	3.1571	1.43556	1.75865	1.71837	3.56827	1.85369	3.73744	1.69407	4.71536	0.980637	NaN	3.67693	4.32213	5.32371	7.79758	9.99214	2.60209	2.24853	2.61897	2.74907	2.45612	1.79311	NaN	3.6316	3.3198	3.30207	2.75262	7.30223	8.20492	NaN	2.71616	NaN	NaN	5.87571	5.08839	4.24879	10.1177	2.8039	NaN	0.819553
P00390	GSR	Glutathione reductase, mitochondrial	GSHR_HUMAN	56257	5	LNAIYQNNLTK	4.01001	1.17805	2.06327	3.1571	1.43556	1.75865	1.71837	3.56827	1.85369	3.73744	1.69407	4.71536	0.980637	NaN	3.67693	4.32213	5.32371	7.79758	9.99214	2.60209	2.24853	2.61897	2.74907	2.45612	1.79311	NaN	3.6316	3.3198	3.30207	2.75262	7.30223	8.20492	NaN	2.71616	NaN	NaN	5.87571	5.08839	4.24879	10.1177	2.8039	NaN	0.819553
P00390	GSR	Glutathione reductase, mitochondrial	GSHR_HUMAN	56257	5	LGGTCVNVGCVPK	4.01001	1.17805	2.06327	3.1571	1.43556	1.75865	1.71837	3.56827	1.85369	3.73744	1.69407	4.71536	0.980637	NaN	3.67693	4.32213	5.32371	7.79758	9.99214	2.60209	2.24853	2.61897	2.74907	2.45612	1.79311	NaN	3.6316	3.3198	3.30207	2.75262	7.30223	8.20492	NaN	2.71616	NaN	NaN	5.87571	5.08839	4.24879	10.1177	2.8039	NaN	0.819553
P00390	GSR	Glutathione reductase, mitochondrial	GSHR_HUMAN	56257	5	GHAAFTSDPKPTIEVSGK	4.01001	1.17805	2.06327	3.1571	1.43556	1.75865	1.71837	3.56827	1.85369	3.73744	1.69407	4.71536	0.980637	NaN	3.67693	4.32213	5.32371	7.79758	9.99214	2.60209	2.24853	2.61897	2.74907	2.45612	1.79311	NaN	3.6316	3.3198	3.30207	2.75262	7.30223	8.20492	NaN	2.71616	NaN	NaN	5.87571	5.08839	4.24879	10.1177	2.8039	NaN	0.819553
P00441	SOD1	Superoxide dismutase [Cu-Zn]	SODC_HUMAN	15935.7	2	TLVVHEK	2.1193	NaN	NaN	NaN	NaN	NaN	NaN	1.49942	NaN	2.92003	NaN	NaN	NaN	13.3552	NaN	NaN	1.71203	1.9863	NaN	4.83866	5.59347	11.5439	NaN	1.25659	NaN	1.21209	7.20653	NaN	NaN	NaN	2.28716	5.76716	NaN	NaN	NaN	NaN	5.9257	11.8545	5.33285	20.5506	4.83678	NaN	2.44773
P00441	SOD1	Superoxide dismutase [Cu-Zn]	SODC_HUMAN	15935.7	2	GDGPVQGIINFEQK	2.1193	NaN	NaN	NaN	NaN	NaN	NaN	1.49942	NaN	2.92003	NaN	NaN	NaN	13.3552	NaN	NaN	1.71203	1.9863	NaN	4.83866	5.59347	11.5439	NaN	1.25659	NaN	1.21209	7.20653	NaN	NaN	NaN	2.28716	5.76716	NaN	NaN	NaN	NaN	5.9257	11.8545	5.33285	20.5506	4.83678	NaN	2.44773
P00450	CP	Ceruloplasmin	CERU_HUMAN	122205	49	EVGPTNADPVCLAK	9179.18	11145	11780.6	12900.3	11829.3	12650.5	16904.2	16124.4	9278.48	10095.3	4885.77	5162.94	2187.68	2505	4503.65	4149.76	6245.53	8044.41	6082.28	6786.99	10409.2	12175.3	10787.8	13587.3	5315.83	4898.53	5206.18	5154.44	5771.86	5494.97	11481.5	13201.8	2265.47	2682.76	2320.17	3042.62	11503.9	11163.2	4961.93	5388.01	3943.37	3667.97	8497.5
P00450	CP	Ceruloplasmin	CERU_HUMAN	122205	49	GAYPLSIEPIGVR	9179.18	11145	11780.6	12900.3	11829.3	12650.5	16904.2	16124.4	9278.48	10095.3	4885.77	5162.94	2187.68	2505	4503.65	4149.76	6245.53	8044.41	6082.28	6786.99	10409.2	12175.3	10787.8	13587.3	5315.83	4898.53	5206.18	5154.44	5771.86	5494.97	11481.5	13201.8	2265.47	2682.76	2320.17	3042.62	11503.9	11163.2	4961.93	5388.01	3943.37	3667.97	8497.5
P00450	CP	Ceruloplasmin	CERU_HUMAN	122205	49	YTVNQCR	9179.18	11145	11780.6	12900.3	11829.3	12650.5	16904.2	16124.4	9278.48	10095.3	4885.77	5162.94	2187.68	2505	4503.65	4149.76	6245.53	8044.41	6082.28	6786.99	10409.2	12175.3	10787.8	13587.3	5315.83	4898.53	5206.18	5154.44	5771.86	5494.97	11481.5	13201.8	2265.47	2682.76	2320.17	3042.62	11503.9	11163.2	4961.93	5388.01	3943.37	3667.97	8497.5
P00450	CP	Ceruloplasmin	CERU_HUMAN	122205	49	AETGDKVYVHLK	9179.18	11145	11780.6	12900.3	11829.3	12650.5	16904.2	16124.4	9278.48	10095.3	4885.77	5162.94	2187.68	2505	4503.65	4149.76	6245.53	8044.41	6082.28	6786.99	10409.2	12175.3	10787.8	13587.3	5315.83	4898.53	5206.18	5154.44	5771.86	5494.97	11481.5	13201.8	2265.47	2682.76	2320.17	3042.62	11503.9	11163.2	4961.93	5388.01	3943.37	3667.97	8497.5
P00450	CP	Ceruloplasmin	CERU_HUMAN	122205	49	QYTDSTFR	9179.18	11145	11780.6	12900.3	11829.3	12650.5	16904.2	16124.4	9278.48	10095.3	4885.77	5162.94	2187.68	2505	4503.65	4149.76	6245.53	8044.41	6082.28	6786.99	10409.2	12175.3	10787.8	13587.3	5315.83	4898.53	5206.18	5154.44	5771.86	5494.97	11481.5	13201.8	2265.47	2682.76	2320.17	3042.62	11503.9	11163.2	4961.93	5388.01	3943.37	3667.97	8497.5
P00450	CP	Ceruloplasmin	CERU_HUMAN	122205	49	EYTDASFTNR	9179.18	11145	11780.6	12900.3	11829.3	12650.5	16904.2	16124.4	9278.48	10095.3	4885.77	5162.94	2187.68	2505	4503.65	4149.76	6245.53	8044.41	6082.28	6786.99	10409.2	12175.3	10787.8	13587.3	5315.83	4898.53	5206.18	5154.44	5771.86	5494.97	11481.5	13201.8	2265.47	2682.76	2320.17	3042.62	11503.9	11163.2	4961.93	5388.01	3943.37	3667.97	8497.5
P00450	CP	Ceruloplasmin	CERU_HUMAN	122205	49	QYTDSTFRVPVER	9179.18	11145	11780.6	12900.3	11829.3	12650.5	16904.2	16124.4	9278.48	10095.3	4885.77	5162.94	2187.68	2505	4503.65	4149.76	6245.53	8044.41	6082.28	6786.99	10409.2	12175.3	10787.8	13587.3	5315.83	4898.53	5206.18	5154.44	5771.86	5494.97	11481.5	13201.8	2265.47	2682.76	2320.17	3042.62	11503.9	11163.2	4961.93	5388.01	3943.37	3667.97	8497.5
P00450	CP	Ceruloplasmin	CERU_HUMAN	122205	49	QSEDSTFYLGER	9179.18	11145	11780.6	12900.3	11829.3	12650.5	16904.2	16124.4	9278.48	10095.3	4885.77	5162.94	2187.68	2505	4503.65	4149.76	6245.53	8044.41	6082.28	6786.99	10409.2	12175.3	10787.8	13587.3	5315.83	4898.53	5206.18	5154.44	5771.86	5494.97	11481.5	13201.8	2265.47	2682.76	2320.17	3042.62	11503.9	11163.2	4961.93	5388.01	3943.37	3667.97	8497.5
P00450	CP	Ceruloplasmin	CERU_HUMAN	122205	49	EYTDASFTNRK	9179.18	11145	11780.6	12900.3	11829.3	12650.5	16904.2	16124.4	9278.48	10095.3	4885.77	5162.94	2187.68	2505	4503.65	4149.76	6245.53	8044.41	6082.28	6786.99	10409.2	12175.3	10787.8	13587.3	5315.83	4898.53	5206.18	5154.44	5771.86	5494.97	11481.5	13201.8	2265.47	2682.76	2320.17	3042.62	11503.9	11163.2	4961.93	5388.01	3943.37	3667.97	8497.5
P00450	CP	Ceruloplasmin	CERU_HUMAN	122205	49	IYHSHIDAPK	9179.18	11145	11780.6	12900.3	11829.3	12650.5	16904.2	16124.4	9278.48	10095.3	4885.77	5162.94	2187.68	2505	4503.65	4149.76	6245.53	8044.41	6082.28	6786.99	10409.2	12175.3	10787.8	13587.3	5315.83	4898.53	5206.18	5154.44	5771.86	5494.97	11481.5	13201.8	2265.47	2682.76	2320.17	3042.62	11503.9	11163.2	4961.93	5388.01	3943.37	3667.97	8497.5
P00450	CP	Ceruloplasmin	CERU_HUMAN	122205	49	ALYLQYTDETFR	9179.18	11145	11780.6	12900.3	11829.3	12650.5	16904.2	16124.4	9278.48	10095.3	4885.77	5162.94	2187.68	2505	4503.65	4149.76	6245.53	8044.41	6082.28	6786.99	10409.2	12175.3	10787.8	13587.3	5315.83	4898.53	5206.18	5154.44	5771.86	5494.97	11481.5	13201.8	2265.47	2682.76	2320.17	3042.62	11503.9	11163.2	4961.93	5388.01	3943.37	3667.97	8497.5
P00450	CP	Ceruloplasmin	CERU_HUMAN	122205	49	DIASGLIGPLIICK	9179.18	11145	11780.6	12900.3	11829.3	12650.5	16904.2	16124.4	9278.48	10095.3	4885.77	5162.94	2187.68	2505	4503.65	4149.76	6245.53	8044.41	6082.28	6786.99	10409.2	12175.3	10787.8	13587.3	5315.83	4898.53	5206.18	5154.44	5771.86	5494.97	11481.5	13201.8	2265.47	2682.76	2320.17	3042.62	11503.9	11163.2	4961.93	5388.01	3943.37	3667.97	8497.5
P00450	CP	Ceruloplasmin	CERU_HUMAN	122205	49	QKYTVNQCR	9179.18	11145	11780.6	12900.3	11829.3	12650.5	16904.2	16124.4	9278.48	10095.3	4885.77	5162.94	2187.68	2505	4503.65	4149.76	6245.53	8044.41	6082.28	6786.99	10409.2	12175.3	10787.8	13587.3	5315.83	4898.53	5206.18	5154.44	5771.86	5494.97	11481.5	13201.8	2265.47	2682.76	2320.17	3042.62	11503.9	11163.2	4961.93	5388.01	3943.37	3667.97	8497.5
P00450	CP	Ceruloplasmin	CERU_HUMAN	122205	49	VNKDDEEFIESNK	9179.18	11145	11780.6	12900.3	11829.3	12650.5	16904.2	16124.4	9278.48	10095.3	4885.77	5162.94	2187.68	2505	4503.65	4149.76	6245.53	8044.41	6082.28	6786.99	10409.2	12175.3	10787.8	13587.3	5315.83	4898.53	5206.18	5154.44	5771.86	5494.97	11481.5	13201.8	2265.47	2682.76	2320.17	3042.62	11503.9	11163.2	4961.93	5388.01	3943.37	3667.97	8497.5
P00450	CP	Ceruloplasmin	CERU_HUMAN	122205	49	DIASGLIGPLIICKK	9179.18	11145	11780.6	12900.3	11829.3	12650.5	16904.2	16124.4	9278.48	10095.3	4885.77	5162.94	2187.68	2505	4503.65	4149.76	6245.53	8044.41	6082.28	6786.99	10409.2	12175.3	10787.8	13587.3	5315.83	4898.53	5206.18	5154.44	5771.86	5494.97	11481.5	13201.8	2265.47	2682.76	2320.17	3042.62	11503.9	11163.2	4961.93	5388.01	3943.37	3667.97	8497.5
P00450	CP	Ceruloplasmin	CERU_HUMAN	122205	49	TYCSEPEKVDKDNEDFQESNR	9179.18	11145	11780.6	12900.3	11829.3	12650.5	16904.2	16124.4	9278.48	10095.3	4885.77	5162.94	2187.68	2505	4503.65	4149.76	6245.53	8044.41	6082.28	6786.99	10409.2	12175.3	10787.8	13587.3	5315.83	4898.53	5206.18	5154.44	5771.86	5494.97	11481.5	13201.8	2265.47	2682.76	2320.17	3042.62	11503.9	11163.2	4961.93	5388.01	3943.37	3667.97	8497.5
P00450	CP	Ceruloplasmin	CERU_HUMAN	122205	49	AEEEHLGILGPQLHADVGDKVK	9179.18	11145	11780.6	12900.3	11829.3	12650.5	16904.2	16124.4	9278.48	10095.3	4885.77	5162.94	2187.68	2505	4503.65	4149.76	6245.53	8044.41	6082.28	6786.99	10409.2	12175.3	10787.8	13587.3	5315.83	4898.53	5206.18	5154.44	5771.86	5494.97	11481.5	13201.8	2265.47	2682.76	2320.17	3042.62	11503.9	11163.2	4961.93	5388.01	3943.37	3667.97	8497.5
P00450	CP	Ceruloplasmin	CERU_HUMAN	122205	49	TYSDHPEKVNKDDEEFIESNK	9179.18	11145	11780.6	12900.3	11829.3	12650.5	16904.2	16124.4	9278.48	10095.3	4885.77	5162.94	2187.68	2505	4503.65	4149.76	6245.53	8044.41	6082.28	6786.99	10409.2	12175.3	10787.8	13587.3	5315.83	4898.53	5206.18	5154.44	5771.86	5494.97	11481.5	13201.8	2265.47	2682.76	2320.17	3042.62	11503.9	11163.2	4961.93	5388.01	3943.37	3667.97	8497.5
P00450	CP	Ceruloplasmin	CERU_HUMAN	122205	49	KLISVDTEHSNIYLQNGPDR	9179.18	11145	11780.6	12900.3	11829.3	12650.5	16904.2	16124.4	9278.48	10095.3	4885.77	5162.94	2187.68	2505	4503.65	4149.76	6245.53	8044.41	6082.28	6786.99	10409.2	12175.3	10787.8	13587.3	5315.83	4898.53	5206.18	5154.44	5771.86	5494.97	11481.5	13201.8	2265.47	2682.76	2320.17	3042.62	11503.9	11163.2	4961.93	5388.01	3943.37	3667.97	8497.5
P00450	CP	Ceruloplasmin	CERU_HUMAN	122205	49	RQSEDSTFYLGER	9179.18	11145	11780.6	12900.3	11829.3	12650.5	16904.2	16124.4	9278.48	10095.3	4885.77	5162.94	2187.68	2505	4503.65	4149.76	6245.53	8044.41	6082.28	6786.99	10409.2	12175.3	10787.8	13587.3	5315.83	4898.53	5206.18	5154.44	5771.86	5494.97	11481.5	13201.8	2265.47	2682.76	2320.17	3042.62	11503.9	11163.2	4961.93	5388.01	3943.37	3667.97	8497.5
P00450	CP	Ceruloplasmin	CERU_HUMAN	122205	49	NLASRPYTFHSHGITYYK	9179.18	11145	11780.6	12900.3	11829.3	12650.5	16904.2	16124.4	9278.48	10095.3	4885.77	5162.94	2187.68	2505	4503.65	4149.76	6245.53	8044.41	6082.28	6786.99	10409.2	12175.3	10787.8	13587.3	5315.83	4898.53	5206.18	5154.44	5771.86	5494.97	11481.5	13201.8	2265.47	2682.76	2320.17	3042.62	11503.9	11163.2	4961.93	5388.01	3943.37	3667.97	8497.5
P00450	CP	Ceruloplasmin	CERU_HUMAN	122205	49	KAEEEHLGILGPQLHADVGDKVK	9179.18	11145	11780.6	12900.3	11829.3	12650.5	16904.2	16124.4	9278.48	10095.3	4885.77	5162.94	2187.68	2505	4503.65	4149.76	6245.53	8044.41	6082.28	6786.99	10409.2	12175.3	10787.8	13587.3	5315.83	4898.53	5206.18	5154.44	5771.86	5494.97	11481.5	13201.8	2265.47	2682.76	2320.17	3042.62	11503.9	11163.2	4961.93	5388.01	3943.37	3667.97	8497.5
P00450	CP	Ceruloplasmin	CERU_HUMAN	122205	49	KAEEEHLGILGPQLHADVGDK	9179.18	11145	11780.6	12900.3	11829.3	12650.5	16904.2	16124.4	9278.48	10095.3	4885.77	5162.94	2187.68	2505	4503.65	4149.76	6245.53	8044.41	6082.28	6786.99	10409.2	12175.3	10787.8	13587.3	5315.83	4898.53	5206.18	5154.44	5771.86	5494.97	11481.5	13201.8	2265.47	2682.76	2320.17	3042.62	11503.9	11163.2	4961.93	5388.01	3943.37	3667.97	8497.5
P00450	CP	Ceruloplasmin	CERU_HUMAN	122205	49	SGAGTEDSACIPWAYYSTVDQVK	9179.18	11145	11780.6	12900.3	11829.3	12650.5	16904.2	16124.4	9278.48	10095.3	4885.77	5162.94	2187.68	2505	4503.65	4149.76	6245.53	8044.41	6082.28	6786.99	10409.2	12175.3	10787.8	13587.3	5315.83	4898.53	5206.18	5154.44	5771.86	5494.97	11481.5	13201.8	2265.47	2682.76	2320.17	3042.62	11503.9	11163.2	4961.93	5388.01	3943.37	3667.97	8497.5
P00450	CP	Ceruloplasmin	CERU_HUMAN	122205	49	VDKDNEDFQESNR	9179.18	11145	11780.6	12900.3	11829.3	12650.5	16904.2	16124.4	9278.48	10095.3	4885.77	5162.94	2187.68	2505	4503.65	4149.76	6245.53	8044.41	6082.28	6786.99	10409.2	12175.3	10787.8	13587.3	5315.83	4898.53	5206.18	5154.44	5771.86	5494.97	11481.5	13201.8	2265.47	2682.76	2320.17	3042.62	11503.9	11163.2	4961.93	5388.01	3943.37	3667.97	8497.5
P00450	CP	Ceruloplasmin	CERU_HUMAN	122205	49	DNEDFQESNR	9179.18	11145	11780.6	12900.3	11829.3	12650.5	16904.2	16124.4	9278.48	10095.3	4885.77	5162.94	2187.68	2505	4503.65	4149.76	6245.53	8044.41	6082.28	6786.99	10409.2	12175.3	10787.8	13587.3	5315.83	4898.53	5206.18	5154.44	5771.86	5494.97	11481.5	13201.8	2265.47	2682.76	2320.17	3042.62	11503.9	11163.2	4961.93	5388.01	3943.37	3667.97	8497.5
P00450	CP	Ceruloplasmin	CERU_HUMAN	122205	49	YTVNQCRR	9179.18	11145	11780.6	12900.3	11829.3	12650.5	16904.2	16124.4	9278.48	10095.3	4885.77	5162.94	2187.68	2505	4503.65	4149.76	6245.53	8044.41	6082.28	6786.99	10409.2	12175.3	10787.8	13587.3	5315.83	4898.53	5206.18	5154.44	5771.86	5494.97	11481.5	13201.8	2265.47	2682.76	2320.17	3042.62	11503.9	11163.2	4961.93	5388.01	3943.37	3667.97	8497.5
P00450	CP	Ceruloplasmin	CERU_HUMAN	122205	49	GEFYIGSK	9179.18	11145	11780.6	12900.3	11829.3	12650.5	16904.2	16124.4	9278.48	10095.3	4885.77	5162.94	2187.68	2505	4503.65	4149.76	6245.53	8044.41	6082.28	6786.99	10409.2	12175.3	10787.8	13587.3	5315.83	4898.53	5206.18	5154.44	5771.86	5494.97	11481.5	13201.8	2265.47	2682.76	2320.17	3042.62	11503.9	11163.2	4961.93	5388.01	3943.37	3667.97	8497.5
P00450	CP	Ceruloplasmin	CERU_HUMAN	122205	49	TYSDHPEK	9179.18	11145	11780.6	12900.3	11829.3	12650.5	16904.2	16124.4	9278.48	10095.3	4885.77	5162.94	2187.68	2505	4503.65	4149.76	6245.53	8044.41	6082.28	6786.99	10409.2	12175.3	10787.8	13587.3	5315.83	4898.53	5206.18	5154.44	5771.86	5494.97	11481.5	13201.8	2265.47	2682.76	2320.17	3042.62	11503.9	11163.2	4961.93	5388.01	3943.37	3667.97	8497.5
P00450	CP	Ceruloplasmin	CERU_HUMAN	122205	49	DDEEFIESNK	9179.18	11145	11780.6	12900.3	11829.3	12650.5	16904.2	16124.4	9278.48	10095.3	4885.77	5162.94	2187.68	2505	4503.65	4149.76	6245.53	8044.41	6082.28	6786.99	10409.2	12175.3	10787.8	13587.3	5315.83	4898.53	5206.18	5154.44	5771.86	5494.97	11481.5	13201.8	2265.47	2682.76	2320.17	3042.62	11503.9	11163.2	4961.93	5388.01	3943.37	3667.97	8497.5
P00450	CP	Ceruloplasmin	CERU_HUMAN	122205	49	TYCSEPEKVDK	9179.18	11145	11780.6	12900.3	11829.3	12650.5	16904.2	16124.4	9278.48	10095.3	4885.77	5162.94	2187.68	2505	4503.65	4149.76	6245.53	8044.41	6082.28	6786.99	10409.2	12175.3	10787.8	13587.3	5315.83	4898.53	5206.18	5154.44	5771.86	5494.97	11481.5	13201.8	2265.47	2682.76	2320.17	3042.62	11503.9	11163.2	4961.93	5388.01	3943.37	3667.97	8497.5
P00450	CP	Ceruloplasmin	CERU_HUMAN	122205	49	TYCSEPEK	9179.18	11145	11780.6	12900.3	11829.3	12650.5	16904.2	16124.4	9278.48	10095.3	4885.77	5162.94	2187.68	2505	4503.65	4149.76	6245.53	8044.41	6082.28	6786.99	10409.2	12175.3	10787.8	13587.3	5315.83	4898.53	5206.18	5154.44	5771.86	5494.97	11481.5	13201.8	2265.47	2682.76	2320.17	3042.62	11503.9	11163.2	4961.93	5388.01	3943.37	3667.97	8497.5
P00450	CP	Ceruloplasmin	CERU_HUMAN	122205	49	LISVDTEHSNIYLQNGPDR	9179.18	11145	11780.6	12900.3	11829.3	12650.5	16904.2	16124.4	9278.48	10095.3	4885.77	5162.94	2187.68	2505	4503.65	4149.76	6245.53	8044.41	6082.28	6786.99	10409.2	12175.3	10787.8	13587.3	5315.83	4898.53	5206.18	5154.44	5771.86	5494.97	11481.5	13201.8	2265.47	2682.76	2320.17	3042.62	11503.9	11163.2	4961.93	5388.01	3943.37	3667.97	8497.5
P00450	CP	Ceruloplasmin	CERU_HUMAN	122205	49	KALYLQYTDETFR	9179.18	11145	11780.6	12900.3	11829.3	12650.5	16904.2	16124.4	9278.48	10095.3	4885.77	5162.94	2187.68	2505	4503.65	4149.76	6245.53	8044.41	6082.28	6786.99	10409.2	12175.3	10787.8	13587.3	5315.83	4898.53	5206.18	5154.44	5771.86	5494.97	11481.5	13201.8	2265.47	2682.76	2320.17	3042.62	11503.9	11163.2	4961.93	5388.01	3943.37	3667.97	8497.5
P00450	CP	Ceruloplasmin	CERU_HUMAN	122205	49	LVYREYTDASFTNRK	9179.18	11145	11780.6	12900.3	11829.3	12650.5	16904.2	16124.4	9278.48	10095.3	4885.77	5162.94	2187.68	2505	4503.65	4149.76	6245.53	8044.41	6082.28	6786.99	10409.2	12175.3	10787.8	13587.3	5315.83	4898.53	5206.18	5154.44	5771.86	5494.97	11481.5	13201.8	2265.47	2682.76	2320.17	3042.62	11503.9	11163.2	4961.93	5388.01	3943.37	3667.97	8497.5
P00450	CP	Ceruloplasmin	CERU_HUMAN	122205	49	AGLQAFFQVQECNK	9179.18	11145	11780.6	12900.3	11829.3	12650.5	16904.2	16124.4	9278.48	10095.3	4885.77	5162.94	2187.68	2505	4503.65	4149.76	6245.53	8044.41	6082.28	6786.99	10409.2	12175.3	10787.8	13587.3	5315.83	4898.53	5206.18	5154.44	5771.86	5494.97	11481.5	13201.8	2265.47	2682.76	2320.17	3042.62	11503.9	11163.2	4961.93	5388.01	3943.37	3667.97	8497.5
P00450	CP	Ceruloplasmin	CERU_HUMAN	122205	49	DLYSGLIGPLIVCR	9179.18	11145	11780.6	12900.3	11829.3	12650.5	16904.2	16124.4	9278.48	10095.3	4885.77	5162.94	2187.68	2505	4503.65	4149.76	6245.53	8044.41	6082.28	6786.99	10409.2	12175.3	10787.8	13587.3	5315.83	4898.53	5206.18	5154.44	5771.86	5494.97	11481.5	13201.8	2265.47	2682.76	2320.17	3042.62	11503.9	11163.2	4961.93	5388.01	3943.37	3667.97	8497.5
P00450	CP	Ceruloplasmin	CERU_HUMAN	122205	49	MYYSAVDPTK	9179.18	11145	11780.6	12900.3	11829.3	12650.5	16904.2	16124.4	9278.48	10095.3	4885.77	5162.94	2187.68	2505	4503.65	4149.76	6245.53	8044.41	6082.28	6786.99	10409.2	12175.3	10787.8	13587.3	5315.83	4898.53	5206.18	5154.44	5771.86	5494.97	11481.5	13201.8	2265.47	2682.76	2320.17	3042.62	11503.9	11163.2	4961.93	5388.01	3943.37	3667.97	8497.5
P00450	CP	Ceruloplasmin	CERU_HUMAN	122205	49	PYTFHSHGITYYK	9179.18	11145	11780.6	12900.3	11829.3	12650.5	16904.2	16124.4	9278.48	10095.3	4885.77	5162.94	2187.68	2505	4503.65	4149.76	6245.53	8044.41	6082.28	6786.99	10409.2	12175.3	10787.8	13587.3	5315.83	4898.53	5206.18	5154.44	5771.86	5494.97	11481.5	13201.8	2265.47	2682.76	2320.17	3042.62	11503.9	11163.2	4961.93	5388.01	3943.37	3667.97	8497.5
P00450	CP	Ceruloplasmin	CERU_HUMAN	122205	49	AEEEHLGILGPQLHADVGDK	9179.18	11145	11780.6	12900.3	11829.3	12650.5	16904.2	16124.4	9278.48	10095.3	4885.77	5162.94	2187.68	2505	4503.65	4149.76	6245.53	8044.41	6082.28	6786.99	10409.2	12175.3	10787.8	13587.3	5315.83	4898.53	5206.18	5154.44	5771.86	5494.97	11481.5	13201.8	2265.47	2682.76	2320.17	3042.62	11503.9	11163.2	4961.93	5388.01	3943.37	3667.97	8497.5
P00450	CP	Ceruloplasmin	CERU_HUMAN	122205	49	TTIEKPVWLGFLGPIIK	9179.18	11145	11780.6	12900.3	11829.3	12650.5	16904.2	16124.4	9278.48	10095.3	4885.77	5162.94	2187.68	2505	4503.65	4149.76	6245.53	8044.41	6082.28	6786.99	10409.2	12175.3	10787.8	13587.3	5315.83	4898.53	5206.18	5154.44	5771.86	5494.97	11481.5	13201.8	2265.47	2682.76	2320.17	3042.62	11503.9	11163.2	4961.93	5388.01	3943.37	3667.97	8497.5
P00450	CP	Ceruloplasmin	CERU_HUMAN	122205	49	DIFTGLIGPMK	9179.18	11145	11780.6	12900.3	11829.3	12650.5	16904.2	16124.4	9278.48	10095.3	4885.77	5162.94	2187.68	2505	4503.65	4149.76	6245.53	8044.41	6082.28	6786.99	10409.2	12175.3	10787.8	13587.3	5315.83	4898.53	5206.18	5154.44	5771.86	5494.97	11481.5	13201.8	2265.47	2682.76	2320.17	3042.62	11503.9	11163.2	4961.93	5388.01	3943.37	3667.97	8497.5
P00450	CP	Ceruloplasmin	CERU_HUMAN	122205	49	VTFHNKGAYPLSIEPIGVR	9179.18	11145	11780.6	12900.3	11829.3	12650.5	16904.2	16124.4	9278.48	10095.3	4885.77	5162.94	2187.68	2505	4503.65	4149.76	6245.53	8044.41	6082.28	6786.99	10409.2	12175.3	10787.8	13587.3	5315.83	4898.53	5206.18	5154.44	5771.86	5494.97	11481.5	13201.8	2265.47	2682.76	2320.17	3042.62	11503.9	11163.2	4961.93	5388.01	3943.37	3667.97	8497.5
P00450	CP	Ceruloplasmin	CERU_HUMAN	122205	49	HYYIGIIETTWDYASDHGEKK	9179.18	11145	11780.6	12900.3	11829.3	12650.5	16904.2	16124.4	9278.48	10095.3	4885.77	5162.94	2187.68	2505	4503.65	4149.76	6245.53	8044.41	6082.28	6786.99	10409.2	12175.3	10787.8	13587.3	5315.83	4898.53	5206.18	5154.44	5771.86	5494.97	11481.5	13201.8	2265.47	2682.76	2320.17	3042.62	11503.9	11163.2	4961.93	5388.01	3943.37	3667.97	8497.5
P00450	CP	Ceruloplasmin	CERU_HUMAN	122205	49	HYYIGIIETTWDYASDHGEK	9179.18	11145	11780.6	12900.3	11829.3	12650.5	16904.2	16124.4	9278.48	10095.3	4885.77	5162.94	2187.68	2505	4503.65	4149.76	6245.53	8044.41	6082.28	6786.99	10409.2	12175.3	10787.8	13587.3	5315.83	4898.53	5206.18	5154.44	5771.86	5494.97	11481.5	13201.8	2265.47	2682.76	2320.17	3042.62	11503.9	11163.2	4961.93	5388.01	3943.37	3667.97	8497.5
P00450	CP	Ceruloplasmin	CERU_HUMAN	122205	49	EHEGAIYPDNTTDFQR	9179.18	11145	11780.6	12900.3	11829.3	12650.5	16904.2	16124.4	9278.48	10095.3	4885.77	5162.94	2187.68	2505	4503.65	4149.76	6245.53	8044.41	6082.28	6786.99	10409.2	12175.3	10787.8	13587.3	5315.83	4898.53	5206.18	5154.44	5771.86	5494.97	11481.5	13201.8	2265.47	2682.76	2320.17	3042.62	11503.9	11163.2	4961.93	5388.01	3943.37	3667.97	8497.5
P00450	CP	Ceruloplasmin	CERU_HUMAN	122205	49	SVPPSASHVAPTETFTYEWTVPK	9179.18	11145	11780.6	12900.3	11829.3	12650.5	16904.2	16124.4	9278.48	10095.3	4885.77	5162.94	2187.68	2505	4503.65	4149.76	6245.53	8044.41	6082.28	6786.99	10409.2	12175.3	10787.8	13587.3	5315.83	4898.53	5206.18	5154.44	5771.86	5494.97	11481.5	13201.8	2265.47	2682.76	2320.17	3042.62	11503.9	11163.2	4961.93	5388.01	3943.37	3667.97	8497.5
P00450	CP	Ceruloplasmin	CERU_HUMAN	122205	49	LVYREYTDASFTNR	9179.18	11145	11780.6	12900.3	11829.3	12650.5	16904.2	16124.4	9278.48	10095.3	4885.77	5162.94	2187.68	2505	4503.65	4149.76	6245.53	8044.41	6082.28	6786.99	10409.2	12175.3	10787.8	13587.3	5315.83	4898.53	5206.18	5154.44	5771.86	5494.97	11481.5	13201.8	2265.47	2682.76	2320.17	3042.62	11503.9	11163.2	4961.93	5388.01	3943.37	3667.97	8497.5
P00450	CP	Ceruloplasmin	CERU_HUMAN	122205	49	MHSMNGFMYGNQPGLTMCK	9179.18	11145	11780.6	12900.3	11829.3	12650.5	16904.2	16124.4	9278.48	10095.3	4885.77	5162.94	2187.68	2505	4503.65	4149.76	6245.53	8044.41	6082.28	6786.99	10409.2	12175.3	10787.8	13587.3	5315.83	4898.53	5206.18	5154.44	5771.86	5494.97	11481.5	13201.8	2265.47	2682.76	2320.17	3042.62	11503.9	11163.2	4961.93	5388.01	3943.37	3667.97	8497.5
P00488	F13A1	Coagulation factor XIII A chain	F13A_HUMAN	83268.3	10	LSIQSSPK	20.8448	23.0084	12.649	7.56041	5.64123	5.59207	13.7833	5.84241	11.2815	19.7973	2.64668	2.6449	11.1247	9.44373	5.20392	6.66678	10.4312	16.1884	8.75323	7.02841	21.8425	23.8748	8.17793	6.83967	2.71471	6.20468	4.67338	17.6957	8.84186	8.6635	7.66376	7.00187	NaN	NaN	NaN	NaN	9.54476	6.11209	4.70864	30.1831	13.1942	4.33126	6.1749
P00488	F13A1	Coagulation factor XIII A chain	F13A_HUMAN	83268.3	10	VEYVIGR	20.8448	23.0084	12.649	7.56041	5.64123	5.59207	13.7833	5.84241	11.2815	19.7973	2.64668	2.6449	11.1247	9.44373	5.20392	6.66678	10.4312	16.1884	8.75323	7.02841	21.8425	23.8748	8.17793	6.83967	2.71471	6.20468	4.67338	17.6957	8.84186	8.6635	7.66376	7.00187	NaN	NaN	NaN	NaN	9.54476	6.11209	4.70864	30.1831	13.1942	4.33126	6.1749
P00488	F13A1	Coagulation factor XIII A chain	F13A_HUMAN	83268.3	10	DGTHVVENVDATHIGK	20.8448	23.0084	12.649	7.56041	5.64123	5.59207	13.7833	5.84241	11.2815	19.7973	2.64668	2.6449	11.1247	9.44373	5.20392	6.66678	10.4312	16.1884	8.75323	7.02841	21.8425	23.8748	8.17793	6.83967	2.71471	6.20468	4.67338	17.6957	8.84186	8.6635	7.66376	7.00187	NaN	NaN	NaN	NaN	9.54476	6.11209	4.70864	30.1831	13.1942	4.33126	6.1749
P00488	F13A1	Coagulation factor XIII A chain	F13A_HUMAN	83268.3	10	FQEGQEEER	20.8448	23.0084	12.649	7.56041	5.64123	5.59207	13.7833	5.84241	11.2815	19.7973	2.64668	2.6449	11.1247	9.44373	5.20392	6.66678	10.4312	16.1884	8.75323	7.02841	21.8425	23.8748	8.17793	6.83967	2.71471	6.20468	4.67338	17.6957	8.84186	8.6635	7.66376	7.00187	NaN	NaN	NaN	NaN	9.54476	6.11209	4.70864	30.1831	13.1942	4.33126	6.1749
P00488	F13A1	Coagulation factor XIII A chain	F13A_HUMAN	83268.3	10	CGPASVQAIK	20.8448	23.0084	12.649	7.56041	5.64123	5.59207	13.7833	5.84241	11.2815	19.7973	2.64668	2.6449	11.1247	9.44373	5.20392	6.66678	10.4312	16.1884	8.75323	7.02841	21.8425	23.8748	8.17793	6.83967	2.71471	6.20468	4.67338	17.6957	8.84186	8.6635	7.66376	7.00187	NaN	NaN	NaN	NaN	9.54476	6.11209	4.70864	30.1831	13.1942	4.33126	6.1749
P00488	F13A1	Coagulation factor XIII A chain	F13A_HUMAN	83268.3	10	GTYIPVPIVSELQSGK	20.8448	23.0084	12.649	7.56041	5.64123	5.59207	13.7833	5.84241	11.2815	19.7973	2.64668	2.6449	11.1247	9.44373	5.20392	6.66678	10.4312	16.1884	8.75323	7.02841	21.8425	23.8748	8.17793	6.83967	2.71471	6.20468	4.67338	17.6957	8.84186	8.6635	7.66376	7.00187	NaN	NaN	NaN	NaN	9.54476	6.11209	4.70864	30.1831	13.1942	4.33126	6.1749
P00488	F13A1	Coagulation factor XIII A chain	F13A_HUMAN	83268.3	10	AQMDLSGR	20.8448	23.0084	12.649	7.56041	5.64123	5.59207	13.7833	5.84241	11.2815	19.7973	2.64668	2.6449	11.1247	9.44373	5.20392	6.66678	10.4312	16.1884	8.75323	7.02841	21.8425	23.8748	8.17793	6.83967	2.71471	6.20468	4.67338	17.6957	8.84186	8.6635	7.66376	7.00187	NaN	NaN	NaN	NaN	9.54476	6.11209	4.70864	30.1831	13.1942	4.33126	6.1749
P00488	F13A1	Coagulation factor XIII A chain	F13A_HUMAN	83268.3	10	LIASMSSDSLR	20.8448	23.0084	12.649	7.56041	5.64123	5.59207	13.7833	5.84241	11.2815	19.7973	2.64668	2.6449	11.1247	9.44373	5.20392	6.66678	10.4312	16.1884	8.75323	7.02841	21.8425	23.8748	8.17793	6.83967	2.71471	6.20468	4.67338	17.6957	8.84186	8.6635	7.66376	7.00187	NaN	NaN	NaN	NaN	9.54476	6.11209	4.70864	30.1831	13.1942	4.33126	6.1749
P00488	F13A1	Coagulation factor XIII A chain	F13A_HUMAN	83268.3	10	STVLTIPEIIIK	20.8448	23.0084	12.649	7.56041	5.64123	5.59207	13.7833	5.84241	11.2815	19.7973	2.64668	2.6449	11.1247	9.44373	5.20392	6.66678	10.4312	16.1884	8.75323	7.02841	21.8425	23.8748	8.17793	6.83967	2.71471	6.20468	4.67338	17.6957	8.84186	8.6635	7.66376	7.00187	NaN	NaN	NaN	NaN	9.54476	6.11209	4.70864	30.1831	13.1942	4.33126	6.1749
P00488	F13A1	Coagulation factor XIII A chain	F13A_HUMAN	83268.3	10	EIRPNSTVQWEEVCRPWVSGHR	20.8448	23.0084	12.649	7.56041	5.64123	5.59207	13.7833	5.84241	11.2815	19.7973	2.64668	2.6449	11.1247	9.44373	5.20392	6.66678	10.4312	16.1884	8.75323	7.02841	21.8425	23.8748	8.17793	6.83967	2.71471	6.20468	4.67338	17.6957	8.84186	8.6635	7.66376	7.00187	NaN	NaN	NaN	NaN	9.54476	6.11209	4.70864	30.1831	13.1942	4.33126	6.1749
P00558	PGK1	Phosphoglycerate kinase 1	PGK1_HUMAN	44614.7	4	LGDVYVNDAFGTAHR	NaN	NaN	NaN	NaN	NaN	NaN	NaN	NaN	NaN	NaN	1.72952	NaN	4.44879	NaN	NaN	1.05624	NaN	1.28887	1.10758	NaN	NaN	NaN	NaN	0.862652	NaN	NaN	NaN	NaN	NaN	NaN	NaN	NaN	2.1151	NaN	NaN	NaN	1.0057	NaN	2.15938	3.28723	NaN	3.79285	1.13116
P00558	PGK1	Phosphoglycerate kinase 1	PGK1_HUMAN	44614.7	4	FCLDNGAK	NaN	NaN	NaN	NaN	NaN	NaN	NaN	NaN	NaN	NaN	1.72952	NaN	4.44879	NaN	NaN	1.05624	NaN	1.28887	1.10758	NaN	NaN	NaN	NaN	0.862652	NaN	NaN	NaN	NaN	NaN	NaN	NaN	NaN	2.1151	NaN	NaN	NaN	1.0057	NaN	2.15938	3.28723	NaN	3.79285	1.13116
P00558	PGK1	Phosphoglycerate kinase 1	PGK1_HUMAN	44614.7	4	AEPAKIEAFR	NaN	NaN	NaN	NaN	NaN	NaN	NaN	NaN	NaN	NaN	1.72952	NaN	4.44879	NaN	NaN	1.05624	NaN	1.28887	1.10758	NaN	NaN	NaN	NaN	0.862652	NaN	NaN	NaN	NaN	NaN	NaN	NaN	NaN	2.1151	NaN	NaN	NaN	1.0057	NaN	2.15938	3.28723	NaN	3.79285	1.13116
P00558	PGK1	Phosphoglycerate kinase 1	PGK1_HUMAN	44614.7	4	LTLDKLDVK	NaN	NaN	NaN	NaN	NaN	NaN	NaN	NaN	NaN	NaN	1.72952	NaN	4.44879	NaN	NaN	1.05624	NaN	1.28887	1.10758	NaN	NaN	NaN	NaN	0.862652	NaN	NaN	NaN	NaN	NaN	NaN	NaN	NaN	2.1151	NaN	NaN	NaN	1.0057	NaN	2.15938	3.28723	NaN	3.79285	1.13116
P00734	F2	Prothrombin	THRB_HUMAN	70036.9	35	SGIECQLWR	2623.32	2391.95	2137.83	2451.19	2112.42	2200.87	2461.82	2507.62	1440.7	1349.78	1793.75	1587.74	5673.14	4261.08	3406.51	3278.79	1369.24	1481.64	1984.66	1999.89	1817.04	1839.65	1825.78	1662.06	2411.53	1956.87	2672.09	2644.57	2215.2	2380.03	1216.14	1211.66	5001.57	5490.18	4243.82	4316.48	1150.26	1072.36	1964.81	1587.47	2953.3	2538.06	1654.56
P00734	F2	Prothrombin	THRB_HUMAN	70036.9	35	YTACETAR	2623.32	2391.95	2137.83	2451.19	2112.42	2200.87	2461.82	2507.62	1440.7	1349.78	1793.75	1587.74	5673.14	4261.08	3406.51	3278.79	1369.24	1481.64	1984.66	1999.89	1817.04	1839.65	1825.78	1662.06	2411.53	1956.87	2672.09	2644.57	2215.2	2380.03	1216.14	1211.66	5001.57	5490.18	4243.82	4316.48	1150.26	1072.36	1964.81	1587.47	2953.3	2538.06	1654.56
P00734	F2	Prothrombin	THRB_HUMAN	70036.9	35	ELLESYIDGR	2623.32	2391.95	2137.83	2451.19	2112.42	2200.87	2461.82	2507.62	1440.7	1349.78	1793.75	1587.74	5673.14	4261.08	3406.51	3278.79	1369.24	1481.64	1984.66	1999.89	1817.04	1839.65	1825.78	1662.06	2411.53	1956.87	2672.09	2644.57	2215.2	2380.03	1216.14	1211.66	5001.57	5490.18	4243.82	4316.48	1150.26	1072.36	1964.81	1587.47	2953.3	2538.06	1654.56
P00734	F2	Prothrombin	THRB_HUMAN	70036.9	35	VTGWGNLK	2623.32	2391.95	2137.83	2451.19	2112.42	2200.87	2461.82	2507.62	1440.7	1349.78	1793.75	1587.74	5673.14	4261.08	3406.51	3278.79	1369.24	1481.64	1984.66	1999.89	1817.04	1839.65	1825.78	1662.06	2411.53	1956.87	2672.09	2644.57	2215.2	2380.03	1216.14	1211.66	5001.57	5490.18	4243.82	4316.48	1150.26	1072.36	1964.81	1587.47	2953.3	2538.06	1654.56
P00734	F2	Prothrombin	THRB_HUMAN	70036.9	35	ETWTANVGK	2623.32	2391.95	2137.83	2451.19	2112.42	2200.87	2461.82	2507.62	1440.7	1349.78	1793.75	1587.74	5673.14	4261.08	3406.51	3278.79	1369.24	1481.64	1984.66	1999.89	1817.04	1839.65	1825.78	1662.06	2411.53	1956.87	2672.09	2644.57	2215.2	2380.03	1216.14	1211.66	5001.57	5490.18	4243.82	4316.48	1150.26	1072.36	1964.81	1587.47	2953.3	2538.06	1654.56
P00734	F2	Prothrombin	THRB_HUMAN	70036.9	35	TATSEYQTFFNPR	2623.32	2391.95	2137.83	2451.19	2112.42	2200.87	2461.82	2507.62	1440.7	1349.78	1793.75	1587.74	5673.14	4261.08	3406.51	3278.79	1369.24	1481.64	1984.66	1999.89	1817.04	1839.65	1825.78	1662.06	2411.53	1956.87	2672.09	2644.57	2215.2	2380.03	1216.14	1211.66	5001.57	5490.18	4243.82	4316.48	1150.26	1072.36	1964.81	1587.47	2953.3	2538.06	1654.56
P00734	F2	Prothrombin	THRB_HUMAN	70036.9	35	ETAASLLQAGYK	2623.32	2391.95	2137.83	2451.19	2112.42	2200.87	2461.82	2507.62	1440.7	1349.78	1793.75	1587.74	5673.14	4261.08	3406.51	3278.79	1369.24	1481.64	1984.66	1999.89	1817.04	1839.65	1825.78	1662.06	2411.53	1956.87	2672.09	2644.57	2215.2	2380.03	1216.14	1211.66	5001.57	5490.18	4243.82	4316.48	1150.26	1072.36	1964.81	1587.47	2953.3	2538.06	1654.56
P00734	F2	Prothrombin	THRB_HUMAN	70036.9	35	TFGSGEADCGLRPLFEK	2623.32	2391.95	2137.83	2451.19	2112.42	2200.87	2461.82	2507.62	1440.7	1349.78	1793.75	1587.74	5673.14	4261.08	3406.51	3278.79	1369.24	1481.64	1984.66	1999.89	1817.04	1839.65	1825.78	1662.06	2411.53	1956.87	2672.09	2644.57	2215.2	2380.03	1216.14	1211.66	5001.57	5490.18	4243.82	4316.48	1150.26	1072.36	1964.81	1587.47	2953.3	2538.06	1654.56
P00734	F2	Prothrombin	THRB_HUMAN	70036.9	35	SLEDKTER	2623.32	2391.95	2137.83	2451.19	2112.42	2200.87	2461.82	2507.62	1440.7	1349.78	1793.75	1587.74	5673.14	4261.08	3406.51	3278.79	1369.24	1481.64	1984.66	1999.89	1817.04	1839.65	1825.78	1662.06	2411.53	1956.87	2672.09	2644.57	2215.2	2380.03	1216.14	1211.66	5001.57	5490.18	4243.82	4316.48	1150.26	1072.36	1964.81	1587.47	2953.3	2538.06	1654.56
P00734	F2	Prothrombin	THRB_HUMAN	70036.9	35	DKLAACLEGNCAEGLGTNYR	2623.32	2391.95	2137.83	2451.19	2112.42	2200.87	2461.82	2507.62	1440.7	1349.78	1793.75	1587.74	5673.14	4261.08	3406.51	3278.79	1369.24	1481.64	1984.66	1999.89	1817.04	1839.65	1825.78	1662.06	2411.53	1956.87	2672.09	2644.57	2215.2	2380.03	1216.14	1211.66	5001.57	5490.18	4243.82	4316.48	1150.26	1072.36	1964.81	1587.47	2953.3	2538.06	1654.56
P00734	F2	Prothrombin	THRB_HUMAN	70036.9	35	TFGSGEADCGLRPLFEKK	2623.32	2391.95	2137.83	2451.19	2112.42	2200.87	2461.82	2507.62	1440.7	1349.78	1793.75	1587.74	5673.14	4261.08	3406.51	3278.79	1369.24	1481.64	1984.66	1999.89	1817.04	1839.65	1825.78	1662.06	2411.53	1956.87	2672.09	2644.57	2215.2	2380.03	1216.14	1211.66	5001.57	5490.18	4243.82	4316.48	1150.26	1072.36	1964.81	1587.47	2953.3	2538.06	1654.56
P00734	F2	Prothrombin	THRB_HUMAN	70036.9	35	GQPSVLQVVNLPIVERPVCK	2623.32	2391.95	2137.83	2451.19	2112.42	2200.87	2461.82	2507.62	1440.7	1349.78	1793.75	1587.74	5673.14	4261.08	3406.51	3278.79	1369.24	1481.64	1984.66	1999.89	1817.04	1839.65	1825.78	1662.06	2411.53	1956.87	2672.09	2644.57	2215.2	2380.03	1216.14	1211.66	5001.57	5490.18	4243.82	4316.48	1150.26	1072.36	1964.81	1587.47	2953.3	2538.06	1654.56
P00734	F2	Prothrombin	THRB_HUMAN	70036.9	35	KSPQELLCGASLISDR	2623.32	2391.95	2137.83	2451.19	2112.42	2200.87	2461.82	2507.62	1440.7	1349.78	1793.75	1587.74	5673.14	4261.08	3406.51	3278.79	1369.24	1481.64	1984.66	1999.89	1817.04	1839.65	1825.78	1662.06	2411.53	1956.87	2672.09	2644.57	2215.2	2380.03	1216.14	1211.66	5001.57	5490.18	4243.82	4316.48	1150.26	1072.36	1964.81	1587.47	2953.3	2538.06	1654.56
P00734	F2	Prothrombin	THRB_HUMAN	70036.9	35	HQDFNSAVQLVENFCR	2623.32	2391.95	2137.83	2451.19	2112.42	2200.87	2461.82	2507.62	1440.7	1349.78	1793.75	1587.74	5673.14	4261.08	3406.51	3278.79	1369.24	1481.64	1984.66	1999.89	1817.04	1839.65	1825.78	1662.06	2411.53	1956.87	2672.09	2644.57	2215.2	2380.03	1216.14	1211.66	5001.57	5490.18	4243.82	4316.48	1150.26	1072.36	1964.81	1587.47	2953.3	2538.06	1654.56
P00734	F2	Prothrombin	THRB_HUMAN	70036.9	35	YGFYTHVFR	2623.32	2391.95	2137.83	2451.19	2112.42	2200.87	2461.82	2507.62	1440.7	1349.78	1793.75	1587.74	5673.14	4261.08	3406.51	3278.79	1369.24	1481.64	1984.66	1999.89	1817.04	1839.65	1825.78	1662.06	2411.53	1956.87	2672.09	2644.57	2215.2	2380.03	1216.14	1211.66	5001.57	5490.18	4243.82	4316.48	1150.26	1072.36	1964.81	1587.47	2953.3	2538.06	1654.56
P00734	F2	Prothrombin	THRB_HUMAN	70036.9	35	YNWRENLDR	2623.32	2391.95	2137.83	2451.19	2112.42	2200.87	2461.82	2507.62	1440.7	1349.78	1793.75	1587.74	5673.14	4261.08	3406.51	3278.79	1369.24	1481.64	1984.66	1999.89	1817.04	1839.65	1825.78	1662.06	2411.53	1956.87	2672.09	2644.57	2215.2	2380.03	1216.14	1211.66	5001.57	5490.18	4243.82	4316.48	1150.26	1072.36	1964.81	1587.47	2953.3	2538.06	1654.56
P00734	F2	Prothrombin	THRB_HUMAN	70036.9	35	LAVTTHGLPCLAWASAQAK	2623.32	2391.95	2137.83	2451.19	2112.42	2200.87	2461.82	2507.62	1440.7	1349.78	1793.75	1587.74	5673.14	4261.08	3406.51	3278.79	1369.24	1481.64	1984.66	1999.89	1817.04	1839.65	1825.78	1662.06	2411.53	1956.87	2672.09	2644.57	2215.2	2380.03	1216.14	1211.66	5001.57	5490.18	4243.82	4316.48	1150.26	1072.36	1964.81	1587.47	2953.3	2538.06	1654.56
P00734	F2	Prothrombin	THRB_HUMAN	70036.9	35	VTGWGNLKETWTANVGK	2623.32	2391.95	2137.83	2451.19	2112.42	2200.87	2461.82	2507.62	1440.7	1349.78	1793.75	1587.74	5673.14	4261.08	3406.51	3278.79	1369.24	1481.64	1984.66	1999.89	1817.04	1839.65	1825.78	1662.06	2411.53	1956.87	2672.09	2644.57	2215.2	2380.03	1216.14	1211.66	5001.57	5490.18	4243.82	4316.48	1150.26	1072.36	1964.81	1587.47	2953.3	2538.06	1654.56
P00734	F2	Prothrombin	THRB_HUMAN	70036.9	35	LAACLEGNCAEGLGTNYR	2623.32	2391.95	2137.83	2451.19	2112.42	2200.87	2461.82	2507.62	1440.7	1349.78	1793.75	1587.74	5673.14	4261.08	3406.51	3278.79	1369.24	1481.64	1984.66	1999.89	1817.04	1839.65	1825.78	1662.06	2411.53	1956.87	2672.09	2644.57	2215.2	2380.03	1216.14	1211.66	5001.57	5490.18	4243.82	4316.48	1150.26	1072.36	1964.81	1587.47	2953.3	2538.06	1654.56
P00734	F2	Prothrombin	THRB_HUMAN	70036.9	35	ITDNMFCAGYKPDEGKR	2623.32	2391.95	2137.83	2451.19	2112.42	2200.87	2461.82	2507.62	1440.7	1349.78	1793.75	1587.74	5673.14	4261.08	3406.51	3278.79	1369.24	1481.64	1984.66	1999.89	1817.04	1839.65	1825.78	1662.06	2411.53	1956.87	2672.09	2644.57	2215.2	2380.03	1216.14	1211.66	5001.57	5490.18	4243.82	4316.48	1150.26	1072.36	1964.81	1587.47	2953.3	2538.06	1654.56
P00734	F2	Prothrombin	THRB_HUMAN	70036.9	35	SPQELLCGASLISDR	2623.32	2391.95	2137.83	2451.19	2112.42	2200.87	2461.82	2507.62	1440.7	1349.78	1793.75	1587.74	5673.14	4261.08	3406.51	3278.79	1369.24	1481.64	1984.66	1999.89	1817.04	1839.65	1825.78	1662.06	2411.53	1956.87	2672.09	2644.57	2215.2	2380.03	1216.14	1211.66	5001.57	5490.18	4243.82	4316.48	1150.26	1072.36	1964.81	1587.47	2953.3	2538.06	1654.56
P00734	F2	Prothrombin	THRB_HUMAN	70036.9	35	ENLDRDIALMK	2623.32	2391.95	2137.83	2451.19	2112.42	2200.87	2461.82	2507.62	1440.7	1349.78	1793.75	1587.74	5673.14	4261.08	3406.51	3278.79	1369.24	1481.64	1984.66	1999.89	1817.04	1839.65	1825.78	1662.06	2411.53	1956.87	2672.09	2644.57	2215.2	2380.03	1216.14	1211.66	5001.57	5490.18	4243.82	4316.48	1150.26	1072.36	1964.81	1587.47	2953.3	2538.06	1654.56
P00734	F2	Prothrombin	THRB_HUMAN	70036.9	35	LKKPVAFSDYIHPVCLPDR	2623.32	2391.95	2137.83	2451.19	2112.42	2200.87	2461.82	2507.62	1440.7	1349.78	1793.75	1587.74	5673.14	4261.08	3406.51	3278.79	1369.24	1481.64	1984.66	1999.89	1817.04	1839.65	1825.78	1662.06	2411.53	1956.87	2672.09	2644.57	2215.2	2380.03	1216.14	1211.66	5001.57	5490.18	4243.82	4316.48	1150.26	1072.36	1964.81	1587.47	2953.3	2538.06	1654.56
P00734	F2	Prothrombin	THRB_HUMAN	70036.9	35	SLEDKTERELLESYIDGR	2623.32	2391.95	2137.83	2451.19	2112.42	2200.87	2461.82	2507.62	1440.7	1349.78	1793.75	1587.74	5673.14	4261.08	3406.51	3278.79	1369.24	1481.64	1984.66	1999.89	1817.04	1839.65	1825.78	1662.06	2411.53	1956.87	2672.09	2644.57	2215.2	2380.03	1216.14	1211.66	5001.57	5490.18	4243.82	4316.48	1150.26	1072.36	1964.81	1587.47	2953.3	2538.06	1654.56
P00734	F2	Prothrombin	THRB_HUMAN	70036.9	35	RQECSIPVCGQDQVTVAMTPR	2623.32	2391.95	2137.83	2451.19	2112.42	2200.87	2461.82	2507.62	1440.7	1349.78	1793.75	1587.74	5673.14	4261.08	3406.51	3278.79	1369.24	1481.64	1984.66	1999.89	1817.04	1839.65	1825.78	1662.06	2411.53	1956.87	2672.09	2644.57	2215.2	2380.03	1216.14	1211.66	5001.57	5490.18	4243.82	4316.48	1150.26	1072.36	1964.81	1587.47	2953.3	2538.06	1654.56
P00734	F2	Prothrombin	THRB_HUMAN	70036.9	35	GDACEGDSGGPFVMK	2623.32	2391.95	2137.83	2451.19	2112.42	2200.87	2461.82	2507.62	1440.7	1349.78	1793.75	1587.74	5673.14	4261.08	3406.51	3278.79	1369.24	1481.64	1984.66	1999.89	1817.04	1839.65	1825.78	1662.06	2411.53	1956.87	2672.09	2644.57	2215.2	2380.03	1216.14	1211.66	5001.57	5490.18	4243.82	4316.48	1150.26	1072.36	1964.81	1587.47	2953.3	2538.06	1654.56
P00734	F2	Prothrombin	THRB_HUMAN	70036.9	35	ITDNMFCAGYKPDEGK	2623.32	2391.95	2137.83	2451.19	2112.42	2200.87	2461.82	2507.62	1440.7	1349.78	1793.75	1587.74	5673.14	4261.08	3406.51	3278.79	1369.24	1481.64	1984.66	1999.89	1817.04	1839.65	1825.78	1662.06	2411.53	1956.87	2672.09	2644.57	2215.2	2380.03	1216.14	1211.66	5001.57	5490.18	4243.82	4316.48	1150.26	1072.36	1964.81	1587.47	2953.3	2538.06	1654.56
P00734	F2	Prothrombin	THRB_HUMAN	70036.9	35	GQPSVLQVVNLPIVERPVCKDSTR	2623.32	2391.95	2137.83	2451.19	2112.42	2200.87	2461.82	2507.62	1440.7	1349.78	1793.75	1587.74	5673.14	4261.08	3406.51	3278.79	1369.24	1481.64	1984.66	1999.89	1817.04	1839.65	1825.78	1662.06	2411.53	1956.87	2672.09	2644.57	2215.2	2380.03	1216.14	1211.66	5001.57	5490.18	4243.82	4316.48	1150.26	1072.36	1964.81	1587.47	2953.3	2538.06	1654.56
P00734	F2	Prothrombin	THRB_HUMAN	70036.9	35	TERELLESYIDGR	2623.32	2391.95	2137.83	2451.19	2112.42	2200.87	2461.82	2507.62	1440.7	1349.78	1793.75	1587.74	5673.14	4261.08	3406.51	3278.79	1369.24	1481.64	1984.66	1999.89	1817.04	1839.65	1825.78	1662.06	2411.53	1956.87	2672.09	2644.57	2215.2	2380.03	1216.14	1211.66	5001.57	5490.18	4243.82	4316.48	1150.26	1072.36	1964.81	1587.47	2953.3	2538.06	1654.56
P00734	F2	Prothrombin	THRB_HUMAN	70036.9	35	GQPSVLQVVNLPIVER	2623.32	2391.95	2137.83	2451.19	2112.42	2200.87	2461.82	2507.62	1440.7	1349.78	1793.75	1587.74	5673.14	4261.08	3406.51	3278.79	1369.24	1481.64	1984.66	1999.89	1817.04	1839.65	1825.78	1662.06	2411.53	1956.87	2672.09	2644.57	2215.2	2380.03	1216.14	1211.66	5001.57	5490.18	4243.82	4316.48	1150.26	1072.36	1964.81	1587.47	2953.3	2538.06	1654.56
P00734	F2	Prothrombin	THRB_HUMAN	70036.9	35	KPVAFSDYIHPVCLPDR	2623.32	2391.95	2137.83	2451.19	2112.42	2200.87	2461.82	2507.62	1440.7	1349.78	1793.75	1587.74	5673.14	4261.08	3406.51	3278.79	1369.24	1481.64	1984.66	1999.89	1817.04	1839.65	1825.78	1662.06	2411.53	1956.87	2672.09	2644.57	2215.2	2380.03	1216.14	1211.66	5001.57	5490.18	4243.82	4316.48	1150.26	1072.36	1964.81	1587.47	2953.3	2538.06	1654.56
P00734	F2	Prothrombin	THRB_HUMAN	70036.9	35	RGDACEGDSGGPFVMK	2623.32	2391.95	2137.83	2451.19	2112.42	2200.87	2461.82	2507.62	1440.7	1349.78	1793.75	1587.74	5673.14	4261.08	3406.51	3278.79	1369.24	1481.64	1984.66	1999.89	1817.04	1839.65	1825.78	1662.06	2411.53	1956.87	2672.09	2644.57	2215.2	2380.03	1216.14	1211.66	5001.57	5490.18	4243.82	4316.48	1150.26	1072.36	1964.81	1587.47	2953.3	2538.06	1654.56
P00734	F2	Prothrombin	THRB_HUMAN	70036.9	35	WYQMGIVSWGEGCDR	2623.32	2391.95	2137.83	2451.19	2112.42	2200.87	2461.82	2507.62	1440.7	1349.78	1793.75	1587.74	5673.14	4261.08	3406.51	3278.79	1369.24	1481.64	1984.66	1999.89	1817.04	1839.65	1825.78	1662.06	2411.53	1956.87	2672.09	2644.57	2215.2	2380.03	1216.14	1211.66	5001.57	5490.18	4243.82	4316.48	1150.26	1072.36	1964.81	1587.47	2953.3	2538.06	1654.56
P00734	F2	Prothrombin	THRB_HUMAN	70036.9	35	NIEKISMLEK	2623.32	2391.95	2137.83	2451.19	2112.42	2200.87	2461.82	2507.62	1440.7	1349.78	1793.75	1587.74	5673.14	4261.08	3406.51	3278.79	1369.24	1481.64	1984.66	1999.89	1817.04	1839.65	1825.78	1662.06	2411.53	1956.87	2672.09	2644.57	2215.2	2380.03	1216.14	1211.66	5001.57	5490.18	4243.82	4316.48	1150.26	1072.36	1964.81	1587.47	2953.3	2538.06	1654.56
P00734	F2	Prothrombin	THRB_HUMAN	70036.9	35	ETWTANVGKGQPSVLQVVNLPIVERPVCK	2623.32	2391.95	2137.83	2451.19	2112.42	2200.87	2461.82	2507.62	1440.7	1349.78	1793.75	1587.74	5673.14	4261.08	3406.51	3278.79	1369.24	1481.64	1984.66	1999.89	1817.04	1839.65	1825.78	1662.06	2411.53	1956.87	2672.09	2644.57	2215.2	2380.03	1216.14	1211.66	5001.57	5490.18	4243.82	4316.48	1150.26	1072.36	1964.81	1587.47	2953.3	2538.06	1654.56
P00736	C1R	Complement C1r subcomponent	C1R_HUMAN	80118.5	33	NLPNGDFR	1287.76	1320.63	1014.68	1164.76	950.988	1004.46	1107.13	1143.55	1579.55	2925.04	873.337	967.348	1047.26	906.977	971.776	960.344	1403.23	1167.9	915.167	883.957	1062.2	1193.82	1279.9	1252.51	995.868	957.407	894.355	1047.85	1043.49	993.448	1148.51	1278.64	1161.5	1378.17	782.552	974.132	783.47	983.279	1079.92	1220.06	955.291	1069.27	791.229
P00736	C1R	Complement C1r subcomponent	C1R_HUMAN	80118.5	33	NIGEFCGK	1287.76	1320.63	1014.68	1164.76	950.988	1004.46	1107.13	1143.55	1579.55	2925.04	873.337	967.348	1047.26	906.977	971.776	960.344	1403.23	1167.9	915.167	883.957	1062.2	1193.82	1279.9	1252.51	995.868	957.407	894.355	1047.85	1043.49	993.448	1148.51	1278.64	1161.5	1378.17	782.552	974.132	783.47	983.279	1079.92	1220.06	955.291	1069.27	791.229
P00736	C1R	Complement C1r subcomponent	C1R_HUMAN	80118.5	33	GGGALLGDR	1287.76	1320.63	1014.68	1164.76	950.988	1004.46	1107.13	1143.55	1579.55	2925.04	873.337	967.348	1047.26	906.977	971.776	960.344	1403.23	1167.9	915.167	883.957	1062.2	1193.82	1279.9	1252.51	995.868	957.407	894.355	1047.85	1043.49	993.448	1148.51	1278.64	1161.5	1378.17	782.552	974.132	783.47	983.279	1079.92	1220.06	955.291	1069.27	791.229
P00736	C1R	Complement C1r subcomponent	C1R_HUMAN	80118.5	33	DYFIATCK	1287.76	1320.63	1014.68	1164.76	950.988	1004.46	1107.13	1143.55	1579.55	2925.04	873.337	967.348	1047.26	906.977	971.776	960.344	1403.23	1167.9	915.167	883.957	1062.2	1193.82	1279.9	1252.51	995.868	957.407	894.355	1047.85	1043.49	993.448	1148.51	1278.64	1161.5	1378.17	782.552	974.132	783.47	983.279	1079.92	1220.06	955.291	1069.27	791.229
P00736	C1R	Complement C1r subcomponent	C1R_HUMAN	80118.5	33	YTTEIIK	1287.76	1320.63	1014.68	1164.76	950.988	1004.46	1107.13	1143.55	1579.55	2925.04	873.337	967.348	1047.26	906.977	971.776	960.344	1403.23	1167.9	915.167	883.957	1062.2	1193.82	1279.9	1252.51	995.868	957.407	894.355	1047.85	1043.49	993.448	1148.51	1278.64	1161.5	1378.17	782.552	974.132	783.47	983.279	1079.92	1220.06	955.291	1069.27	791.229
P00736	C1R	Complement C1r subcomponent	C1R_HUMAN	80118.5	33	CLPVCGKPVNPVEQR	1287.76	1320.63	1014.68	1164.76	950.988	1004.46	1107.13	1143.55	1579.55	2925.04	873.337	967.348	1047.26	906.977	971.776	960.344	1403.23	1167.9	915.167	883.957	1062.2	1193.82	1279.9	1252.51	995.868	957.407	894.355	1047.85	1043.49	993.448	1148.51	1278.64	1161.5	1378.17	782.552	974.132	783.47	983.279	1079.92	1220.06	955.291	1069.27	791.229
P00736	C1R	Complement C1r subcomponent	C1R_HUMAN	80118.5	33	VSVHPDYR	1287.76	1320.63	1014.68	1164.76	950.988	1004.46	1107.13	1143.55	1579.55	2925.04	873.337	967.348	1047.26	906.977	971.776	960.344	1403.23	1167.9	915.167	883.957	1062.2	1193.82	1279.9	1252.51	995.868	957.407	894.355	1047.85	1043.49	993.448	1148.51	1278.64	1161.5	1378.17	782.552	974.132	783.47	983.279	1079.92	1220.06	955.291	1069.27	791.229
P00736	C1R	Complement C1r subcomponent	C1R_HUMAN	80118.5	33	GYGFYTK	1287.76	1320.63	1014.68	1164.76	950.988	1004.46	1107.13	1143.55	1579.55	2925.04	873.337	967.348	1047.26	906.977	971.776	960.344	1403.23	1167.9	915.167	883.957	1062.2	1193.82	1279.9	1252.51	995.868	957.407	894.355	1047.85	1043.49	993.448	1148.51	1278.64	1161.5	1378.17	782.552	974.132	783.47	983.279	1079.92	1220.06	955.291	1069.27	791.229
P00736	C1R	Complement C1r subcomponent	C1R_HUMAN	80118.5	33	IQYYCHEPYYK	1287.76	1320.63	1014.68	1164.76	950.988	1004.46	1107.13	1143.55	1579.55	2925.04	873.337	967.348	1047.26	906.977	971.776	960.344	1403.23	1167.9	915.167	883.957	1062.2	1193.82	1279.9	1252.51	995.868	957.407	894.355	1047.85	1043.49	993.448	1148.51	1278.64	1161.5	1378.17	782.552	974.132	783.47	983.279	1079.92	1220.06	955.291	1069.27	791.229
P00736	C1R	Complement C1r subcomponent	C1R_HUMAN	80118.5	33	PVNPVEQR	1287.76	1320.63	1014.68	1164.76	950.988	1004.46	1107.13	1143.55	1579.55	2925.04	873.337	967.348	1047.26	906.977	971.776	960.344	1403.23	1167.9	915.167	883.957	1062.2	1193.82	1279.9	1252.51	995.868	957.407	894.355	1047.85	1043.49	993.448	1148.51	1278.64	1161.5	1378.17	782.552	974.132	783.47	983.279	1079.92	1220.06	955.291	1069.27	791.229
P00736	C1R	Complement C1r subcomponent	C1R_HUMAN	80118.5	33	VLNYVDWIKK	1287.76	1320.63	1014.68	1164.76	950.988	1004.46	1107.13	1143.55	1579.55	2925.04	873.337	967.348	1047.26	906.977	971.776	960.344	1403.23	1167.9	915.167	883.957	1062.2	1193.82	1279.9	1252.51	995.868	957.407	894.355	1047.85	1043.49	993.448	1148.51	1278.64	1161.5	1378.17	782.552	974.132	783.47	983.279	1079.92	1220.06	955.291	1069.27	791.229
P00736	C1R	Complement C1r subcomponent	C1R_HUMAN	80118.5	33	LGNHPIR	1287.76	1320.63	1014.68	1164.76	950.988	1004.46	1107.13	1143.55	1579.55	2925.04	873.337	967.348	1047.26	906.977	971.776	960.344	1403.23	1167.9	915.167	883.957	1062.2	1193.82	1279.9	1252.51	995.868	957.407	894.355	1047.85	1043.49	993.448	1148.51	1278.64	1161.5	1378.17	782.552	974.132	783.47	983.279	1079.92	1220.06	955.291	1069.27	791.229
P00736	C1R	Complement C1r subcomponent	C1R_HUMAN	80118.5	33	FCGQLGSPLGNPPGKK	1287.76	1320.63	1014.68	1164.76	950.988	1004.46	1107.13	1143.55	1579.55	2925.04	873.337	967.348	1047.26	906.977	971.776	960.344	1403.23	1167.9	915.167	883.957	1062.2	1193.82	1279.9	1252.51	995.868	957.407	894.355	1047.85	1043.49	993.448	1148.51	1278.64	1161.5	1378.17	782.552	974.132	783.47	983.279	1079.92	1220.06	955.291	1069.27	791.229
P00736	C1R	Complement C1r subcomponent	C1R_HUMAN	80118.5	33	LGNHPIRR	1287.76	1320.63	1014.68	1164.76	950.988	1004.46	1107.13	1143.55	1579.55	2925.04	873.337	967.348	1047.26	906.977	971.776	960.344	1403.23	1167.9	915.167	883.957	1062.2	1193.82	1279.9	1252.51	995.868	957.407	894.355	1047.85	1043.49	993.448	1148.51	1278.64	1161.5	1378.17	782.552	974.132	783.47	983.279	1079.92	1220.06	955.291	1069.27	791.229
P00736	C1R	Complement C1r subcomponent	C1R_HUMAN	80118.5	33	VLNYVDWIK	1287.76	1320.63	1014.68	1164.76	950.988	1004.46	1107.13	1143.55	1579.55	2925.04	873.337	967.348	1047.26	906.977	971.776	960.344	1403.23	1167.9	915.167	883.957	1062.2	1193.82	1279.9	1252.51	995.868	957.407	894.355	1047.85	1043.49	993.448	1148.51	1278.64	1161.5	1378.17	782.552	974.132	783.47	983.279	1079.92	1220.06	955.291	1069.27	791.229
P00736	C1R	Complement C1r subcomponent	C1R_HUMAN	80118.5	33	FCGQLGSPLGNPPGK	1287.76	1320.63	1014.68	1164.76	950.988	1004.46	1107.13	1143.55	1579.55	2925.04	873.337	967.348	1047.26	906.977	971.776	960.344	1403.23	1167.9	915.167	883.957	1062.2	1193.82	1279.9	1252.51	995.868	957.407	894.355	1047.85	1043.49	993.448	1148.51	1278.64	1161.5	1378.17	782.552	974.132	783.47	983.279	1079.92	1220.06	955.291	1069.27	791.229
P00736	C1R	Complement C1r subcomponent	C1R_HUMAN	80118.5	33	ESEQGVYTCTAQGIWK	1287.76	1320.63	1014.68	1164.76	950.988	1004.46	1107.13	1143.55	1579.55	2925.04	873.337	967.348	1047.26	906.977	971.776	960.344	1403.23	1167.9	915.167	883.957	1062.2	1193.82	1279.9	1252.51	995.868	957.407	894.355	1047.85	1043.49	993.448	1148.51	1278.64	1161.5	1378.17	782.552	974.132	783.47	983.279	1079.92	1220.06	955.291	1069.27	791.229
P00736	C1R	Complement C1r subcomponent	C1R_HUMAN	80118.5	33	IKDCGQPR	1287.76	1320.63	1014.68	1164.76	950.988	1004.46	1107.13	1143.55	1579.55	2925.04	873.337	967.348	1047.26	906.977	971.776	960.344	1403.23	1167.9	915.167	883.957	1062.2	1193.82	1279.9	1252.51	995.868	957.407	894.355	1047.85	1043.49	993.448	1148.51	1278.64	1161.5	1378.17	782.552	974.132	783.47	983.279	1079.92	1220.06	955.291	1069.27	791.229
P00736	C1R	Complement C1r subcomponent	C1R_HUMAN	80118.5	33	CLPVCGK	1287.76	1320.63	1014.68	1164.76	950.988	1004.46	1107.13	1143.55	1579.55	2925.04	873.337	967.348	1047.26	906.977	971.776	960.344	1403.23	1167.9	915.167	883.957	1062.2	1193.82	1279.9	1252.51	995.868	957.407	894.355	1047.85	1043.49	993.448	1148.51	1278.64	1161.5	1378.17	782.552	974.132	783.47	983.279	1079.92	1220.06	955.291	1069.27	791.229
P00736	C1R	Complement C1r subcomponent	C1R_HUMAN	80118.5	33	YTTTMGVNTYK	1287.76	1320.63	1014.68	1164.76	950.988	1004.46	1107.13	1143.55	1579.55	2925.04	873.337	967.348	1047.26	906.977	971.776	960.344	1403.23	1167.9	915.167	883.957	1062.2	1193.82	1279.9	1252.51	995.868	957.407	894.355	1047.85	1043.49	993.448	1148.51	1278.64	1161.5	1378.17	782.552	974.132	783.47	983.279	1079.92	1220.06	955.291	1069.27	791.229
P00736	C1R	Complement C1r subcomponent	C1R_HUMAN	80118.5	33	LPVANPQACENWLR	1287.76	1320.63	1014.68	1164.76	950.988	1004.46	1107.13	1143.55	1579.55	2925.04	873.337	967.348	1047.26	906.977	971.776	960.344	1403.23	1167.9	915.167	883.957	1062.2	1193.82	1279.9	1252.51	995.868	957.407	894.355	1047.85	1043.49	993.448	1148.51	1278.64	1161.5	1378.17	782.552	974.132	783.47	983.279	1079.92	1220.06	955.291	1069.27	791.229
P00736	C1R	Complement C1r subcomponent	C1R_HUMAN	80118.5	33	LRYTTEIIK	1287.76	1320.63	1014.68	1164.76	950.988	1004.46	1107.13	1143.55	1579.55	2925.04	873.337	967.348	1047.26	906.977	971.776	960.344	1403.23	1167.9	915.167	883.957	1062.2	1193.82	1279.9	1252.51	995.868	957.407	894.355	1047.85	1043.49	993.448	1148.51	1278.64	1161.5	1378.17	782.552	974.132	783.47	983.279	1079.92	1220.06	955.291	1069.27	791.229
P00736	C1R	Complement C1r subcomponent	C1R_HUMAN	80118.5	33	YTTEIIKCPQPK	1287.76	1320.63	1014.68	1164.76	950.988	1004.46	1107.13	1143.55	1579.55	2925.04	873.337	967.348	1047.26	906.977	971.776	960.344	1403.23	1167.9	915.167	883.957	1062.2	1193.82	1279.9	1252.51	995.868	957.407	894.355	1047.85	1043.49	993.448	1148.51	1278.64	1161.5	1378.17	782.552	974.132	783.47	983.279	1079.92	1220.06	955.291	1069.27	791.229
P00736	C1R	Complement C1r subcomponent	C1R_HUMAN	80118.5	33	QDACQGDSGGVFAVR	1287.76	1320.63	1014.68	1164.76	950.988	1004.46	1107.13	1143.55	1579.55	2925.04	873.337	967.348	1047.26	906.977	971.776	960.344	1403.23	1167.9	915.167	883.957	1062.2	1193.82	1279.9	1252.51	995.868	957.407	894.355	1047.85	1043.49	993.448	1148.51	1278.64	1161.5	1378.17	782.552	974.132	783.47	983.279	1079.92	1220.06	955.291	1069.27	791.229
P00736	C1R	Complement C1r subcomponent	C1R_HUMAN	80118.5	33	ESEQGVYTCTAQGIWKNEQK	1287.76	1320.63	1014.68	1164.76	950.988	1004.46	1107.13	1143.55	1579.55	2925.04	873.337	967.348	1047.26	906.977	971.776	960.344	1403.23	1167.9	915.167	883.957	1062.2	1193.82	1279.9	1252.51	995.868	957.407	894.355	1047.85	1043.49	993.448	1148.51	1278.64	1161.5	1378.17	782.552	974.132	783.47	983.279	1079.92	1220.06	955.291	1069.27	791.229
P00736	C1R	Complement C1r subcomponent	C1R_HUMAN	80118.5	33	GFLAYYQAVDLDECASR	1287.76	1320.63	1014.68	1164.76	950.988	1004.46	1107.13	1143.55	1579.55	2925.04	873.337	967.348	1047.26	906.977	971.776	960.344	1403.23	1167.9	915.167	883.957	1062.2	1193.82	1279.9	1252.51	995.868	957.407	894.355	1047.85	1043.49	993.448	1148.51	1278.64	1161.5	1378.17	782.552	974.132	783.47	983.279	1079.92	1220.06	955.291	1069.27	791.229
P00736	C1R	Complement C1r subcomponent	C1R_HUMAN	80118.5	33	FVRLPVANPQACENWLR	1287.76	1320.63	1014.68	1164.76	950.988	1004.46	1107.13	1143.55	1579.55	2925.04	873.337	967.348	1047.26	906.977	971.776	960.344	1403.23	1167.9	915.167	883.957	1062.2	1193.82	1279.9	1252.51	995.868	957.407	894.355	1047.85	1043.49	993.448	1148.51	1278.64	1161.5	1378.17	782.552	974.132	783.47	983.279	1079.92	1220.06	955.291	1069.27	791.229
P00736	C1R	Complement C1r subcomponent	C1R_HUMAN	80118.5	33	EFMSQGNK	1287.76	1320.63	1014.68	1164.76	950.988	1004.46	1107.13	1143.55	1579.55	2925.04	873.337	967.348	1047.26	906.977	971.776	960.344	1403.23	1167.9	915.167	883.957	1062.2	1193.82	1279.9	1252.51	995.868	957.407	894.355	1047.85	1043.49	993.448	1148.51	1278.64	1161.5	1378.17	782.552	974.132	783.47	983.279	1079.92	1220.06	955.291	1069.27	791.229
P00736	C1R	Complement C1r subcomponent	C1R_HUMAN	80118.5	33	LFGEVTSPLFPK	1287.76	1320.63	1014.68	1164.76	950.988	1004.46	1107.13	1143.55	1579.55	2925.04	873.337	967.348	1047.26	906.977	971.776	960.344	1403.23	1167.9	915.167	883.957	1062.2	1193.82	1279.9	1252.51	995.868	957.407	894.355	1047.85	1043.49	993.448	1148.51	1278.64	1161.5	1378.17	782.552	974.132	783.47	983.279	1079.92	1220.06	955.291	1069.27	791.229
P00736	C1R	Complement C1r subcomponent	C1R_HUMAN	80118.5	33	QGYQLIEGNQVLHSFTAVCQDDGTWHR	1287.76	1320.63	1014.68	1164.76	950.988	1004.46	1107.13	1143.55	1579.55	2925.04	873.337	967.348	1047.26	906.977	971.776	960.344	1403.23	1167.9	915.167	883.957	1062.2	1193.82	1279.9	1252.51	995.868	957.407	894.355	1047.85	1043.49	993.448	1148.51	1278.64	1161.5	1378.17	782.552	974.132	783.47	983.279	1079.92	1220.06	955.291	1069.27	791.229
P00736	C1R	Complement C1r subcomponent	C1R_HUMAN	80118.5	33	MGNFPWQVFTNIHGR	1287.76	1320.63	1014.68	1164.76	950.988	1004.46	1107.13	1143.55	1579.55	2925.04	873.337	967.348	1047.26	906.977	971.776	960.344	1403.23	1167.9	915.167	883.957	1062.2	1193.82	1279.9	1252.51	995.868	957.407	894.355	1047.85	1043.49	993.448	1148.51	1278.64	1161.5	1378.17	782.552	974.132	783.47	983.279	1079.92	1220.06	955.291	1069.27	791.229
P00736	C1R	Complement C1r subcomponent	C1R_HUMAN	80118.5	33	MDVFSQNMFCAGHPSLK	1287.76	1320.63	1014.68	1164.76	950.988	1004.46	1107.13	1143.55	1579.55	2925.04	873.337	967.348	1047.26	906.977	971.776	960.344	1403.23	1167.9	915.167	883.957	1062.2	1193.82	1279.9	1252.51	995.868	957.407	894.355	1047.85	1043.49	993.448	1148.51	1278.64	1161.5	1378.17	782.552	974.132	783.47	983.279	1079.92	1220.06	955.291	1069.27	791.229
P00736	C1R	Complement C1r subcomponent	C1R_HUMAN	80118.5	33	WVATGIVSWGIGCSR	1287.76	1320.63	1014.68	1164.76	950.988	1004.46	1107.13	1143.55	1579.55	2925.04	873.337	967.348	1047.26	906.977	971.776	960.344	1403.23	1167.9	915.167	883.957	1062.2	1193.82	1279.9	1252.51	995.868	957.407	894.355	1047.85	1043.49	993.448	1148.51	1278.64	1161.5	1378.17	782.552	974.132	783.47	983.279	1079.92	1220.06	955.291	1069.27	791.229
P00738	HP	Haptoglobin	HPT_HUMAN	45205.3	44	VGYVSGWGR	50255.6	48436.6	87627.4	84426.2	72143.1	74131.1	66532.4	70023.3	132900	154255	75105.1	75815.7	80785.4	68436.3	50653.2	47913.2	53030.2	58013.4	41940	43292.7	61771.5	54385.1	87238.5	87009.4	51449.8	53243.8	16558.6	16711.6	54293.4	50776.1	66501.9	65376.6	87985.1	88238.5	64554.8	48396.6	33754.7	34788	72486.3	67045.8	70092	59792.5	85616.2
P00738	HP	Haptoglobin	HPT_HUMAN	45205.3	44	AVGDKLPECEAVCGKPK	50255.6	48436.6	87627.4	84426.2	72143.1	74131.1	66532.4	70023.3	132900	154255	75105.1	75815.7	80785.4	68436.3	50653.2	47913.2	53030.2	58013.4	41940	43292.7	61771.5	54385.1	87238.5	87009.4	51449.8	53243.8	16558.6	16711.6	54293.4	50776.1	66501.9	65376.6	87985.1	88238.5	64554.8	48396.6	33754.7	34788	72486.3	67045.8	70092	59792.5	85616.2
P00738	HP	Haptoglobin	HPT_HUMAN	45205.3	44	SCAVAEYGVYVK	50255.6	48436.6	87627.4	84426.2	72143.1	74131.1	66532.4	70023.3	132900	154255	75105.1	75815.7	80785.4	68436.3	50653.2	47913.2	53030.2	58013.4	41940	43292.7	61771.5	54385.1	87238.5	87009.4	51449.8	53243.8	16558.6	16711.6	54293.4	50776.1	66501.9	65376.6	87985.1	88238.5	64554.8	48396.6	33754.7	34788	72486.3	67045.8	70092	59792.5	85616.2
P00738	HP	Haptoglobin	HPT_HUMAN	45205.3	44	HYEGSTVPEKK	50255.6	48436.6	87627.4	84426.2	72143.1	74131.1	66532.4	70023.3	132900	154255	75105.1	75815.7	80785.4	68436.3	50653.2	47913.2	53030.2	58013.4	41940	43292.7	61771.5	54385.1	87238.5	87009.4	51449.8	53243.8	16558.6	16711.6	54293.4	50776.1	66501.9	65376.6	87985.1	88238.5	64554.8	48396.6	33754.7	34788	72486.3	67045.8	70092	59792.5	85616.2
P00738	HP	Haptoglobin	HPT_HUMAN	45205.3	44	VTSIQDWVQK	50255.6	48436.6	87627.4	84426.2	72143.1	74131.1	66532.4	70023.3	132900	154255	75105.1	75815.7	80785.4	68436.3	50653.2	47913.2	53030.2	58013.4	41940	43292.7	61771.5	54385.1	87238.5	87009.4	51449.8	53243.8	16558.6	16711.6	54293.4	50776.1	66501.9	65376.6	87985.1	88238.5	64554.8	48396.6	33754.7	34788	72486.3	67045.8	70092	59792.5	85616.2
P00738	HP	Haptoglobin	HPT_HUMAN	45205.3	44	DIAPTLTLYVGKK	50255.6	48436.6	87627.4	84426.2	72143.1	74131.1	66532.4	70023.3	132900	154255	75105.1	75815.7	80785.4	68436.3	50653.2	47913.2	53030.2	58013.4	41940	43292.7	61771.5	54385.1	87238.5	87009.4	51449.8	53243.8	16558.6	16711.6	54293.4	50776.1	66501.9	65376.6	87985.1	88238.5	64554.8	48396.6	33754.7	34788	72486.3	67045.8	70092	59792.5	85616.2
P00738	HP	Haptoglobin	HPT_HUMAN	45205.3	44	TEGDGVYTLNDKK	50255.6	48436.6	87627.4	84426.2	72143.1	74131.1	66532.4	70023.3	132900	154255	75105.1	75815.7	80785.4	68436.3	50653.2	47913.2	53030.2	58013.4	41940	43292.7	61771.5	54385.1	87238.5	87009.4	51449.8	53243.8	16558.6	16711.6	54293.4	50776.1	66501.9	65376.6	87985.1	88238.5	64554.8	48396.6	33754.7	34788	72486.3	67045.8	70092	59792.5	85616.2
P00738	HP	Haptoglobin	HPT_HUMAN	45205.3	44	TEGDGVYTLNDK	50255.6	48436.6	87627.4	84426.2	72143.1	74131.1	66532.4	70023.3	132900	154255	75105.1	75815.7	80785.4	68436.3	50653.2	47913.2	53030.2	58013.4	41940	43292.7	61771.5	54385.1	87238.5	87009.4	51449.8	53243.8	16558.6	16711.6	54293.4	50776.1	66501.9	65376.6	87985.1	88238.5	64554.8	48396.6	33754.7	34788	72486.3	67045.8	70092	59792.5	85616.2
P00738	HP	Haptoglobin	HPT_HUMAN	45205.3	44	DYAEVGR	50255.6	48436.6	87627.4	84426.2	72143.1	74131.1	66532.4	70023.3	132900	154255	75105.1	75815.7	80785.4	68436.3	50653.2	47913.2	53030.2	58013.4	41940	43292.7	61771.5	54385.1	87238.5	87009.4	51449.8	53243.8	16558.6	16711.6	54293.4	50776.1	66501.9	65376.6	87985.1	88238.5	64554.8	48396.6	33754.7	34788	72486.3	67045.8	70092	59792.5	85616.2
P00738	HP	Haptoglobin	HPT_HUMAN	45205.3	44	HYEGSTVPEK	50255.6	48436.6	87627.4	84426.2	72143.1	74131.1	66532.4	70023.3	132900	154255	75105.1	75815.7	80785.4	68436.3	50653.2	47913.2	53030.2	58013.4	41940	43292.7	61771.5	54385.1	87238.5	87009.4	51449.8	53243.8	16558.6	16711.6	54293.4	50776.1	66501.9	65376.6	87985.1	88238.5	64554.8	48396.6	33754.7	34788	72486.3	67045.8	70092	59792.5	85616.2
P00738	HP	Haptoglobin	HPT_HUMAN	45205.3	44	QKVSVNER	50255.6	48436.6	87627.4	84426.2	72143.1	74131.1	66532.4	70023.3	132900	154255	75105.1	75815.7	80785.4	68436.3	50653.2	47913.2	53030.2	58013.4	41940	43292.7	61771.5	54385.1	87238.5	87009.4	51449.8	53243.8	16558.6	16711.6	54293.4	50776.1	66501.9	65376.6	87985.1	88238.5	64554.8	48396.6	33754.7	34788	72486.3	67045.8	70092	59792.5	85616.2
P00738	HP	Haptoglobin	HPT_HUMAN	45205.3	44	KQLVEIEK	50255.6	48436.6	87627.4	84426.2	72143.1	74131.1	66532.4	70023.3	132900	154255	75105.1	75815.7	80785.4	68436.3	50653.2	47913.2	53030.2	58013.4	41940	43292.7	61771.5	54385.1	87238.5	87009.4	51449.8	53243.8	16558.6	16711.6	54293.4	50776.1	66501.9	65376.6	87985.1	88238.5	64554.8	48396.6	33754.7	34788	72486.3	67045.8	70092	59792.5	85616.2
P00738	HP	Haptoglobin	HPT_HUMAN	45205.3	44	AVGDKLPECEAVCGK	50255.6	48436.6	87627.4	84426.2	72143.1	74131.1	66532.4	70023.3	132900	154255	75105.1	75815.7	80785.4	68436.3	50653.2	47913.2	53030.2	58013.4	41940	43292.7	61771.5	54385.1	87238.5	87009.4	51449.8	53243.8	16558.6	16711.6	54293.4	50776.1	66501.9	65376.6	87985.1	88238.5	64554.8	48396.6	33754.7	34788	72486.3	67045.8	70092	59792.5	85616.2
P00738	HP	Haptoglobin	HPT_HUMAN	45205.3	44	DIAPTLTLYVGK	50255.6	48436.6	87627.4	84426.2	72143.1	74131.1	66532.4	70023.3	132900	154255	75105.1	75815.7	80785.4	68436.3	50653.2	47913.2	53030.2	58013.4	41940	43292.7	61771.5	54385.1	87238.5	87009.4	51449.8	53243.8	16558.6	16711.6	54293.4	50776.1	66501.9	65376.6	87985.1	88238.5	64554.8	48396.6	33754.7	34788	72486.3	67045.8	70092	59792.5	85616.2
P00738	HP	Haptoglobin	HPT_HUMAN	45205.3	44	LPECEAVCGKPK	50255.6	48436.6	87627.4	84426.2	72143.1	74131.1	66532.4	70023.3	132900	154255	75105.1	75815.7	80785.4	68436.3	50653.2	47913.2	53030.2	58013.4	41940	43292.7	61771.5	54385.1	87238.5	87009.4	51449.8	53243.8	16558.6	16711.6	54293.4	50776.1	66501.9	65376.6	87985.1	88238.5	64554.8	48396.6	33754.7	34788	72486.3	67045.8	70092	59792.5	85616.2
P00738	HP	Haptoglobin	HPT_HUMAN	45205.3	44	LRTEGDGVYTLNDKK	50255.6	48436.6	87627.4	84426.2	72143.1	74131.1	66532.4	70023.3	132900	154255	75105.1	75815.7	80785.4	68436.3	50653.2	47913.2	53030.2	58013.4	41940	43292.7	61771.5	54385.1	87238.5	87009.4	51449.8	53243.8	16558.6	16711.6	54293.4	50776.1	66501.9	65376.6	87985.1	88238.5	64554.8	48396.6	33754.7	34788	72486.3	67045.8	70092	59792.5	85616.2
P00738	HP	Haptoglobin	HPT_HUMAN	45205.3	44	LRTEGDGVYTLNDK	50255.6	48436.6	87627.4	84426.2	72143.1	74131.1	66532.4	70023.3	132900	154255	75105.1	75815.7	80785.4	68436.3	50653.2	47913.2	53030.2	58013.4	41940	43292.7	61771.5	54385.1	87238.5	87009.4	51449.8	53243.8	16558.6	16711.6	54293.4	50776.1	66501.9	65376.6	87985.1	88238.5	64554.8	48396.6	33754.7	34788	72486.3	67045.8	70092	59792.5	85616.2
P00738	HP	Haptoglobin	HPT_HUMAN	45205.3	44	NPANPVQR	50255.6	48436.6	87627.4	84426.2	72143.1	74131.1	66532.4	70023.3	132900	154255	75105.1	75815.7	80785.4	68436.3	50653.2	47913.2	53030.2	58013.4	41940	43292.7	61771.5	54385.1	87238.5	87009.4	51449.8	53243.8	16558.6	16711.6	54293.4	50776.1	66501.9	65376.6	87985.1	88238.5	64554.8	48396.6	33754.7	34788	72486.3	67045.8	70092	59792.5	85616.2
P00738	HP	Haptoglobin	HPT_HUMAN	45205.3	44	YQCKNYYK	50255.6	48436.6	87627.4	84426.2	72143.1	74131.1	66532.4	70023.3	132900	154255	75105.1	75815.7	80785.4	68436.3	50653.2	47913.2	53030.2	58013.4	41940	43292.7	61771.5	54385.1	87238.5	87009.4	51449.8	53243.8	16558.6	16711.6	54293.4	50776.1	66501.9	65376.6	87985.1	88238.5	64554.8	48396.6	33754.7	34788	72486.3	67045.8	70092	59792.5	85616.2
P00738	HP	Haptoglobin	HPT_HUMAN	45205.3	44	VVLHPNYSQVDIGLIK	50255.6	48436.6	87627.4	84426.2	72143.1	74131.1	66532.4	70023.3	132900	154255	75105.1	75815.7	80785.4	68436.3	50653.2	47913.2	53030.2	58013.4	41940	43292.7	61771.5	54385.1	87238.5	87009.4	51449.8	53243.8	16558.6	16711.6	54293.4	50776.1	66501.9	65376.6	87985.1	88238.5	64554.8	48396.6	33754.7	34788	72486.3	67045.8	70092	59792.5	85616.2
P00738	HP	Haptoglobin	HPT_HUMAN	45205.3	44	VMPICLPSK	50255.6	48436.6	87627.4	84426.2	72143.1	74131.1	66532.4	70023.3	132900	154255	75105.1	75815.7	80785.4	68436.3	50653.2	47913.2	53030.2	58013.4	41940	43292.7	61771.5	54385.1	87238.5	87009.4	51449.8	53243.8	16558.6	16711.6	54293.4	50776.1	66501.9	65376.6	87985.1	88238.5	64554.8	48396.6	33754.7	34788	72486.3	67045.8	70092	59792.5	85616.2
P00738	HP	Haptoglobin	HPT_HUMAN	45205.3	44	NANFKFTDHLK	50255.6	48436.6	87627.4	84426.2	72143.1	74131.1	66532.4	70023.3	132900	154255	75105.1	75815.7	80785.4	68436.3	50653.2	47913.2	53030.2	58013.4	41940	43292.7	61771.5	54385.1	87238.5	87009.4	51449.8	53243.8	16558.6	16711.6	54293.4	50776.1	66501.9	65376.6	87985.1	88238.5	64554.8	48396.6	33754.7	34788	72486.3	67045.8	70092	59792.5	85616.2
P00738	HP	Haptoglobin	HPT_HUMAN	45205.3	44	SPVGVQPILNEHTFCAGMSK	50255.6	48436.6	87627.4	84426.2	72143.1	74131.1	66532.4	70023.3	132900	154255	75105.1	75815.7	80785.4	68436.3	50653.2	47913.2	53030.2	58013.4	41940	43292.7	61771.5	54385.1	87238.5	87009.4	51449.8	53243.8	16558.6	16711.6	54293.4	50776.1	66501.9	65376.6	87985.1	88238.5	64554.8	48396.6	33754.7	34788	72486.3	67045.8	70092	59792.5	85616.2
P00738	HP	Haptoglobin	HPT_HUMAN	45205.3	44	LKQKVSVNER	50255.6	48436.6	87627.4	84426.2	72143.1	74131.1	66532.4	70023.3	132900	154255	75105.1	75815.7	80785.4	68436.3	50653.2	47913.2	53030.2	58013.4	41940	43292.7	61771.5	54385.1	87238.5	87009.4	51449.8	53243.8	16558.6	16711.6	54293.4	50776.1	66501.9	65376.6	87985.1	88238.5	64554.8	48396.6	33754.7	34788	72486.3	67045.8	70092	59792.5	85616.2
P00738	HP	Haptoglobin	HPT_HUMAN	45205.3	44	VMPICLPSKDYAEVGR	50255.6	48436.6	87627.4	84426.2	72143.1	74131.1	66532.4	70023.3	132900	154255	75105.1	75815.7	80785.4	68436.3	50653.2	47913.2	53030.2	58013.4	41940	43292.7	61771.5	54385.1	87238.5	87009.4	51449.8	53243.8	16558.6	16711.6	54293.4	50776.1	66501.9	65376.6	87985.1	88238.5	64554.8	48396.6	33754.7	34788	72486.3	67045.8	70092	59792.5	85616.2
P00738	HP	Haptoglobin	HPT_HUMAN	45205.3	44	LRTEGDGVYTLNNEKQWINK	50255.6	48436.6	87627.4	84426.2	72143.1	74131.1	66532.4	70023.3	132900	154255	75105.1	75815.7	80785.4	68436.3	50653.2	47913.2	53030.2	58013.4	41940	43292.7	61771.5	54385.1	87238.5	87009.4	51449.8	53243.8	16558.6	16711.6	54293.4	50776.1	66501.9	65376.6	87985.1	88238.5	64554.8	48396.6	33754.7	34788	72486.3	67045.8	70092	59792.5	85616.2
P00738	HP	Haptoglobin	HPT_HUMAN	45205.3	44	TEGDGVYTLNNEKQWINK	50255.6	48436.6	87627.4	84426.2	72143.1	74131.1	66532.4	70023.3	132900	154255	75105.1	75815.7	80785.4	68436.3	50653.2	47913.2	53030.2	58013.4	41940	43292.7	61771.5	54385.1	87238.5	87009.4	51449.8	53243.8	16558.6	16711.6	54293.4	50776.1	66501.9	65376.6	87985.1	88238.5	64554.8	48396.6	33754.7	34788	72486.3	67045.8	70092	59792.5	85616.2
P00738	HP	Haptoglobin	HPT_HUMAN	45205.3	44	GSFPWQAK	50255.6	48436.6	87627.4	84426.2	72143.1	74131.1	66532.4	70023.3	132900	154255	75105.1	75815.7	80785.4	68436.3	50653.2	47913.2	53030.2	58013.4	41940	43292.7	61771.5	54385.1	87238.5	87009.4	51449.8	53243.8	16558.6	16711.6	54293.4	50776.1	66501.9	65376.6	87985.1	88238.5	64554.8	48396.6	33754.7	34788	72486.3	67045.8	70092	59792.5	85616.2
P00738	HP	Haptoglobin	HPT_HUMAN	45205.3	44	ILGGHLDAK	50255.6	48436.6	87627.4	84426.2	72143.1	74131.1	66532.4	70023.3	132900	154255	75105.1	75815.7	80785.4	68436.3	50653.2	47913.2	53030.2	58013.4	41940	43292.7	61771.5	54385.1	87238.5	87009.4	51449.8	53243.8	16558.6	16711.6	54293.4	50776.1	66501.9	65376.6	87985.1	88238.5	64554.8	48396.6	33754.7	34788	72486.3	67045.8	70092	59792.5	85616.2
P00738	HP	Haptoglobin	HPT_HUMAN	45205.3	44	QLVEIEK	50255.6	48436.6	87627.4	84426.2	72143.1	74131.1	66532.4	70023.3	132900	154255	75105.1	75815.7	80785.4	68436.3	50653.2	47913.2	53030.2	58013.4	41940	43292.7	61771.5	54385.1	87238.5	87009.4	51449.8	53243.8	16558.6	16711.6	54293.4	50776.1	66501.9	65376.6	87985.1	88238.5	64554.8	48396.6	33754.7	34788	72486.3	67045.8	70092	59792.5	85616.2
P00738	HP	Haptoglobin	HPT_HUMAN	45205.3	44	TEGDGVYTLNDKKQWINK	50255.6	48436.6	87627.4	84426.2	72143.1	74131.1	66532.4	70023.3	132900	154255	75105.1	75815.7	80785.4	68436.3	50653.2	47913.2	53030.2	58013.4	41940	43292.7	61771.5	54385.1	87238.5	87009.4	51449.8	53243.8	16558.6	16711.6	54293.4	50776.1	66501.9	65376.6	87985.1	88238.5	64554.8	48396.6	33754.7	34788	72486.3	67045.8	70092	59792.5	85616.2
P00738	HP	Haptoglobin	HPT_HUMAN	45205.3	44	AVGDKLPECEADDGCPKPPEIAHGYVEHSVR	50255.6	48436.6	87627.4	84426.2	72143.1	74131.1	66532.4	70023.3	132900	154255	75105.1	75815.7	80785.4	68436.3	50653.2	47913.2	53030.2	58013.4	41940	43292.7	61771.5	54385.1	87238.5	87009.4	51449.8	53243.8	16558.6	16711.6	54293.4	50776.1	66501.9	65376.6	87985.1	88238.5	64554.8	48396.6	33754.7	34788	72486.3	67045.8	70092	59792.5	85616.2
P00738	HP	Haptoglobin	HPT_HUMAN	45205.3	44	LPECEAVCGK	50255.6	48436.6	87627.4	84426.2	72143.1	74131.1	66532.4	70023.3	132900	154255	75105.1	75815.7	80785.4	68436.3	50653.2	47913.2	53030.2	58013.4	41940	43292.7	61771.5	54385.1	87238.5	87009.4	51449.8	53243.8	16558.6	16711.6	54293.4	50776.1	66501.9	65376.6	87985.1	88238.5	64554.8	48396.6	33754.7	34788	72486.3	67045.8	70092	59792.5	85616.2
P00738	HP	Haptoglobin	HPT_HUMAN	45205.3	44	YQCKNYYKLR	50255.6	48436.6	87627.4	84426.2	72143.1	74131.1	66532.4	70023.3	132900	154255	75105.1	75815.7	80785.4	68436.3	50653.2	47913.2	53030.2	58013.4	41940	43292.7	61771.5	54385.1	87238.5	87009.4	51449.8	53243.8	16558.6	16711.6	54293.4	50776.1	66501.9	65376.6	87985.1	88238.5	64554.8	48396.6	33754.7	34788	72486.3	67045.8	70092	59792.5	85616.2
P00738	HP	Haptoglobin	HPT_HUMAN	45205.3	44	TEGDGVYTLNNEK	50255.6	48436.6	87627.4	84426.2	72143.1	74131.1	66532.4	70023.3	132900	154255	75105.1	75815.7	80785.4	68436.3	50653.2	47913.2	53030.2	58013.4	41940	43292.7	61771.5	54385.1	87238.5	87009.4	51449.8	53243.8	16558.6	16711.6	54293.4	50776.1	66501.9	65376.6	87985.1	88238.5	64554.8	48396.6	33754.7	34788	72486.3	67045.8	70092	59792.5	85616.2
P00738	HP	Haptoglobin	HPT_HUMAN	45205.3	44	LPECEADDGCPKPPEIAHGYVEHSVR	50255.6	48436.6	87627.4	84426.2	72143.1	74131.1	66532.4	70023.3	132900	154255	75105.1	75815.7	80785.4	68436.3	50653.2	47913.2	53030.2	58013.4	41940	43292.7	61771.5	54385.1	87238.5	87009.4	51449.8	53243.8	16558.6	16711.6	54293.4	50776.1	66501.9	65376.6	87985.1	88238.5	64554.8	48396.6	33754.7	34788	72486.3	67045.8	70092	59792.5	85616.2
P00738	HP	Haptoglobin	HPT_HUMAN	45205.3	44	LRTEGDGVYTLNNEK	50255.6	48436.6	87627.4	84426.2	72143.1	74131.1	66532.4	70023.3	132900	154255	75105.1	75815.7	80785.4	68436.3	50653.2	47913.2	53030.2	58013.4	41940	43292.7	61771.5	54385.1	87238.5	87009.4	51449.8	53243.8	16558.6	16711.6	54293.4	50776.1	66501.9	65376.6	87985.1	88238.5	64554.8	48396.6	33754.7	34788	72486.3	67045.8	70092	59792.5	85616.2
P00738	HP	Haptoglobin	HPT_HUMAN	45205.3	44	YVMLPVADQDQCIR	50255.6	48436.6	87627.4	84426.2	72143.1	74131.1	66532.4	70023.3	132900	154255	75105.1	75815.7	80785.4	68436.3	50653.2	47913.2	53030.2	58013.4	41940	43292.7	61771.5	54385.1	87238.5	87009.4	51449.8	53243.8	16558.6	16711.6	54293.4	50776.1	66501.9	65376.6	87985.1	88238.5	64554.8	48396.6	33754.7	34788	72486.3	67045.8	70092	59792.5	85616.2
P00738	HP	Haptoglobin	HPT_HUMAN	45205.3	44	HYEGSTVPEKKTPK	50255.6	48436.6	87627.4	84426.2	72143.1	74131.1	66532.4	70023.3	132900	154255	75105.1	75815.7	80785.4	68436.3	50653.2	47913.2	53030.2	58013.4	41940	43292.7	61771.5	54385.1	87238.5	87009.4	51449.8	53243.8	16558.6	16711.6	54293.4	50776.1	66501.9	65376.6	87985.1	88238.5	64554.8	48396.6	33754.7	34788	72486.3	67045.8	70092	59792.5	85616.2
P00738	HP	Haptoglobin	HPT_HUMAN	45205.3	44	ILGGHLDAKGSFPWQAK	50255.6	48436.6	87627.4	84426.2	72143.1	74131.1	66532.4	70023.3	132900	154255	75105.1	75815.7	80785.4	68436.3	50653.2	47913.2	53030.2	58013.4	41940	43292.7	61771.5	54385.1	87238.5	87009.4	51449.8	53243.8	16558.6	16711.6	54293.4	50776.1	66501.9	65376.6	87985.1	88238.5	64554.8	48396.6	33754.7	34788	72486.3	67045.8	70092	59792.5	85616.2
P00738	HP	Haptoglobin	HPT_HUMAN	45205.3	44	PKNPANPVQR	50255.6	48436.6	87627.4	84426.2	72143.1	74131.1	66532.4	70023.3	132900	154255	75105.1	75815.7	80785.4	68436.3	50653.2	47913.2	53030.2	58013.4	41940	43292.7	61771.5	54385.1	87238.5	87009.4	51449.8	53243.8	16558.6	16711.6	54293.4	50776.1	66501.9	65376.6	87985.1	88238.5	64554.8	48396.6	33754.7	34788	72486.3	67045.8	70092	59792.5	85616.2
P00738	HP	Haptoglobin	HPT_HUMAN	45205.3	44	AVGDKLPECEADDGCPK	50255.6	48436.6	87627.4	84426.2	72143.1	74131.1	66532.4	70023.3	132900	154255	75105.1	75815.7	80785.4	68436.3	50653.2	47913.2	53030.2	58013.4	41940	43292.7	61771.5	54385.1	87238.5	87009.4	51449.8	53243.8	16558.6	16711.6	54293.4	50776.1	66501.9	65376.6	87985.1	88238.5	64554.8	48396.6	33754.7	34788	72486.3	67045.8	70092	59792.5	85616.2
P00738	HP	Haptoglobin	HPT_HUMAN	45205.3	44	YVMLPVADQDQCIRHYEGSTVPEK	50255.6	48436.6	87627.4	84426.2	72143.1	74131.1	66532.4	70023.3	132900	154255	75105.1	75815.7	80785.4	68436.3	50653.2	47913.2	53030.2	58013.4	41940	43292.7	61771.5	54385.1	87238.5	87009.4	51449.8	53243.8	16558.6	16711.6	54293.4	50776.1	66501.9	65376.6	87985.1	88238.5	64554.8	48396.6	33754.7	34788	72486.3	67045.8	70092	59792.5	85616.2
P00738	HP	Haptoglobin	HPT_HUMAN	45205.3	44	TPKSPVGVQPILNEHTFCAGMSK	50255.6	48436.6	87627.4	84426.2	72143.1	74131.1	66532.4	70023.3	132900	154255	75105.1	75815.7	80785.4	68436.3	50653.2	47913.2	53030.2	58013.4	41940	43292.7	61771.5	54385.1	87238.5	87009.4	51449.8	53243.8	16558.6	16711.6	54293.4	50776.1	66501.9	65376.6	87985.1	88238.5	64554.8	48396.6	33754.7	34788	72486.3	67045.8	70092	59792.5	85616.2
P00739	HPR	Haptoglobin-related protein	HPTR_HUMAN	39029.6	8	NYAEVGR	126.484	114.943	466.051	492.89	292.226	316.681	938.405	852.426	97.8129	122.33	185.485	183.413	105.37	91.3653	165.598	137.455	603.806	695.649	237.749	273.145	384.396	272.335	477.75	443.652	739.517	609.688	533.704	447.112	166.576	181.542	322.937	401.734	369.595	272.285	513.758	328.001	280.694	243.113	97.5048	78.2073	1048.66	1024.64	681.574
P00739	HPR	Haptoglobin-related protein	HPTR_HUMAN	39029.6	8	VGYVSGWGQSDNFK	126.484	114.943	466.051	492.89	292.226	316.681	938.405	852.426	97.8129	122.33	185.485	183.413	105.37	91.3653	165.598	137.455	603.806	695.649	237.749	273.145	384.396	272.335	477.75	443.652	739.517	609.688	533.704	447.112	166.576	181.542	322.937	401.734	369.595	272.285	513.758	328.001	280.694	243.113	97.5048	78.2073	1048.66	1024.64	681.574
P00739	HPR	Haptoglobin-related protein	HPTR_HUMAN	39029.6	8	QKVLVNER	126.484	114.943	466.051	492.89	292.226	316.681	938.405	852.426	97.8129	122.33	185.485	183.413	105.37	91.3653	165.598	137.455	603.806	695.649	237.749	273.145	384.396	272.335	477.75	443.652	739.517	609.688	533.704	447.112	166.576	181.542	322.937	401.734	369.595	272.285	513.758	328.001	280.694	243.113	97.5048	78.2073	1048.66	1024.64	681.574
P00739	HPR	Haptoglobin-related protein	HPTR_HUMAN	39029.6	8	VTSIQHWVQK	126.484	114.943	466.051	492.89	292.226	316.681	938.405	852.426	97.8129	122.33	185.485	183.413	105.37	91.3653	165.598	137.455	603.806	695.649	237.749	273.145	384.396	272.335	477.75	443.652	739.517	609.688	533.704	447.112	166.576	181.542	322.937	401.734	369.595	272.285	513.758	328.001	280.694	243.113	97.5048	78.2073	1048.66	1024.64	681.574
P00739	HPR	Haptoglobin-related protein	HPTR_HUMAN	39029.6	8	VVLHPNYHQVDIGLIK	126.484	114.943	466.051	492.89	292.226	316.681	938.405	852.426	97.8129	122.33	185.485	183.413	105.37	91.3653	165.598	137.455	603.806	695.649	237.749	273.145	384.396	272.335	477.75	443.652	739.517	609.688	533.704	447.112	166.576	181.542	322.937	401.734	369.595	272.285	513.758	328.001	280.694	243.113	97.5048	78.2073	1048.66	1024.64	681.574
P00739	HPR	Haptoglobin-related protein	HPTR_HUMAN	39029.6	8	VGYVSGWGQSDNFKLTDHLK	126.484	114.943	466.051	492.89	292.226	316.681	938.405	852.426	97.8129	122.33	185.485	183.413	105.37	91.3653	165.598	137.455	603.806	695.649	237.749	273.145	384.396	272.335	477.75	443.652	739.517	609.688	533.704	447.112	166.576	181.542	322.937	401.734	369.595	272.285	513.758	328.001	280.694	243.113	97.5048	78.2073	1048.66	1024.64	681.574
P00739	HPR	Haptoglobin-related protein	HPTR_HUMAN	39029.6	8	SPVGVQPILNEHTFCVGMSK	126.484	114.943	466.051	492.89	292.226	316.681	938.405	852.426	97.8129	122.33	185.485	183.413	105.37	91.3653	165.598	137.455	603.806	695.649	237.749	273.145	384.396	272.335	477.75	443.652	739.517	609.688	533.704	447.112	166.576	181.542	322.937	401.734	369.595	272.285	513.758	328.001	280.694	243.113	97.5048	78.2073	1048.66	1024.64	681.574
P00739	HPR	Haptoglobin-related protein	HPTR_HUMAN	39029.6	8	VMPICLPSKNYAEVGR	126.484	114.943	466.051	492.89	292.226	316.681	938.405	852.426	97.8129	122.33	185.485	183.413	105.37	91.3653	165.598	137.455	603.806	695.649	237.749	273.145	384.396	272.335	477.75	443.652	739.517	609.688	533.704	447.112	166.576	181.542	322.937	401.734	369.595	272.285	513.758	328.001	280.694	243.113	97.5048	78.2073	1048.66	1024.64	681.574
P00740	F9	Coagulation factor IX	FA9_HUMAN	51778.4	13	SCEPAVPFPCGR	396.247	462.199	340.788	320	399.739	385.434	647.948	677.163	435.152	608.092	228.451	185.576	474.873	362.513	275.824	239.779	352.958	315.521	238.588	215.711	396.88	426.362	513.916	461.99	245.27	262.891	161.464	197.136	223.308	225.792	353.621	370.235	145.318	180.53	183.016	374.169	255.162	213.9	156.984	119.965	120.738	348.793	208.454
P00740	F9	Coagulation factor IX	FA9_HUMAN	51778.4	13	NCELDVTCNIK	396.247	462.199	340.788	320	399.739	385.434	647.948	677.163	435.152	608.092	228.451	185.576	474.873	362.513	275.824	239.779	352.958	315.521	238.588	215.711	396.88	426.362	513.916	461.99	245.27	262.891	161.464	197.136	223.308	225.792	353.621	370.235	145.318	180.53	183.016	374.169	255.162	213.9	156.984	119.965	120.738	348.793	208.454
P00740	F9	Coagulation factor IX	FA9_HUMAN	51778.4	13	VVCSCTEGYR	396.247	462.199	340.788	320	399.739	385.434	647.948	677.163	435.152	608.092	228.451	185.576	474.873	362.513	275.824	239.779	352.958	315.521	238.588	215.711	396.88	426.362	513.916	461.99	245.27	262.891	161.464	197.136	223.308	225.792	353.621	370.235	145.318	180.53	183.016	374.169	255.162	213.9	156.984	119.965	120.738	348.793	208.454
P00740	F9	Coagulation factor IX	FA9_HUMAN	51778.4	13	VSVSQTSK	396.247	462.199	340.788	320	399.739	385.434	647.948	677.163	435.152	608.092	228.451	185.576	474.873	362.513	275.824	239.779	352.958	315.521	238.588	215.711	396.88	426.362	513.916	461.99	245.27	262.891	161.464	197.136	223.308	225.792	353.621	370.235	145.318	180.53	183.016	374.169	255.162	213.9	156.984	119.965	120.738	348.793	208.454
P00740	F9	Coagulation factor IX	FA9_HUMAN	51778.4	13	SALVLQYLR	396.247	462.199	340.788	320	399.739	385.434	647.948	677.163	435.152	608.092	228.451	185.576	474.873	362.513	275.824	239.779	352.958	315.521	238.588	215.711	396.88	426.362	513.916	461.99	245.27	262.891	161.464	197.136	223.308	225.792	353.621	370.235	145.318	180.53	183.016	374.169	255.162	213.9	156.984	119.965	120.738	348.793	208.454
P00740	F9	Coagulation factor IX	FA9_HUMAN	51778.4	13	VDAFCGGSIVNEK	396.247	462.199	340.788	320	399.739	385.434	647.948	677.163	435.152	608.092	228.451	185.576	474.873	362.513	275.824	239.779	352.958	315.521	238.588	215.711	396.88	426.362	513.916	461.99	245.27	262.891	161.464	197.136	223.308	225.792	353.621	370.235	145.318	180.53	183.016	374.169	255.162	213.9	156.984	119.965	120.738	348.793	208.454
P00740	F9	Coagulation factor IX	FA9_HUMAN	51778.4	13	FGSGYVSGWGR	396.247	462.199	340.788	320	399.739	385.434	647.948	677.163	435.152	608.092	228.451	185.576	474.873	362.513	275.824	239.779	352.958	315.521	238.588	215.711	396.88	426.362	513.916	461.99	245.27	262.891	161.464	197.136	223.308	225.792	353.621	370.235	145.318	180.53	183.016	374.169	255.162	213.9	156.984	119.965	120.738	348.793	208.454
P00740	F9	Coagulation factor IX	FA9_HUMAN	51778.4	13	IIPHHNYNAAINK	396.247	462.199	340.788	320	399.739	385.434	647.948	677.163	435.152	608.092	228.451	185.576	474.873	362.513	275.824	239.779	352.958	315.521	238.588	215.711	396.88	426.362	513.916	461.99	245.27	262.891	161.464	197.136	223.308	225.792	353.621	370.235	145.318	180.53	183.016	374.169	255.162	213.9	156.984	119.965	120.738	348.793	208.454
P00740	F9	Coagulation factor IX	FA9_HUMAN	51778.4	13	NSADNKVVCSCTEGYR	396.247	462.199	340.788	320	399.739	385.434	647.948	677.163	435.152	608.092	228.451	185.576	474.873	362.513	275.824	239.779	352.958	315.521	238.588	215.711	396.88	426.362	513.916	461.99	245.27	262.891	161.464	197.136	223.308	225.792	353.621	370.235	145.318	180.53	183.016	374.169	255.162	213.9	156.984	119.965	120.738	348.793	208.454
P00740	F9	Coagulation factor IX	FA9_HUMAN	51778.4	13	ITVVAGEHNIEETEHTEQKR	396.247	462.199	340.788	320	399.739	385.434	647.948	677.163	435.152	608.092	228.451	185.576	474.873	362.513	275.824	239.779	352.958	315.521	238.588	215.711	396.88	426.362	513.916	461.99	245.27	262.891	161.464	197.136	223.308	225.792	353.621	370.235	145.318	180.53	183.016	374.169	255.162	213.9	156.984	119.965	120.738	348.793	208.454
P00740	F9	Coagulation factor IX	FA9_HUMAN	51778.4	13	WIVTAAHCVETGVK	396.247	462.199	340.788	320	399.739	385.434	647.948	677.163	435.152	608.092	228.451	185.576	474.873	362.513	275.824	239.779	352.958	315.521	238.588	215.711	396.88	426.362	513.916	461.99	245.27	262.891	161.464	197.136	223.308	225.792	353.621	370.235	145.318	180.53	183.016	374.169	255.162	213.9	156.984	119.965	120.738	348.793	208.454
P00740	F9	Coagulation factor IX	FA9_HUMAN	51778.4	13	EYTNIFLK	396.247	462.199	340.788	320	399.739	385.434	647.948	677.163	435.152	608.092	228.451	185.576	474.873	362.513	275.824	239.779	352.958	315.521	238.588	215.711	396.88	426.362	513.916	461.99	245.27	262.891	161.464	197.136	223.308	225.792	353.621	370.235	145.318	180.53	183.016	374.169	255.162	213.9	156.984	119.965	120.738	348.793	208.454
P00740	F9	Coagulation factor IX	FA9_HUMAN	51778.4	13	LEEFVQGNLER	396.247	462.199	340.788	320	399.739	385.434	647.948	677.163	435.152	608.092	228.451	185.576	474.873	362.513	275.824	239.779	352.958	315.521	238.588	215.711	396.88	426.362	513.916	461.99	245.27	262.891	161.464	197.136	223.308	225.792	353.621	370.235	145.318	180.53	183.016	374.169	255.162	213.9	156.984	119.965	120.738	348.793	208.454
P00742	F10	Coagulation factor X	FA10_HUMAN	54731.7	15	TGIVSGFGR	906.067	961.484	711.711	630.827	440.658	578.819	509.574	580.41	713.092	1574.34	938.885	864.546	1153.86	653.061	984.246	752.274	823.714	752.601	770.952	558.851	426.754	587.315	620.761	657.038	660.649	571.314	664.793	623.997	826.007	646.457	525.163	621.929	1976.21	1242.79	1711.65	1466.51	396.885	444.28	742.307	746.699	1348.71	2223.92	359.569
P00742	F10	Coagulation factor X	FA10_HUMAN	54731.7	15	ACIPTGPYPCGK	906.067	961.484	711.711	630.827	440.658	578.819	509.574	580.41	713.092	1574.34	938.885	864.546	1153.86	653.061	984.246	752.274	823.714	752.601	770.952	558.851	426.754	587.315	620.761	657.038	660.649	571.314	664.793	623.997	826.007	646.457	525.163	621.929	1976.21	1242.79	1711.65	1466.51	396.885	444.28	742.307	746.699	1348.71	2223.92	359.569
P00742	F10	Coagulation factor X	FA10_HUMAN	54731.7	15	GYTLADNGK	906.067	961.484	711.711	630.827	440.658	578.819	509.574	580.41	713.092	1574.34	938.885	864.546	1153.86	653.061	984.246	752.274	823.714	752.601	770.952	558.851	426.754	587.315	620.761	657.038	660.649	571.314	664.793	623.997	826.007	646.457	525.163	621.929	1976.21	1242.79	1711.65	1466.51	396.885	444.28	742.307	746.699	1348.71	2223.92	359.569
P00742	F10	Coagulation factor X	FA10_HUMAN	54731.7	15	LKTPITFR	906.067	961.484	711.711	630.827	440.658	578.819	509.574	580.41	713.092	1574.34	938.885	864.546	1153.86	653.061	984.246	752.274	823.714	752.601	770.952	558.851	426.754	587.315	620.761	657.038	660.649	571.314	664.793	623.997	826.007	646.457	525.163	621.929	1976.21	1242.79	1711.65	1466.51	396.885	444.28	742.307	746.699	1348.71	2223.92	359.569
P00742	F10	Coagulation factor X	FA10_HUMAN	54731.7	15	NCELFTR	906.067	961.484	711.711	630.827	440.658	578.819	509.574	580.41	713.092	1574.34	938.885	864.546	1153.86	653.061	984.246	752.274	823.714	752.601	770.952	558.851	426.754	587.315	620.761	657.038	660.649	571.314	664.793	623.997	826.007	646.457	525.163	621.929	1976.21	1242.79	1711.65	1466.51	396.885	444.28	742.307	746.699	1348.71	2223.92	359.569
P00742	F10	Coagulation factor X	FA10_HUMAN	54731.7	15	NCELFTRK	906.067	961.484	711.711	630.827	440.658	578.819	509.574	580.41	713.092	1574.34	938.885	864.546	1153.86	653.061	984.246	752.274	823.714	752.601	770.952	558.851	426.754	587.315	620.761	657.038	660.649	571.314	664.793	623.997	826.007	646.457	525.163	621.929	1976.21	1242.79	1711.65	1466.51	396.885	444.28	742.307	746.699	1348.71	2223.92	359.569
P00742	F10	Coagulation factor X	FA10_HUMAN	54731.7	15	QEDACQGDSGGPHVTR	906.067	961.484	711.711	630.827	440.658	578.819	509.574	580.41	713.092	1574.34	938.885	864.546	1153.86	653.061	984.246	752.274	823.714	752.601	770.952	558.851	426.754	587.315	620.761	657.038	660.649	571.314	664.793	623.997	826.007	646.457	525.163	621.929	1976.21	1242.79	1711.65	1466.51	396.885	444.28	742.307	746.699	1348.71	2223.92	359.569
P00742	F10	Coagulation factor X	FA10_HUMAN	54731.7	15	IVGGQECK	906.067	961.484	711.711	630.827	440.658	578.819	509.574	580.41	713.092	1574.34	938.885	864.546	1153.86	653.061	984.246	752.274	823.714	752.601	770.952	558.851	426.754	587.315	620.761	657.038	660.649	571.314	664.793	623.997	826.007	646.457	525.163	621.929	1976.21	1242.79	1711.65	1466.51	396.885	444.28	742.307	746.699	1348.71	2223.92	359.569
P00742	F10	Coagulation factor X	FA10_HUMAN	54731.7	15	YKDGDQCETSPCQNQGK	906.067	961.484	711.711	630.827	440.658	578.819	509.574	580.41	713.092	1574.34	938.885	864.546	1153.86	653.061	984.246	752.274	823.714	752.601	770.952	558.851	426.754	587.315	620.761	657.038	660.649	571.314	664.793	623.997	826.007	646.457	525.163	621.929	1976.21	1242.79	1711.65	1466.51	396.885	444.28	742.307	746.699	1348.71	2223.92	359.569
P00742	F10	Coagulation factor X	FA10_HUMAN	54731.7	15	EQANNILAR	906.067	961.484	711.711	630.827	440.658	578.819	509.574	580.41	713.092	1574.34	938.885	864.546	1153.86	653.061	984.246	752.274	823.714	752.601	770.952	558.851	426.754	587.315	620.761	657.038	660.649	571.314	664.793	623.997	826.007	646.457	525.163	621.929	1976.21	1242.79	1711.65	1466.51	396.885	444.28	742.307	746.699	1348.71	2223.92	359.569
P00742	F10	Coagulation factor X	FA10_HUMAN	54731.7	15	MLEVPYVDR	906.067	961.484	711.711	630.827	440.658	578.819	509.574	580.41	713.092	1574.34	938.885	864.546	1153.86	653.061	984.246	752.274	823.714	752.601	770.952	558.851	426.754	587.315	620.761	657.038	660.649	571.314	664.793	623.997	826.007	646.457	525.163	621.929	1976.21	1242.79	1711.65	1466.51	396.885	444.28	742.307	746.699	1348.71	2223.92	359.569
P00742	F10	Coagulation factor X	FA10_HUMAN	54731.7	15	ETYDFDIAVLR	906.067	961.484	711.711	630.827	440.658	578.819	509.574	580.41	713.092	1574.34	938.885	864.546	1153.86	653.061	984.246	752.274	823.714	752.601	770.952	558.851	426.754	587.315	620.761	657.038	660.649	571.314	664.793	623.997	826.007	646.457	525.163	621.929	1976.21	1242.79	1711.65	1466.51	396.885	444.28	742.307	746.699	1348.71	2223.92	359.569
P00742	F10	Coagulation factor X	FA10_HUMAN	54731.7	15	MNVAPACLPER	906.067	961.484	711.711	630.827	440.658	578.819	509.574	580.41	713.092	1574.34	938.885	864.546	1153.86	653.061	984.246	752.274	823.714	752.601	770.952	558.851	426.754	587.315	620.761	657.038	660.649	571.314	664.793	623.997	826.007	646.457	525.163	621.929	1976.21	1242.79	1711.65	1466.51	396.885	444.28	742.307	746.699	1348.71	2223.92	359.569
P00742	F10	Coagulation factor X	FA10_HUMAN	54731.7	15	DWAESTLMTQK	906.067	961.484	711.711	630.827	440.658	578.819	509.574	580.41	713.092	1574.34	938.885	864.546	1153.86	653.061	984.246	752.274	823.714	752.601	770.952	558.851	426.754	587.315	620.761	657.038	660.649	571.314	664.793	623.997	826.007	646.457	525.163	621.929	1976.21	1242.79	1711.65	1466.51	396.885	444.28	742.307	746.699	1348.71	2223.92	359.569
P00742	F10	Coagulation factor X	FA10_HUMAN	54731.7	15	GKYGIYTK	906.067	961.484	711.711	630.827	440.658	578.819	509.574	580.41	713.092	1574.34	938.885	864.546	1153.86	653.061	984.246	752.274	823.714	752.601	770.952	558.851	426.754	587.315	620.761	657.038	660.649	571.314	664.793	623.997	826.007	646.457	525.163	621.929	1976.21	1242.79	1711.65	1466.51	396.885	444.28	742.307	746.699	1348.71	2223.92	359.569
P00746	CFD	Complement factor D	CFAD_HUMAN	27032.9	7	ATLGPAVRPLPWQR	34.9702	29.7064	53.4094	38.9167	106.445	97.3469	224.282	199.04	55.3851	27.5939	9.82988	8.20685	64.0424	124.841	35.4732	31.5863	18.7492	12.014	22.1453	46.7834	26.1387	43.7403	92.4998	98.1035	93.7235	46.8773	218.717	326.07	24.003	15.2801	132.013	137.812	44.0906	87.6903	44.0178	24.0971	191.789	163.096	87.6142	60.0992	31.7006	9.889	43.0289
P00746	CFD	Complement factor D	CFAD_HUMAN	27032.9	7	KKPGIYTR	34.9702	29.7064	53.4094	38.9167	106.445	97.3469	224.282	199.04	55.3851	27.5939	9.82988	8.20685	64.0424	124.841	35.4732	31.5863	18.7492	12.014	22.1453	46.7834	26.1387	43.7403	92.4998	98.1035	93.7235	46.8773	218.717	326.07	24.003	15.2801	132.013	137.812	44.0906	87.6903	44.0178	24.0971	191.789	163.096	87.6142	60.0992	31.7006	9.889	43.0289
P00746	CFD	Complement factor D	CFAD_HUMAN	27032.9	7	VQVLLGAHSLSQPEPSKR	34.9702	29.7064	53.4094	38.9167	106.445	97.3469	224.282	199.04	55.3851	27.5939	9.82988	8.20685	64.0424	124.841	35.4732	31.5863	18.7492	12.014	22.1453	46.7834	26.1387	43.7403	92.4998	98.1035	93.7235	46.8773	218.717	326.07	24.003	15.2801	132.013	137.812	44.0906	87.6903	44.0178	24.0971	191.789	163.096	87.6142	60.0992	31.7006	9.889	43.0289
P00746	CFD	Complement factor D	CFAD_HUMAN	27032.9	7	VDRDVAPGTLCDVAGWGIVNHAGR	34.9702	29.7064	53.4094	38.9167	106.445	97.3469	224.282	199.04	55.3851	27.5939	9.82988	8.20685	64.0424	124.841	35.4732	31.5863	18.7492	12.014	22.1453	46.7834	26.1387	43.7403	92.4998	98.1035	93.7235	46.8773	218.717	326.07	24.003	15.2801	132.013	137.812	44.0906	87.6903	44.0178	24.0971	191.789	163.096	87.6142	60.0992	31.7006	9.889	43.0289
P00746	CFD	Complement factor D	CFAD_HUMAN	27032.9	7	RPDSLQHVLLPVLDR	34.9702	29.7064	53.4094	38.9167	106.445	97.3469	224.282	199.04	55.3851	27.5939	9.82988	8.20685	64.0424	124.841	35.4732	31.5863	18.7492	12.014	22.1453	46.7834	26.1387	43.7403	92.4998	98.1035	93.7235	46.8773	218.717	326.07	24.003	15.2801	132.013	137.812	44.0906	87.6903	44.0178	24.0971	191.789	163.096	87.6142	60.0992	31.7006	9.889	43.0289
P00746	CFD	Complement factor D	CFAD_HUMAN	27032.9	7	LMCAESNRR	34.9702	29.7064	53.4094	38.9167	106.445	97.3469	224.282	199.04	55.3851	27.5939	9.82988	8.20685	64.0424	124.841	35.4732	31.5863	18.7492	12.014	22.1453	46.7834	26.1387	43.7403	92.4998	98.1035	93.7235	46.8773	218.717	326.07	24.003	15.2801	132.013	137.812	44.0906	87.6903	44.0178	24.0971	191.789	163.096	87.6142	60.0992	31.7006	9.889	43.0289
P00746	CFD	Complement factor D	CFAD_HUMAN	27032.9	7	LMCAESNR	34.9702	29.7064	53.4094	38.9167	106.445	97.3469	224.282	199.04	55.3851	27.5939	9.82988	8.20685	64.0424	124.841	35.4732	31.5863	18.7492	12.014	22.1453	46.7834	26.1387	43.7403	92.4998	98.1035	93.7235	46.8773	218.717	326.07	24.003	15.2801	132.013	137.812	44.0906	87.6903	44.0178	24.0971	191.789	163.096	87.6142	60.0992	31.7006	9.889	43.0289
P00747	PLG	Plasminogen	PLMN_HUMAN	90569	59	EAQLPVIENK	7209.76	7193.21	3350.81	3454.53	6403.53	6380.75	5779.81	5598.85	5260.31	6120.31	4670.8	4563.83	7197.23	7563.04	4650.37	4161.09	3991.56	3468.62	4586.32	4196	5289.75	5092.59	5993.64	6343.9	5629.44	4769.22	6268.9	5703.89	6186.74	5760.67	2840.91	3178.61	5351.76	5104.14	8820.7	9136.54	3677.76	3419.96	4066.64	3646.73	4382.76	4455.07	4957.86
P00747	PLG	Plasminogen	PLMN_HUMAN	90569	59	LFLEPTRK	7209.76	7193.21	3350.81	3454.53	6403.53	6380.75	5779.81	5598.85	5260.31	6120.31	4670.8	4563.83	7197.23	7563.04	4650.37	4161.09	3991.56	3468.62	4586.32	4196	5289.75	5092.59	5993.64	6343.9	5629.44	4769.22	6268.9	5703.89	6186.74	5760.67	2840.91	3178.61	5351.76	5104.14	8820.7	9136.54	3677.76	3419.96	4066.64	3646.73	4382.76	4455.07	4957.86
P00747	PLG	Plasminogen	PLMN_HUMAN	90569	59	LSSPAVITDK	7209.76	7193.21	3350.81	3454.53	6403.53	6380.75	5779.81	5598.85	5260.31	6120.31	4670.8	4563.83	7197.23	7563.04	4650.37	4161.09	3991.56	3468.62	4586.32	4196	5289.75	5092.59	5993.64	6343.9	5629.44	4769.22	6268.9	5703.89	6186.74	5760.67	2840.91	3178.61	5351.76	5104.14	8820.7	9136.54	3677.76	3419.96	4066.64	3646.73	4382.76	4455.07	4957.86
P00747	PLG	Plasminogen	PLMN_HUMAN	90569	59	HSIFTPETNPR	7209.76	7193.21	3350.81	3454.53	6403.53	6380.75	5779.81	5598.85	5260.31	6120.31	4670.8	4563.83	7197.23	7563.04	4650.37	4161.09	3991.56	3468.62	4586.32	4196	5289.75	5092.59	5993.64	6343.9	5629.44	4769.22	6268.9	5703.89	6186.74	5760.67	2840.91	3178.61	5351.76	5104.14	8820.7	9136.54	3677.76	3419.96	4066.64	3646.73	4382.76	4455.07	4957.86
P00747	PLG	Plasminogen	PLMN_HUMAN	90569	59	WELCDIPR	7209.76	7193.21	3350.81	3454.53	6403.53	6380.75	5779.81	5598.85	5260.31	6120.31	4670.8	4563.83	7197.23	7563.04	4650.37	4161.09	3991.56	3468.62	4586.32	4196	5289.75	5092.59	5993.64	6343.9	5629.44	4769.22	6268.9	5703.89	6186.74	5760.67	2840.91	3178.61	5351.76	5104.14	8820.7	9136.54	3677.76	3419.96	4066.64	3646.73	4382.76	4455.07	4957.86
P00747	PLG	Plasminogen	PLMN_HUMAN	90569	59	NLDENYCR	7209.76	7193.21	3350.81	3454.53	6403.53	6380.75	5779.81	5598.85	5260.31	6120.31	4670.8	4563.83	7197.23	7563.04	4650.37	4161.09	3991.56	3468.62	4586.32	4196	5289.75	5092.59	5993.64	6343.9	5629.44	4769.22	6268.9	5703.89	6186.74	5760.67	2840.91	3178.61	5351.76	5104.14	8820.7	9136.54	3677.76	3419.96	4066.64	3646.73	4382.76	4455.07	4957.86
P00747	PLG	Plasminogen	PLMN_HUMAN	90569	59	LFLEPTR	7209.76	7193.21	3350.81	3454.53	6403.53	6380.75	5779.81	5598.85	5260.31	6120.31	4670.8	4563.83	7197.23	7563.04	4650.37	4161.09	3991.56	3468.62	4586.32	4196	5289.75	5092.59	5993.64	6343.9	5629.44	4769.22	6268.9	5703.89	6186.74	5760.67	2840.91	3178.61	5351.76	5104.14	8820.7	9136.54	3677.76	3419.96	4066.64	3646.73	4382.76	4455.07	4957.86
P00747	PLG	Plasminogen	PLMN_HUMAN	90569	59	CTTPPPSSGPTYQCLK	7209.76	7193.21	3350.81	3454.53	6403.53	6380.75	5779.81	5598.85	5260.31	6120.31	4670.8	4563.83	7197.23	7563.04	4650.37	4161.09	3991.56	3468.62	4586.32	4196	5289.75	5092.59	5993.64	6343.9	5629.44	4769.22	6268.9	5703.89	6186.74	5760.67	2840.91	3178.61	5351.76	5104.14	8820.7	9136.54	3677.76	3419.96	4066.64	3646.73	4382.76	4455.07	4957.86
P00747	PLG	Plasminogen	PLMN_HUMAN	90569	59	ATTVTGTPCQDWAAQEPHR	7209.76	7193.21	3350.81	3454.53	6403.53	6380.75	5779.81	5598.85	5260.31	6120.31	4670.8	4563.83	7197.23	7563.04	4650.37	4161.09	3991.56	3468.62	4586.32	4196	5289.75	5092.59	5993.64	6343.9	5629.44	4769.22	6268.9	5703.89	6186.74	5760.67	2840.91	3178.61	5351.76	5104.14	8820.7	9136.54	3677.76	3419.96	4066.64	3646.73	4382.76	4455.07	4957.86
P00747	PLG	Plasminogen	PLMN_HUMAN	90569	59	WEYCNLKK	7209.76	7193.21	3350.81	3454.53	6403.53	6380.75	5779.81	5598.85	5260.31	6120.31	4670.8	4563.83	7197.23	7563.04	4650.37	4161.09	3991.56	3468.62	4586.32	4196	5289.75	5092.59	5993.64	6343.9	5629.44	4769.22	6268.9	5703.89	6186.74	5760.67	2840.91	3178.61	5351.76	5104.14	8820.7	9136.54	3677.76	3419.96	4066.64	3646.73	4382.76	4455.07	4957.86
P00747	PLG	Plasminogen	PLMN_HUMAN	90569	59	VYLSECK	7209.76	7193.21	3350.81	3454.53	6403.53	6380.75	5779.81	5598.85	5260.31	6120.31	4670.8	4563.83	7197.23	7563.04	4650.37	4161.09	3991.56	3468.62	4586.32	4196	5289.75	5092.59	5993.64	6343.9	5629.44	4769.22	6268.9	5703.89	6186.74	5760.67	2840.91	3178.61	5351.76	5104.14	8820.7	9136.54	3677.76	3419.96	4066.64	3646.73	4382.76	4455.07	4957.86
P00747	PLG	Plasminogen	PLMN_HUMAN	90569	59	NLDENYCRNPDGK	7209.76	7193.21	3350.81	3454.53	6403.53	6380.75	5779.81	5598.85	5260.31	6120.31	4670.8	4563.83	7197.23	7563.04	4650.37	4161.09	3991.56	3468.62	4586.32	4196	5289.75	5092.59	5993.64	6343.9	5629.44	4769.22	6268.9	5703.89	6186.74	5760.67	2840.91	3178.61	5351.76	5104.14	8820.7	9136.54	3677.76	3419.96	4066.64	3646.73	4382.76	4455.07	4957.86
P00747	PLG	Plasminogen	PLMN_HUMAN	90569	59	FSPATHPSEGLEENYCR	7209.76	7193.21	3350.81	3454.53	6403.53	6380.75	5779.81	5598.85	5260.31	6120.31	4670.8	4563.83	7197.23	7563.04	4650.37	4161.09	3991.56	3468.62	4586.32	4196	5289.75	5092.59	5993.64	6343.9	5629.44	4769.22	6268.9	5703.89	6186.74	5760.67	2840.91	3178.61	5351.76	5104.14	8820.7	9136.54	3677.76	3419.96	4066.64	3646.73	4382.76	4455.07	4957.86
P00747	PLG	Plasminogen	PLMN_HUMAN	90569	59	KLYDYCDVPQCAAPSFDCGKPQVEPK	7209.76	7193.21	3350.81	3454.53	6403.53	6380.75	5779.81	5598.85	5260.31	6120.31	4670.8	4563.83	7197.23	7563.04	4650.37	4161.09	3991.56	3468.62	4586.32	4196	5289.75	5092.59	5993.64	6343.9	5629.44	4769.22	6268.9	5703.89	6186.74	5760.67	2840.91	3178.61	5351.76	5104.14	8820.7	9136.54	3677.76	3419.96	4066.64	3646.73	4382.76	4455.07	4957.86
P00747	PLG	Plasminogen	PLMN_HUMAN	90569	59	TPENFPCK	7209.76	7193.21	3350.81	3454.53	6403.53	6380.75	5779.81	5598.85	5260.31	6120.31	4670.8	4563.83	7197.23	7563.04	4650.37	4161.09	3991.56	3468.62	4586.32	4196	5289.75	5092.59	5993.64	6343.9	5629.44	4769.22	6268.9	5703.89	6186.74	5760.67	2840.91	3178.61	5351.76	5104.14	8820.7	9136.54	3677.76	3419.96	4066.64	3646.73	4382.76	4455.07	4957.86
P00747	PLG	Plasminogen	PLMN_HUMAN	90569	59	KSSIIIR	7209.76	7193.21	3350.81	3454.53	6403.53	6380.75	5779.81	5598.85	5260.31	6120.31	4670.8	4563.83	7197.23	7563.04	4650.37	4161.09	3991.56	3468.62	4586.32	4196	5289.75	5092.59	5993.64	6343.9	5629.44	4769.22	6268.9	5703.89	6186.74	5760.67	2840.91	3178.61	5351.76	5104.14	8820.7	9136.54	3677.76	3419.96	4066.64	3646.73	4382.76	4455.07	4957.86
P00747	PLG	Plasminogen	PLMN_HUMAN	90569	59	KVYLSECK	7209.76	7193.21	3350.81	3454.53	6403.53	6380.75	5779.81	5598.85	5260.31	6120.31	4670.8	4563.83	7197.23	7563.04	4650.37	4161.09	3991.56	3468.62	4586.32	4196	5289.75	5092.59	5993.64	6343.9	5629.44	4769.22	6268.9	5703.89	6186.74	5760.67	2840.91	3178.61	5351.76	5104.14	8820.7	9136.54	3677.76	3419.96	4066.64	3646.73	4382.76	4455.07	4957.86
P00747	PLG	Plasminogen	PLMN_HUMAN	90569	59	QLGAGSIEECAAK	7209.76	7193.21	3350.81	3454.53	6403.53	6380.75	5779.81	5598.85	5260.31	6120.31	4670.8	4563.83	7197.23	7563.04	4650.37	4161.09	3991.56	3468.62	4586.32	4196	5289.75	5092.59	5993.64	6343.9	5629.44	4769.22	6268.9	5703.89	6186.74	5760.67	2840.91	3178.61	5351.76	5104.14	8820.7	9136.54	3677.76	3419.96	4066.64	3646.73	4382.76	4455.07	4957.86
P00747	PLG	Plasminogen	PLMN_HUMAN	90569	59	WEYCNLK	7209.76	7193.21	3350.81	3454.53	6403.53	6380.75	5779.81	5598.85	5260.31	6120.31	4670.8	4563.83	7197.23	7563.04	4650.37	4161.09	3991.56	3468.62	4586.32	4196	5289.75	5092.59	5993.64	6343.9	5629.44	4769.22	6268.9	5703.89	6186.74	5760.67	2840.91	3178.61	5351.76	5104.14	8820.7	9136.54	3677.76	3419.96	4066.64	3646.73	4382.76	4455.07	4957.86
P00747	PLG	Plasminogen	PLMN_HUMAN	90569	59	AFQYHSK	7209.76	7193.21	3350.81	3454.53	6403.53	6380.75	5779.81	5598.85	5260.31	6120.31	4670.8	4563.83	7197.23	7563.04	4650.37	4161.09	3991.56	3468.62	4586.32	4196	5289.75	5092.59	5993.64	6343.9	5629.44	4769.22	6268.9	5703.89	6186.74	5760.67	2840.91	3178.61	5351.76	5104.14	8820.7	9136.54	3677.76	3419.96	4066.64	3646.73	4382.76	4455.07	4957.86
P00747	PLG	Plasminogen	PLMN_HUMAN	90569	59	DVVLFEKK	7209.76	7193.21	3350.81	3454.53	6403.53	6380.75	5779.81	5598.85	5260.31	6120.31	4670.8	4563.83	7197.23	7563.04	4650.37	4161.09	3991.56	3468.62	4586.32	4196	5289.75	5092.59	5993.64	6343.9	5629.44	4769.22	6268.9	5703.89	6186.74	5760.67	2840.91	3178.61	5351.76	5104.14	8820.7	9136.54	3677.76	3419.96	4066.64	3646.73	4382.76	4455.07	4957.86
P00747	PLG	Plasminogen	PLMN_HUMAN	90569	59	KDIALLK	7209.76	7193.21	3350.81	3454.53	6403.53	6380.75	5779.81	5598.85	5260.31	6120.31	4670.8	4563.83	7197.23	7563.04	4650.37	4161.09	3991.56	3468.62	4586.32	4196	5289.75	5092.59	5993.64	6343.9	5629.44	4769.22	6268.9	5703.89	6186.74	5760.67	2840.91	3178.61	5351.76	5104.14	8820.7	9136.54	3677.76	3419.96	4066.64	3646.73	4382.76	4455.07	4957.86
P00747	PLG	Plasminogen	PLMN_HUMAN	90569	59	LYDYCDVPQCAAPSFDCGKPQVEPKK	7209.76	7193.21	3350.81	3454.53	6403.53	6380.75	5779.81	5598.85	5260.31	6120.31	4670.8	4563.83	7197.23	7563.04	4650.37	4161.09	3991.56	3468.62	4586.32	4196	5289.75	5092.59	5993.64	6343.9	5629.44	4769.22	6268.9	5703.89	6186.74	5760.67	2840.91	3178.61	5351.76	5104.14	8820.7	9136.54	3677.76	3419.96	4066.64	3646.73	4382.76	4455.07	4957.86
P00747	PLG	Plasminogen	PLMN_HUMAN	90569	59	VIPACLPSPNYVVADR	7209.76	7193.21	3350.81	3454.53	6403.53	6380.75	5779.81	5598.85	5260.31	6120.31	4670.8	4563.83	7197.23	7563.04	4650.37	4161.09	3991.56	3468.62	4586.32	4196	5289.75	5092.59	5993.64	6343.9	5629.44	4769.22	6268.9	5703.89	6186.74	5760.67	2840.91	3178.61	5351.76	5104.14	8820.7	9136.54	3677.76	3419.96	4066.64	3646.73	4382.76	4455.07	4957.86
P00747	PLG	Plasminogen	PLMN_HUMAN	90569	59	RATTVTGTPCQDWAAQEPHR	7209.76	7193.21	3350.81	3454.53	6403.53	6380.75	5779.81	5598.85	5260.31	6120.31	4670.8	4563.83	7197.23	7563.04	4650.37	4161.09	3991.56	3468.62	4586.32	4196	5289.75	5092.59	5993.64	6343.9	5629.44	4769.22	6268.9	5703.89	6186.74	5760.67	2840.91	3178.61	5351.76	5104.14	8820.7	9136.54	3677.76	3419.96	4066.64	3646.73	4382.76	4455.07	4957.86
P00747	PLG	Plasminogen	PLMN_HUMAN	90569	59	CEEDEEFTCR	7209.76	7193.21	3350.81	3454.53	6403.53	6380.75	5779.81	5598.85	5260.31	6120.31	4670.8	4563.83	7197.23	7563.04	4650.37	4161.09	3991.56	3468.62	4586.32	4196	5289.75	5092.59	5993.64	6343.9	5629.44	4769.22	6268.9	5703.89	6186.74	5760.67	2840.91	3178.61	5351.76	5104.14	8820.7	9136.54	3677.76	3419.96	4066.64	3646.73	4382.76	4455.07	4957.86
P00747	PLG	Plasminogen	PLMN_HUMAN	90569	59	WSSTSPHRPR	7209.76	7193.21	3350.81	3454.53	6403.53	6380.75	5779.81	5598.85	5260.31	6120.31	4670.8	4563.83	7197.23	7563.04	4650.37	4161.09	3991.56	3468.62	4586.32	4196	5289.75	5092.59	5993.64	6343.9	5629.44	4769.22	6268.9	5703.89	6186.74	5760.67	2840.91	3178.61	5351.76	5104.14	8820.7	9136.54	3677.76	3419.96	4066.64	3646.73	4382.76	4455.07	4957.86
P00747	PLG	Plasminogen	PLMN_HUMAN	90569	59	YEFLNGR	7209.76	7193.21	3350.81	3454.53	6403.53	6380.75	5779.81	5598.85	5260.31	6120.31	4670.8	4563.83	7197.23	7563.04	4650.37	4161.09	3991.56	3468.62	4586.32	4196	5289.75	5092.59	5993.64	6343.9	5629.44	4769.22	6268.9	5703.89	6186.74	5760.67	2840.91	3178.61	5351.76	5104.14	8820.7	9136.54	3677.76	3419.96	4066.64	3646.73	4382.76	4455.07	4957.86
P00747	PLG	Plasminogen	PLMN_HUMAN	90569	59	ELRPWCFTTDPNKR	7209.76	7193.21	3350.81	3454.53	6403.53	6380.75	5779.81	5598.85	5260.31	6120.31	4670.8	4563.83	7197.23	7563.04	4650.37	4161.09	3991.56	3468.62	4586.32	4196	5289.75	5092.59	5993.64	6343.9	5629.44	4769.22	6268.9	5703.89	6186.74	5760.67	2840.91	3178.61	5351.76	5104.14	8820.7	9136.54	3677.76	3419.96	4066.64	3646.73	4382.76	4455.07	4957.86
P00747	PLG	Plasminogen	PLMN_HUMAN	90569	59	KQLGAGSIEECAAK	7209.76	7193.21	3350.81	3454.53	6403.53	6380.75	5779.81	5598.85	5260.31	6120.31	4670.8	4563.83	7197.23	7563.04	4650.37	4161.09	3991.56	3468.62	4586.32	4196	5289.75	5092.59	5993.64	6343.9	5629.44	4769.22	6268.9	5703.89	6186.74	5760.67	2840.91	3178.61	5351.76	5104.14	8820.7	9136.54	3677.76	3419.96	4066.64	3646.73	4382.76	4455.07	4957.86
P00747	PLG	Plasminogen	PLMN_HUMAN	90569	59	GNVAVTVSGHTCQHWSAQTPHTHNR	7209.76	7193.21	3350.81	3454.53	6403.53	6380.75	5779.81	5598.85	5260.31	6120.31	4670.8	4563.83	7197.23	7563.04	4650.37	4161.09	3991.56	3468.62	4586.32	4196	5289.75	5092.59	5993.64	6343.9	5629.44	4769.22	6268.9	5703.89	6186.74	5760.67	2840.91	3178.61	5351.76	5104.14	8820.7	9136.54	3677.76	3419.96	4066.64	3646.73	4382.76	4455.07	4957.86
P00747	PLG	Plasminogen	PLMN_HUMAN	90569	59	DVVLFEK	7209.76	7193.21	3350.81	3454.53	6403.53	6380.75	5779.81	5598.85	5260.31	6120.31	4670.8	4563.83	7197.23	7563.04	4650.37	4161.09	3991.56	3468.62	4586.32	4196	5289.75	5092.59	5993.64	6343.9	5629.44	4769.22	6268.9	5703.89	6186.74	5760.67	2840.91	3178.61	5351.76	5104.14	8820.7	9136.54	3677.76	3419.96	4066.64	3646.73	4382.76	4455.07	4957.86
P00747	PLG	Plasminogen	PLMN_HUMAN	90569	59	NPDADKGPWCFTTDPSVR	7209.76	7193.21	3350.81	3454.53	6403.53	6380.75	5779.81	5598.85	5260.31	6120.31	4670.8	4563.83	7197.23	7563.04	4650.37	4161.09	3991.56	3468.62	4586.32	4196	5289.75	5092.59	5993.64	6343.9	5629.44	4769.22	6268.9	5703.89	6186.74	5760.67	2840.91	3178.61	5351.76	5104.14	8820.7	9136.54	3677.76	3419.96	4066.64	3646.73	4382.76	4455.07	4957.86
P00747	PLG	Plasminogen	PLMN_HUMAN	90569	59	ELRPWCFTTDPNK	7209.76	7193.21	3350.81	3454.53	6403.53	6380.75	5779.81	5598.85	5260.31	6120.31	4670.8	4563.83	7197.23	7563.04	4650.37	4161.09	3991.56	3468.62	4586.32	4196	5289.75	5092.59	5993.64	6343.9	5629.44	4769.22	6268.9	5703.89	6186.74	5760.67	2840.91	3178.61	5351.76	5104.14	8820.7	9136.54	3677.76	3419.96	4066.64	3646.73	4382.76	4455.07	4957.86
P00747	PLG	Plasminogen	PLMN_HUMAN	90569	59	VILGAHQEVNLEPHVQEIEVSR	7209.76	7193.21	3350.81	3454.53	6403.53	6380.75	5779.81	5598.85	5260.31	6120.31	4670.8	4563.83	7197.23	7563.04	4650.37	4161.09	3991.56	3468.62	4586.32	4196	5289.75	5092.59	5993.64	6343.9	5629.44	4769.22	6268.9	5703.89	6186.74	5760.67	2840.91	3178.61	5351.76	5104.14	8820.7	9136.54	3677.76	3419.96	4066.64	3646.73	4382.76	4455.07	4957.86
P00747	PLG	Plasminogen	PLMN_HUMAN	90569	59	NPDGDVGGPWCYTTNPR	7209.76	7193.21	3350.81	3454.53	6403.53	6380.75	5779.81	5598.85	5260.31	6120.31	4670.8	4563.83	7197.23	7563.04	4650.37	4161.09	3991.56	3468.62	4586.32	4196	5289.75	5092.59	5993.64	6343.9	5629.44	4769.22	6268.9	5703.89	6186.74	5760.67	2840.91	3178.61	5351.76	5104.14	8820.7	9136.54	3677.76	3419.96	4066.64	3646.73	4382.76	4455.07	4957.86
P00747	PLG	Plasminogen	PLMN_HUMAN	90569	59	PNKPGVYVR	7209.76	7193.21	3350.81	3454.53	6403.53	6380.75	5779.81	5598.85	5260.31	6120.31	4670.8	4563.83	7197.23	7563.04	4650.37	4161.09	3991.56	3468.62	4586.32	4196	5289.75	5092.59	5993.64	6343.9	5629.44	4769.22	6268.9	5703.89	6186.74	5760.67	2840.91	3178.61	5351.76	5104.14	8820.7	9136.54	3677.76	3419.96	4066.64	3646.73	4382.76	4455.07	4957.86
P00747	PLG	Plasminogen	PLMN_HUMAN	90569	59	RAPWCHTTNSQVR	7209.76	7193.21	3350.81	3454.53	6403.53	6380.75	5779.81	5598.85	5260.31	6120.31	4670.8	4563.83	7197.23	7563.04	4650.37	4161.09	3991.56	3468.62	4586.32	4196	5289.75	5092.59	5993.64	6343.9	5629.44	4769.22	6268.9	5703.89	6186.74	5760.67	2840.91	3178.61	5351.76	5104.14	8820.7	9136.54	3677.76	3419.96	4066.64	3646.73	4382.76	4455.07	4957.86
P00747	PLG	Plasminogen	PLMN_HUMAN	90569	59	VCNRYEFLNGR	7209.76	7193.21	3350.81	3454.53	6403.53	6380.75	5779.81	5598.85	5260.31	6120.31	4670.8	4563.83	7197.23	7563.04	4650.37	4161.09	3991.56	3468.62	4586.32	4196	5289.75	5092.59	5993.64	6343.9	5629.44	4769.22	6268.9	5703.89	6186.74	5760.67	2840.91	3178.61	5351.76	5104.14	8820.7	9136.54	3677.76	3419.96	4066.64	3646.73	4382.76	4455.07	4957.86
P00747	PLG	Plasminogen	PLMN_HUMAN	90569	59	MRDVVLFEK	7209.76	7193.21	3350.81	3454.53	6403.53	6380.75	5779.81	5598.85	5260.31	6120.31	4670.8	4563.83	7197.23	7563.04	4650.37	4161.09	3991.56	3468.62	4586.32	4196	5289.75	5092.59	5993.64	6343.9	5629.44	4769.22	6268.9	5703.89	6186.74	5760.67	2840.91	3178.61	5351.76	5104.14	8820.7	9136.54	3677.76	3419.96	4066.64	3646.73	4382.76	4455.07	4957.86
P00747	PLG	Plasminogen	PLMN_HUMAN	90569	59	LFLEPTRKDIALLK	7209.76	7193.21	3350.81	3454.53	6403.53	6380.75	5779.81	5598.85	5260.31	6120.31	4670.8	4563.83	7197.23	7563.04	4650.37	4161.09	3991.56	3468.62	4586.32	4196	5289.75	5092.59	5993.64	6343.9	5629.44	4769.22	6268.9	5703.89	6186.74	5760.67	2840.91	3178.61	5351.76	5104.14	8820.7	9136.54	3677.76	3419.96	4066.64	3646.73	4382.76	4455.07	4957.86
P00747	PLG	Plasminogen	PLMN_HUMAN	90569	59	MRDVVLFEKK	7209.76	7193.21	3350.81	3454.53	6403.53	6380.75	5779.81	5598.85	5260.31	6120.31	4670.8	4563.83	7197.23	7563.04	4650.37	4161.09	3991.56	3468.62	4586.32	4196	5289.75	5092.59	5993.64	6343.9	5629.44	4769.22	6268.9	5703.89	6186.74	5760.67	2840.91	3178.61	5351.76	5104.14	8820.7	9136.54	3677.76	3419.96	4066.64	3646.73	4382.76	4455.07	4957.86
P00747	PLG	Plasminogen	PLMN_HUMAN	90569	59	KQLGAGSIEECAAKCEEDEEFTCR	7209.76	7193.21	3350.81	3454.53	6403.53	6380.75	5779.81	5598.85	5260.31	6120.31	4670.8	4563.83	7197.23	7563.04	4650.37	4161.09	3991.56	3468.62	4586.32	4196	5289.75	5092.59	5993.64	6343.9	5629.44	4769.22	6268.9	5703.89	6186.74	5760.67	2840.91	3178.61	5351.76	5104.14	8820.7	9136.54	3677.76	3419.96	4066.64	3646.73	4382.76	4455.07	4957.86
P00747	PLG	Plasminogen	PLMN_HUMAN	90569	59	VVGGCVAHPHSWPWQVSLR	7209.76	7193.21	3350.81	3454.53	6403.53	6380.75	5779.81	5598.85	5260.31	6120.31	4670.8	4563.83	7197.23	7563.04	4650.37	4161.09	3991.56	3468.62	4586.32	4196	5289.75	5092.59	5993.64	6343.9	5629.44	4769.22	6268.9	5703.89	6186.74	5760.67	2840.91	3178.61	5351.76	5104.14	8820.7	9136.54	3677.76	3419.96	4066.64	3646.73	4382.76	4455.07	4957.86
P00747	PLG	Plasminogen	PLMN_HUMAN	90569	59	FVTWIEGVMR	7209.76	7193.21	3350.81	3454.53	6403.53	6380.75	5779.81	5598.85	5260.31	6120.31	4670.8	4563.83	7197.23	7563.04	4650.37	4161.09	3991.56	3468.62	4586.32	4196	5289.75	5092.59	5993.64	6343.9	5629.44	4769.22	6268.9	5703.89	6186.74	5760.67	2840.91	3178.61	5351.76	5104.14	8820.7	9136.54	3677.76	3419.96	4066.64	3646.73	4382.76	4455.07	4957.86
P00747	PLG	Plasminogen	PLMN_HUMAN	90569	59	APWCHTTNSQVR	7209.76	7193.21	3350.81	3454.53	6403.53	6380.75	5779.81	5598.85	5260.31	6120.31	4670.8	4563.83	7197.23	7563.04	4650.37	4161.09	3991.56	3468.62	4586.32	4196	5289.75	5092.59	5993.64	6343.9	5629.44	4769.22	6268.9	5703.89	6186.74	5760.67	2840.91	3178.61	5351.76	5104.14	8820.7	9136.54	3677.76	3419.96	4066.64	3646.73	4382.76	4455.07	4957.86
P00747	PLG	Plasminogen	PLMN_HUMAN	90569	59	EQQCVIMAENRK	7209.76	7193.21	3350.81	3454.53	6403.53	6380.75	5779.81	5598.85	5260.31	6120.31	4670.8	4563.83	7197.23	7563.04	4650.37	4161.09	3991.56	3468.62	4586.32	4196	5289.75	5092.59	5993.64	6343.9	5629.44	4769.22	6268.9	5703.89	6186.74	5760.67	2840.91	3178.61	5351.76	5104.14	8820.7	9136.54	3677.76	3419.96	4066.64	3646.73	4382.76	4455.07	4957.86
P00747	PLG	Plasminogen	PLMN_HUMAN	90569	59	SPRPSSYK	7209.76	7193.21	3350.81	3454.53	6403.53	6380.75	5779.81	5598.85	5260.31	6120.31	4670.8	4563.83	7197.23	7563.04	4650.37	4161.09	3991.56	3468.62	4586.32	4196	5289.75	5092.59	5993.64	6343.9	5629.44	4769.22	6268.9	5703.89	6186.74	5760.67	2840.91	3178.61	5351.76	5104.14	8820.7	9136.54	3677.76	3419.96	4066.64	3646.73	4382.76	4455.07	4957.86
P00747	PLG	Plasminogen	PLMN_HUMAN	90569	59	RWELCDIPR	7209.76	7193.21	3350.81	3454.53	6403.53	6380.75	5779.81	5598.85	5260.31	6120.31	4670.8	4563.83	7197.23	7563.04	4650.37	4161.09	3991.56	3468.62	4586.32	4196	5289.75	5092.59	5993.64	6343.9	5629.44	4769.22	6268.9	5703.89	6186.74	5760.67	2840.91	3178.61	5351.76	5104.14	8820.7	9136.54	3677.76	3419.96	4066.64	3646.73	4382.76	4455.07	4957.86
P00747	PLG	Plasminogen	PLMN_HUMAN	90569	59	EQQCVIMAENR	7209.76	7193.21	3350.81	3454.53	6403.53	6380.75	5779.81	5598.85	5260.31	6120.31	4670.8	4563.83	7197.23	7563.04	4650.37	4161.09	3991.56	3468.62	4586.32	4196	5289.75	5092.59	5993.64	6343.9	5629.44	4769.22	6268.9	5703.89	6186.74	5760.67	2840.91	3178.61	5351.76	5104.14	8820.7	9136.54	3677.76	3419.96	4066.64	3646.73	4382.76	4455.07	4957.86
P00747	PLG	Plasminogen	PLMN_HUMAN	90569	59	CQSWSSMTPHR	7209.76	7193.21	3350.81	3454.53	6403.53	6380.75	5779.81	5598.85	5260.31	6120.31	4670.8	4563.83	7197.23	7563.04	4650.37	4161.09	3991.56	3468.62	4586.32	4196	5289.75	5092.59	5993.64	6343.9	5629.44	4769.22	6268.9	5703.89	6186.74	5760.67	2840.91	3178.61	5351.76	5104.14	8820.7	9136.54	3677.76	3419.96	4066.64	3646.73	4382.76	4455.07	4957.86
P00747	PLG	Plasminogen	PLMN_HUMAN	90569	59	TMSGLECQAWDSQSPHAHGYIPSK	7209.76	7193.21	3350.81	3454.53	6403.53	6380.75	5779.81	5598.85	5260.31	6120.31	4670.8	4563.83	7197.23	7563.04	4650.37	4161.09	3991.56	3468.62	4586.32	4196	5289.75	5092.59	5993.64	6343.9	5629.44	4769.22	6268.9	5703.89	6186.74	5760.67	2840.91	3178.61	5351.76	5104.14	8820.7	9136.54	3677.76	3419.96	4066.64	3646.73	4382.76	4455.07	4957.86
P00747	PLG	Plasminogen	PLMN_HUMAN	90569	59	KCQSWSSMTPHR	7209.76	7193.21	3350.81	3454.53	6403.53	6380.75	5779.81	5598.85	5260.31	6120.31	4670.8	4563.83	7197.23	7563.04	4650.37	4161.09	3991.56	3468.62	4586.32	4196	5289.75	5092.59	5993.64	6343.9	5629.44	4769.22	6268.9	5703.89	6186.74	5760.67	2840.91	3178.61	5351.76	5104.14	8820.7	9136.54	3677.76	3419.96	4066.64	3646.73	4382.76	4455.07	4957.86
P00747	PLG	Plasminogen	PLMN_HUMAN	90569	59	ATTVTGTPCQDWAAQEPHRHSIFTPETNPR	7209.76	7193.21	3350.81	3454.53	6403.53	6380.75	5779.81	5598.85	5260.31	6120.31	4670.8	4563.83	7197.23	7563.04	4650.37	4161.09	3991.56	3468.62	4586.32	4196	5289.75	5092.59	5993.64	6343.9	5629.44	4769.22	6268.9	5703.89	6186.74	5760.67	2840.91	3178.61	5351.76	5104.14	8820.7	9136.54	3677.76	3419.96	4066.64	3646.73	4382.76	4455.07	4957.86
P00747	PLG	Plasminogen	PLMN_HUMAN	90569	59	TMSGLECQAWDSQSPHAHGYIPSKFPNK	7209.76	7193.21	3350.81	3454.53	6403.53	6380.75	5779.81	5598.85	5260.31	6120.31	4670.8	4563.83	7197.23	7563.04	4650.37	4161.09	3991.56	3468.62	4586.32	4196	5289.75	5092.59	5993.64	6343.9	5629.44	4769.22	6268.9	5703.89	6186.74	5760.67	2840.91	3178.61	5351.76	5104.14	8820.7	9136.54	3677.76	3419.96	4066.64	3646.73	4382.76	4455.07	4957.86
P00747	PLG	Plasminogen	PLMN_HUMAN	90569	59	TPENYPNAGLTMNYCR	7209.76	7193.21	3350.81	3454.53	6403.53	6380.75	5779.81	5598.85	5260.31	6120.31	4670.8	4563.83	7197.23	7563.04	4650.37	4161.09	3991.56	3468.62	4586.32	4196	5289.75	5092.59	5993.64	6343.9	5629.44	4769.22	6268.9	5703.89	6186.74	5760.67	2840.91	3178.61	5351.76	5104.14	8820.7	9136.54	3677.76	3419.96	4066.64	3646.73	4382.76	4455.07	4957.86
P00747	PLG	Plasminogen	PLMN_HUMAN	90569	59	NGITCQKWSSTSPHRPR	7209.76	7193.21	3350.81	3454.53	6403.53	6380.75	5779.81	5598.85	5260.31	6120.31	4670.8	4563.83	7197.23	7563.04	4650.37	4161.09	3991.56	3468.62	4586.32	4196	5289.75	5092.59	5993.64	6343.9	5629.44	4769.22	6268.9	5703.89	6186.74	5760.67	2840.91	3178.61	5351.76	5104.14	8820.7	9136.54	3677.76	3419.96	4066.64	3646.73	4382.76	4455.07	4957.86
P00747	PLG	Plasminogen	PLMN_HUMAN	90569	59	DKYILQGVTSWGLGCAR	7209.76	7193.21	3350.81	3454.53	6403.53	6380.75	5779.81	5598.85	5260.31	6120.31	4670.8	4563.83	7197.23	7563.04	4650.37	4161.09	3991.56	3468.62	4586.32	4196	5289.75	5092.59	5993.64	6343.9	5629.44	4769.22	6268.9	5703.89	6186.74	5760.67	2840.91	3178.61	5351.76	5104.14	8820.7	9136.54	3677.76	3419.96	4066.64	3646.73	4382.76	4455.07	4957.86
P00747	PLG	Plasminogen	PLMN_HUMAN	90569	59	FGMHFCGGTLISPEWVLTAAHCLEK	7209.76	7193.21	3350.81	3454.53	6403.53	6380.75	5779.81	5598.85	5260.31	6120.31	4670.8	4563.83	7197.23	7563.04	4650.37	4161.09	3991.56	3468.62	4586.32	4196	5289.75	5092.59	5993.64	6343.9	5629.44	4769.22	6268.9	5703.89	6186.74	5760.67	2840.91	3178.61	5351.76	5104.14	8820.7	9136.54	3677.76	3419.96	4066.64	3646.73	4382.76	4455.07	4957.86
P00748	F12	Coagulation factor XII	FA12_HUMAN	67792.1	17	EQPPSLTR	1052.51	957.692	583.803	694.599	529.834	530.061	598.332	547.505	552.373	762.158	661.008	638.666	1025.23	816.826	971.529	773.926	765.731	612.417	945.302	930.561	532.847	778.784	748.318	727.135	754.943	611.284	1174.31	1234.16	780.206	746.432	463.233	480.849	1648.65	1824.71	2101.91	1679.82	603.501	461.701	963.337	995.422	726.195	939.798	618.335
P00748	F12	Coagulation factor XII	FA12_HUMAN	67792.1	17	CFEPQLLR	1052.51	957.692	583.803	694.599	529.834	530.061	598.332	547.505	552.373	762.158	661.008	638.666	1025.23	816.826	971.529	773.926	765.731	612.417	945.302	930.561	532.847	778.784	748.318	727.135	754.943	611.284	1174.31	1234.16	780.206	746.432	463.233	480.849	1648.65	1824.71	2101.91	1679.82	603.501	461.701	963.337	995.422	726.195	939.798	618.335
P00748	F12	Coagulation factor XII	FA12_HUMAN	67792.1	17	TNPCLHGGR	1052.51	957.692	583.803	694.599	529.834	530.061	598.332	547.505	552.373	762.158	661.008	638.666	1025.23	816.826	971.529	773.926	765.731	612.417	945.302	930.561	532.847	778.784	748.318	727.135	754.943	611.284	1174.31	1234.16	780.206	746.432	463.233	480.849	1648.65	1824.71	2101.91	1679.82	603.501	461.701	963.337	995.422	726.195	939.798	618.335
P00748	F12	Coagulation factor XII	FA12_HUMAN	67792.1	17	NGPLSCGQR	1052.51	957.692	583.803	694.599	529.834	530.061	598.332	547.505	552.373	762.158	661.008	638.666	1025.23	816.826	971.529	773.926	765.731	612.417	945.302	930.561	532.847	778.784	748.318	727.135	754.943	611.284	1174.31	1234.16	780.206	746.432	463.233	480.849	1648.65	1824.71	2101.91	1679.82	603.501	461.701	963.337	995.422	726.195	939.798	618.335
P00748	F12	Coagulation factor XII	FA12_HUMAN	67792.1	17	CLEVEGHR	1052.51	957.692	583.803	694.599	529.834	530.061	598.332	547.505	552.373	762.158	661.008	638.666	1025.23	816.826	971.529	773.926	765.731	612.417	945.302	930.561	532.847	778.784	748.318	727.135	754.943	611.284	1174.31	1234.16	780.206	746.432	463.233	480.849	1648.65	1824.71	2101.91	1679.82	603.501	461.701	963.337	995.422	726.195	939.798	618.335
P00748	F12	Coagulation factor XII	FA12_HUMAN	67792.1	17	EKCFEPQLLR	1052.51	957.692	583.803	694.599	529.834	530.061	598.332	547.505	552.373	762.158	661.008	638.666	1025.23	816.826	971.529	773.926	765.731	612.417	945.302	930.561	532.847	778.784	748.318	727.135	754.943	611.284	1174.31	1234.16	780.206	746.432	463.233	480.849	1648.65	1824.71	2101.91	1679.82	603.501	461.701	963.337	995.422	726.195	939.798	618.335
P00748	F12	Coagulation factor XII	FA12_HUMAN	67792.1	17	NWGLGGHAFCR	1052.51	957.692	583.803	694.599	529.834	530.061	598.332	547.505	552.373	762.158	661.008	638.666	1025.23	816.826	971.529	773.926	765.731	612.417	945.302	930.561	532.847	778.784	748.318	727.135	754.943	611.284	1174.31	1234.16	780.206	746.432	463.233	480.849	1648.65	1824.71	2101.91	1679.82	603.501	461.701	963.337	995.422	726.195	939.798	618.335
P00748	F12	Coagulation factor XII	FA12_HUMAN	67792.1	17	WGYCLEPK	1052.51	957.692	583.803	694.599	529.834	530.061	598.332	547.505	552.373	762.158	661.008	638.666	1025.23	816.826	971.529	773.926	765.731	612.417	945.302	930.561	532.847	778.784	748.318	727.135	754.943	611.284	1174.31	1234.16	780.206	746.432	463.233	480.849	1648.65	1824.71	2101.91	1679.82	603.501	461.701	963.337	995.422	726.195	939.798	618.335
P00748	F12	Coagulation factor XII	FA12_HUMAN	67792.1	17	VVGGLVALR	1052.51	957.692	583.803	694.599	529.834	530.061	598.332	547.505	552.373	762.158	661.008	638.666	1025.23	816.826	971.529	773.926	765.731	612.417	945.302	930.561	532.847	778.784	748.318	727.135	754.943	611.284	1174.31	1234.16	780.206	746.432	463.233	480.849	1648.65	1824.71	2101.91	1679.82	603.501	461.701	963.337	995.422	726.195	939.798	618.335
P00748	F12	Coagulation factor XII	FA12_HUMAN	67792.1	17	TEQAAVAR	1052.51	957.692	583.803	694.599	529.834	530.061	598.332	547.505	552.373	762.158	661.008	638.666	1025.23	816.826	971.529	773.926	765.731	612.417	945.302	930.561	532.847	778.784	748.318	727.135	754.943	611.284	1174.31	1234.16	780.206	746.432	463.233	480.849	1648.65	1824.71	2101.91	1679.82	603.501	461.701	963.337	995.422	726.195	939.798	618.335
P00748	F12	Coagulation factor XII	FA12_HUMAN	67792.1	17	TTLSGAPCQPWASEATYR	1052.51	957.692	583.803	694.599	529.834	530.061	598.332	547.505	552.373	762.158	661.008	638.666	1025.23	816.826	971.529	773.926	765.731	612.417	945.302	930.561	532.847	778.784	748.318	727.135	754.943	611.284	1174.31	1234.16	780.206	746.432	463.233	480.849	1648.65	1824.71	2101.91	1679.82	603.501	461.701	963.337	995.422	726.195	939.798	618.335
P00748	F12	Coagulation factor XII	FA12_HUMAN	67792.1	17	LHEAFSPVSYQHDLALLR	1052.51	957.692	583.803	694.599	529.834	530.061	598.332	547.505	552.373	762.158	661.008	638.666	1025.23	816.826	971.529	773.926	765.731	612.417	945.302	930.561	532.847	778.784	748.318	727.135	754.943	611.284	1174.31	1234.16	780.206	746.432	463.233	480.849	1648.65	1824.71	2101.91	1679.82	603.501	461.701	963.337	995.422	726.195	939.798	618.335
P00748	F12	Coagulation factor XII	FA12_HUMAN	67792.1	17	NHSCEPCQTLAVR	1052.51	957.692	583.803	694.599	529.834	530.061	598.332	547.505	552.373	762.158	661.008	638.666	1025.23	816.826	971.529	773.926	765.731	612.417	945.302	930.561	532.847	778.784	748.318	727.135	754.943	611.284	1174.31	1234.16	780.206	746.432	463.233	480.849	1648.65	1824.71	2101.91	1679.82	603.501	461.701	963.337	995.422	726.195	939.798	618.335
P00748	F12	Coagulation factor XII	FA12_HUMAN	67792.1	17	FFHKNEIWYR	1052.51	957.692	583.803	694.599	529.834	530.061	598.332	547.505	552.373	762.158	661.008	638.666	1025.23	816.826	971.529	773.926	765.731	612.417	945.302	930.561	532.847	778.784	748.318	727.135	754.943	611.284	1174.31	1234.16	780.206	746.432	463.233	480.849	1648.65	1824.71	2101.91	1679.82	603.501	461.701	963.337	995.422	726.195	939.798	618.335
P00748	F12	Coagulation factor XII	FA12_HUMAN	67792.1	17	ASCYDGR	1052.51	957.692	583.803	694.599	529.834	530.061	598.332	547.505	552.373	762.158	661.008	638.666	1025.23	816.826	971.529	773.926	765.731	612.417	945.302	930.561	532.847	778.784	748.318	727.135	754.943	611.284	1174.31	1234.16	780.206	746.432	463.233	480.849	1648.65	1824.71	2101.91	1679.82	603.501	461.701	963.337	995.422	726.195	939.798	618.335
P00748	F12	Coagulation factor XII	FA12_HUMAN	67792.1	17	YKAEEHTVVLTVTGEPCHFPFQYHR	1052.51	957.692	583.803	694.599	529.834	530.061	598.332	547.505	552.373	762.158	661.008	638.666	1025.23	816.826	971.529	773.926	765.731	612.417	945.302	930.561	532.847	778.784	748.318	727.135	754.943	611.284	1174.31	1234.16	780.206	746.432	463.233	480.849	1648.65	1824.71	2101.91	1679.82	603.501	461.701	963.337	995.422	726.195	939.798	618.335
P00748	F12	Coagulation factor XII	FA12_HUMAN	67792.1	17	AEEHTVVLTVTGEPCHFPFQYHR	1052.51	957.692	583.803	694.599	529.834	530.061	598.332	547.505	552.373	762.158	661.008	638.666	1025.23	816.826	971.529	773.926	765.731	612.417	945.302	930.561	532.847	778.784	748.318	727.135	754.943	611.284	1174.31	1234.16	780.206	746.432	463.233	480.849	1648.65	1824.71	2101.91	1679.82	603.501	461.701	963.337	995.422	726.195	939.798	618.335
P00751	CFB	Complement factor B	CFAB_HUMAN	85532.9	49	YGLVTYATYPK	3890.77	4513.83	5007.41	5050.24	5399.74	5671.06	6472.4	6078.74	5882.02	5997.33	5797.06	5772.93	7410.08	6954.34	4574.23	4426.7	8120.84	8197.04	4416.82	3993.04	4972.94	4902.75	5902.37	6210.87	6069.69	6003.74	4136.44	3875.76	4740.52	4892.86	3588.99	3765.65	9257.92	8292.61	8241.13	6073.4	4174.26	4081.93	6205.57	5667.77	5649.06	5892.42	3808.73
P00751	CFB	Complement factor B	CFAB_HUMAN	85532.9	49	DISEVVTPR	3890.77	4513.83	5007.41	5050.24	5399.74	5671.06	6472.4	6078.74	5882.02	5997.33	5797.06	5772.93	7410.08	6954.34	4574.23	4426.7	8120.84	8197.04	4416.82	3993.04	4972.94	4902.75	5902.37	6210.87	6069.69	6003.74	4136.44	3875.76	4740.52	4892.86	3588.99	3765.65	9257.92	8292.61	8241.13	6073.4	4174.26	4081.93	6205.57	5667.77	5649.06	5892.42	3808.73
P00751	CFB	Complement factor B	CFAB_HUMAN	85532.9	49	ALFVSEEEKK	3890.77	4513.83	5007.41	5050.24	5399.74	5671.06	6472.4	6078.74	5882.02	5997.33	5797.06	5772.93	7410.08	6954.34	4574.23	4426.7	8120.84	8197.04	4416.82	3993.04	4972.94	4902.75	5902.37	6210.87	6069.69	6003.74	4136.44	3875.76	4740.52	4892.86	3588.99	3765.65	9257.92	8292.61	8241.13	6073.4	4174.26	4081.93	6205.57	5667.77	5649.06	5892.42	3808.73
P00751	CFB	Complement factor B	CFAB_HUMAN	85532.9	49	CLVNLIEK	3890.77	4513.83	5007.41	5050.24	5399.74	5671.06	6472.4	6078.74	5882.02	5997.33	5797.06	5772.93	7410.08	6954.34	4574.23	4426.7	8120.84	8197.04	4416.82	3993.04	4972.94	4902.75	5902.37	6210.87	6069.69	6003.74	4136.44	3875.76	4740.52	4892.86	3588.99	3765.65	9257.92	8292.61	8241.13	6073.4	4174.26	4081.93	6205.57	5667.77	5649.06	5892.42	3808.73
P00751	CFB	Complement factor B	CFAB_HUMAN	85532.9	49	EELLPAQDIK	3890.77	4513.83	5007.41	5050.24	5399.74	5671.06	6472.4	6078.74	5882.02	5997.33	5797.06	5772.93	7410.08	6954.34	4574.23	4426.7	8120.84	8197.04	4416.82	3993.04	4972.94	4902.75	5902.37	6210.87	6069.69	6003.74	4136.44	3875.76	4740.52	4892.86	3588.99	3765.65	9257.92	8292.61	8241.13	6073.4	4174.26	4081.93	6205.57	5667.77	5649.06	5892.42	3808.73
P00751	CFB	Complement factor B	CFAB_HUMAN	85532.9	49	LEDSVTYHCSR	3890.77	4513.83	5007.41	5050.24	5399.74	5671.06	6472.4	6078.74	5882.02	5997.33	5797.06	5772.93	7410.08	6954.34	4574.23	4426.7	8120.84	8197.04	4416.82	3993.04	4972.94	4902.75	5902.37	6210.87	6069.69	6003.74	4136.44	3875.76	4740.52	4892.86	3588.99	3765.65	9257.92	8292.61	8241.13	6073.4	4174.26	4081.93	6205.57	5667.77	5649.06	5892.42	3808.73
P00751	CFB	Complement factor B	CFAB_HUMAN	85532.9	49	VKDISEVVTPR	3890.77	4513.83	5007.41	5050.24	5399.74	5671.06	6472.4	6078.74	5882.02	5997.33	5797.06	5772.93	7410.08	6954.34	4574.23	4426.7	8120.84	8197.04	4416.82	3993.04	4972.94	4902.75	5902.37	6210.87	6069.69	6003.74	4136.44	3875.76	4740.52	4892.86	3588.99	3765.65	9257.92	8292.61	8241.13	6073.4	4174.26	4081.93	6205.57	5667.77	5649.06	5892.42	3808.73
P00751	CFB	Complement factor B	CFAB_HUMAN	85532.9	49	STGSWSTLK	3890.77	4513.83	5007.41	5050.24	5399.74	5671.06	6472.4	6078.74	5882.02	5997.33	5797.06	5772.93	7410.08	6954.34	4574.23	4426.7	8120.84	8197.04	4416.82	3993.04	4972.94	4902.75	5902.37	6210.87	6069.69	6003.74	4136.44	3875.76	4740.52	4892.86	3588.99	3765.65	9257.92	8292.61	8241.13	6073.4	4174.26	4081.93	6205.57	5667.77	5649.06	5892.42	3808.73
P00751	CFB	Complement factor B	CFAB_HUMAN	85532.9	49	ISVIRPSK	3890.77	4513.83	5007.41	5050.24	5399.74	5671.06	6472.4	6078.74	5882.02	5997.33	5797.06	5772.93	7410.08	6954.34	4574.23	4426.7	8120.84	8197.04	4416.82	3993.04	4972.94	4902.75	5902.37	6210.87	6069.69	6003.74	4136.44	3875.76	4740.52	4892.86	3588.99	3765.65	9257.92	8292.61	8241.13	6073.4	4174.26	4081.93	6205.57	5667.77	5649.06	5892.42	3808.73
P00751	CFB	Complement factor B	CFAB_HUMAN	85532.9	49	DAQYAPGYDK	3890.77	4513.83	5007.41	5050.24	5399.74	5671.06	6472.4	6078.74	5882.02	5997.33	5797.06	5772.93	7410.08	6954.34	4574.23	4426.7	8120.84	8197.04	4416.82	3993.04	4972.94	4902.75	5902.37	6210.87	6069.69	6003.74	4136.44	3875.76	4740.52	4892.86	3588.99	3765.65	9257.92	8292.61	8241.13	6073.4	4174.26	4081.93	6205.57	5667.77	5649.06	5892.42	3808.73
P00751	CFB	Complement factor B	CFAB_HUMAN	85532.9	49	ALFVSEEEK	3890.77	4513.83	5007.41	5050.24	5399.74	5671.06	6472.4	6078.74	5882.02	5997.33	5797.06	5772.93	7410.08	6954.34	4574.23	4426.7	8120.84	8197.04	4416.82	3993.04	4972.94	4902.75	5902.37	6210.87	6069.69	6003.74	4136.44	3875.76	4740.52	4892.86	3588.99	3765.65	9257.92	8292.61	8241.13	6073.4	4174.26	4081.93	6205.57	5667.77	5649.06	5892.42	3808.73
P00751	CFB	Complement factor B	CFAB_HUMAN	85532.9	49	QLNEINYEDHK	3890.77	4513.83	5007.41	5050.24	5399.74	5671.06	6472.4	6078.74	5882.02	5997.33	5797.06	5772.93	7410.08	6954.34	4574.23	4426.7	8120.84	8197.04	4416.82	3993.04	4972.94	4902.75	5902.37	6210.87	6069.69	6003.74	4136.44	3875.76	4740.52	4892.86	3588.99	3765.65	9257.92	8292.61	8241.13	6073.4	4174.26	4081.93	6205.57	5667.77	5649.06	5892.42	3808.73
P00751	CFB	Complement factor B	CFAB_HUMAN	85532.9	49	KCLVNLIEK	3890.77	4513.83	5007.41	5050.24	5399.74	5671.06	6472.4	6078.74	5882.02	5997.33	5797.06	5772.93	7410.08	6954.34	4574.23	4426.7	8120.84	8197.04	4416.82	3993.04	4972.94	4902.75	5902.37	6210.87	6069.69	6003.74	4136.44	3875.76	4740.52	4892.86	3588.99	3765.65	9257.92	8292.61	8241.13	6073.4	4174.26	4081.93	6205.57	5667.77	5649.06	5892.42	3808.73
P00751	CFB	Complement factor B	CFAB_HUMAN	85532.9	49	VSEADSSNADWVTK	3890.77	4513.83	5007.41	5050.24	5399.74	5671.06	6472.4	6078.74	5882.02	5997.33	5797.06	5772.93	7410.08	6954.34	4574.23	4426.7	8120.84	8197.04	4416.82	3993.04	4972.94	4902.75	5902.37	6210.87	6069.69	6003.74	4136.44	3875.76	4740.52	4892.86	3588.99	3765.65	9257.92	8292.61	8241.13	6073.4	4174.26	4081.93	6205.57	5667.77	5649.06	5892.42	3808.73
P00751	CFB	Complement factor B	CFAB_HUMAN	85532.9	49	LPPTTTCQQQK	3890.77	4513.83	5007.41	5050.24	5399.74	5671.06	6472.4	6078.74	5882.02	5997.33	5797.06	5772.93	7410.08	6954.34	4574.23	4426.7	8120.84	8197.04	4416.82	3993.04	4972.94	4902.75	5902.37	6210.87	6069.69	6003.74	4136.44	3875.76	4740.52	4892.86	3588.99	3765.65	9257.92	8292.61	8241.13	6073.4	4174.26	4081.93	6205.57	5667.77	5649.06	5892.42	3808.73
P00751	CFB	Complement factor B	CFAB_HUMAN	85532.9	49	DNEQHVFK	3890.77	4513.83	5007.41	5050.24	5399.74	5671.06	6472.4	6078.74	5882.02	5997.33	5797.06	5772.93	7410.08	6954.34	4574.23	4426.7	8120.84	8197.04	4416.82	3993.04	4972.94	4902.75	5902.37	6210.87	6069.69	6003.74	4136.44	3875.76	4740.52	4892.86	3588.99	3765.65	9257.92	8292.61	8241.13	6073.4	4174.26	4081.93	6205.57	5667.77	5649.06	5892.42	3808.73
P00751	CFB	Complement factor B	CFAB_HUMAN	85532.9	49	GTDYHKQPWQAK	3890.77	4513.83	5007.41	5050.24	5399.74	5671.06	6472.4	6078.74	5882.02	5997.33	5797.06	5772.93	7410.08	6954.34	4574.23	4426.7	8120.84	8197.04	4416.82	3993.04	4972.94	4902.75	5902.37	6210.87	6069.69	6003.74	4136.44	3875.76	4740.52	4892.86	3588.99	3765.65	9257.92	8292.61	8241.13	6073.4	4174.26	4081.93	6205.57	5667.77	5649.06	5892.42	3808.73
P00751	CFB	Complement factor B	CFAB_HUMAN	85532.9	49	EKLQDEDLGFL	3890.77	4513.83	5007.41	5050.24	5399.74	5671.06	6472.4	6078.74	5882.02	5997.33	5797.06	5772.93	7410.08	6954.34	4574.23	4426.7	8120.84	8197.04	4416.82	3993.04	4972.94	4902.75	5902.37	6210.87	6069.69	6003.74	4136.44	3875.76	4740.52	4892.86	3588.99	3765.65	9257.92	8292.61	8241.13	6073.4	4174.26	4081.93	6205.57	5667.77	5649.06	5892.42	3808.73
P00751	CFB	Complement factor B	CFAB_HUMAN	85532.9	49	PICLPCTEGTTR	3890.77	4513.83	5007.41	5050.24	5399.74	5671.06	6472.4	6078.74	5882.02	5997.33	5797.06	5772.93	7410.08	6954.34	4574.23	4426.7	8120.84	8197.04	4416.82	3993.04	4972.94	4902.75	5902.37	6210.87	6069.69	6003.74	4136.44	3875.76	4740.52	4892.86	3588.99	3765.65	9257.92	8292.61	8241.13	6073.4	4174.26	4081.93	6205.57	5667.77	5649.06	5892.42	3808.73
P00751	CFB	Complement factor B	CFAB_HUMAN	85532.9	49	EAGIPEFYDYDVALIK	3890.77	4513.83	5007.41	5050.24	5399.74	5671.06	6472.4	6078.74	5882.02	5997.33	5797.06	5772.93	7410.08	6954.34	4574.23	4426.7	8120.84	8197.04	4416.82	3993.04	4972.94	4902.75	5902.37	6210.87	6069.69	6003.74	4136.44	3875.76	4740.52	4892.86	3588.99	3765.65	9257.92	8292.61	8241.13	6073.4	4174.26	4081.93	6205.57	5667.77	5649.06	5892.42	3808.73
P00751	CFB	Complement factor B	CFAB_HUMAN	85532.9	49	KGTDYHKQPWQAK	3890.77	4513.83	5007.41	5050.24	5399.74	5671.06	6472.4	6078.74	5882.02	5997.33	5797.06	5772.93	7410.08	6954.34	4574.23	4426.7	8120.84	8197.04	4416.82	3993.04	4972.94	4902.75	5902.37	6210.87	6069.69	6003.74	4136.44	3875.76	4740.52	4892.86	3588.99	3765.65	9257.92	8292.61	8241.13	6073.4	4174.26	4081.93	6205.57	5667.77	5649.06	5892.42	3808.73
P00751	CFB	Complement factor B	CFAB_HUMAN	85532.9	49	DAQYAPGYDKVK	3890.77	4513.83	5007.41	5050.24	5399.74	5671.06	6472.4	6078.74	5882.02	5997.33	5797.06	5772.93	7410.08	6954.34	4574.23	4426.7	8120.84	8197.04	4416.82	3993.04	4972.94	4902.75	5902.37	6210.87	6069.69	6003.74	4136.44	3875.76	4740.52	4892.86	3588.99	3765.65	9257.92	8292.61	8241.13	6073.4	4174.26	4081.93	6205.57	5667.77	5649.06	5892.42	3808.73
P00751	CFB	Complement factor B	CFAB_HUMAN	85532.9	49	GDSGGPLIVHKR	3890.77	4513.83	5007.41	5050.24	5399.74	5671.06	6472.4	6078.74	5882.02	5997.33	5797.06	5772.93	7410.08	6954.34	4574.23	4426.7	8120.84	8197.04	4416.82	3993.04	4972.94	4902.75	5902.37	6210.87	6069.69	6003.74	4136.44	3875.76	4740.52	4892.86	3588.99	3765.65	9257.92	8292.61	8241.13	6073.4	4174.26	4081.93	6205.57	5667.77	5649.06	5892.42	3808.73
P00751	CFB	Complement factor B	CFAB_HUMAN	85532.9	49	PQGSCSLEGVEIK	3890.77	4513.83	5007.41	5050.24	5399.74	5671.06	6472.4	6078.74	5882.02	5997.33	5797.06	5772.93	7410.08	6954.34	4574.23	4426.7	8120.84	8197.04	4416.82	3993.04	4972.94	4902.75	5902.37	6210.87	6069.69	6003.74	4136.44	3875.76	4740.52	4892.86	3588.99	3765.65	9257.92	8292.61	8241.13	6073.4	4174.26	4081.93	6205.57	5667.77	5649.06	5892.42	3808.73
P00751	CFB	Complement factor B	CFAB_HUMAN	85532.9	49	KEAGIPEFYDYDVALIK	3890.77	4513.83	5007.41	5050.24	5399.74	5671.06	6472.4	6078.74	5882.02	5997.33	5797.06	5772.93	7410.08	6954.34	4574.23	4426.7	8120.84	8197.04	4416.82	3993.04	4972.94	4902.75	5902.37	6210.87	6069.69	6003.74	4136.44	3875.76	4740.52	4892.86	3588.99	3765.65	9257.92	8292.61	8241.13	6073.4	4174.26	4081.93	6205.57	5667.77	5649.06	5892.42	3808.73
P00751	CFB	Complement factor B	CFAB_HUMAN	85532.9	49	YGQTIRPICLPCTEGTTR	3890.77	4513.83	5007.41	5050.24	5399.74	5671.06	6472.4	6078.74	5882.02	5997.33	5797.06	5772.93	7410.08	6954.34	4574.23	4426.7	8120.84	8197.04	4416.82	3993.04	4972.94	4902.75	5902.37	6210.87	6069.69	6003.74	4136.44	3875.76	4740.52	4892.86	3588.99	3765.65	9257.92	8292.61	8241.13	6073.4	4174.26	4081.93	6205.57	5667.77	5649.06	5892.42	3808.73
P00751	CFB	Complement factor B	CFAB_HUMAN	85532.9	49	VASYGVKPR	3890.77	4513.83	5007.41	5050.24	5399.74	5671.06	6472.4	6078.74	5882.02	5997.33	5797.06	5772.93	7410.08	6954.34	4574.23	4426.7	8120.84	8197.04	4416.82	3993.04	4972.94	4902.75	5902.37	6210.87	6069.69	6003.74	4136.44	3875.76	4740.52	4892.86	3588.99	3765.65	9257.92	8292.61	8241.13	6073.4	4174.26	4081.93	6205.57	5667.77	5649.06	5892.42	3808.73
P00751	CFB	Complement factor B	CFAB_HUMAN	85532.9	49	LPPTTTCQQQKEELLPAQDIK	3890.77	4513.83	5007.41	5050.24	5399.74	5671.06	6472.4	6078.74	5882.02	5997.33	5797.06	5772.93	7410.08	6954.34	4574.23	4426.7	8120.84	8197.04	4416.82	3993.04	4972.94	4902.75	5902.37	6210.87	6069.69	6003.74	4136.44	3875.76	4740.52	4892.86	3588.99	3765.65	9257.92	8292.61	8241.13	6073.4	4174.26	4081.93	6205.57	5667.77	5649.06	5892.42	3808.73
P00751	CFB	Complement factor B	CFAB_HUMAN	85532.9	49	KDNEQHVFK	3890.77	4513.83	5007.41	5050.24	5399.74	5671.06	6472.4	6078.74	5882.02	5997.33	5797.06	5772.93	7410.08	6954.34	4574.23	4426.7	8120.84	8197.04	4416.82	3993.04	4972.94	4902.75	5902.37	6210.87	6069.69	6003.74	4136.44	3875.76	4740.52	4892.86	3588.99	3765.65	9257.92	8292.61	8241.13	6073.4	4174.26	4081.93	6205.57	5667.77	5649.06	5892.42	3808.73
P00751	CFB	Complement factor B	CFAB_HUMAN	85532.9	49	GDSGGPLIVHK	3890.77	4513.83	5007.41	5050.24	5399.74	5671.06	6472.4	6078.74	5882.02	5997.33	5797.06	5772.93	7410.08	6954.34	4574.23	4426.7	8120.84	8197.04	4416.82	3993.04	4972.94	4902.75	5902.37	6210.87	6069.69	6003.74	4136.44	3875.76	4740.52	4892.86	3588.99	3765.65	9257.92	8292.61	8241.13	6073.4	4174.26	4081.93	6205.57	5667.77	5649.06	5892.42	3808.73
P00751	CFB	Complement factor B	CFAB_HUMAN	85532.9	49	FLCTGGVSPYADPNTCR	3890.77	4513.83	5007.41	5050.24	5399.74	5671.06	6472.4	6078.74	5882.02	5997.33	5797.06	5772.93	7410.08	6954.34	4574.23	4426.7	8120.84	8197.04	4416.82	3993.04	4972.94	4902.75	5902.37	6210.87	6069.69	6003.74	4136.44	3875.76	4740.52	4892.86	3588.99	3765.65	9257.92	8292.61	8241.13	6073.4	4174.26	4081.93	6205.57	5667.77	5649.06	5892.42	3808.73
P00751	CFB	Complement factor B	CFAB_HUMAN	85532.9	49	FLCTGGVSPYADPNTCRGDSGGPLIVHK	3890.77	4513.83	5007.41	5050.24	5399.74	5671.06	6472.4	6078.74	5882.02	5997.33	5797.06	5772.93	7410.08	6954.34	4574.23	4426.7	8120.84	8197.04	4416.82	3993.04	4972.94	4902.75	5902.37	6210.87	6069.69	6003.74	4136.44	3875.76	4740.52	4892.86	3588.99	3765.65	9257.92	8292.61	8241.13	6073.4	4174.26	4081.93	6205.57	5667.77	5649.06	5892.42	3808.73
P00751	CFB	Complement factor B	CFAB_HUMAN	85532.9	49	VSVGGEKR	3890.77	4513.83	5007.41	5050.24	5399.74	5671.06	6472.4	6078.74	5882.02	5997.33	5797.06	5772.93	7410.08	6954.34	4574.23	4426.7	8120.84	8197.04	4416.82	3993.04	4972.94	4902.75	5902.37	6210.87	6069.69	6003.74	4136.44	3875.76	4740.52	4892.86	3588.99	3765.65	9257.92	8292.61	8241.13	6073.4	4174.26	4081.93	6205.57	5667.77	5649.06	5892.42	3808.73
P00751	CFB	Complement factor B	CFAB_HUMAN	85532.9	49	DLLYIGK	3890.77	4513.83	5007.41	5050.24	5399.74	5671.06	6472.4	6078.74	5882.02	5997.33	5797.06	5772.93	7410.08	6954.34	4574.23	4426.7	8120.84	8197.04	4416.82	3993.04	4972.94	4902.75	5902.37	6210.87	6069.69	6003.74	4136.44	3875.76	4740.52	4892.86	3588.99	3765.65	9257.92	8292.61	8241.13	6073.4	4174.26	4081.93	6205.57	5667.77	5649.06	5892.42	3808.73
P00751	CFB	Complement factor B	CFAB_HUMAN	85532.9	49	AIHCPRPHDFENGEYWPR	3890.77	4513.83	5007.41	5050.24	5399.74	5671.06	6472.4	6078.74	5882.02	5997.33	5797.06	5772.93	7410.08	6954.34	4574.23	4426.7	8120.84	8197.04	4416.82	3993.04	4972.94	4902.75	5902.37	6210.87	6069.69	6003.74	4136.44	3875.76	4740.52	4892.86	3588.99	3765.65	9257.92	8292.61	8241.13	6073.4	4174.26	4081.93	6205.57	5667.77	5649.06	5892.42	3808.73
P00751	CFB	Complement factor B	CFAB_HUMAN	85532.9	49	QLNEINYEDHKLK	3890.77	4513.83	5007.41	5050.24	5399.74	5671.06	6472.4	6078.74	5882.02	5997.33	5797.06	5772.93	7410.08	6954.34	4574.23	4426.7	8120.84	8197.04	4416.82	3993.04	4972.94	4902.75	5902.37	6210.87	6069.69	6003.74	4136.44	3875.76	4740.52	4892.86	3588.99	3765.65	9257.92	8292.61	8241.13	6073.4	4174.26	4081.93	6205.57	5667.77	5649.06	5892.42	3808.73
P00751	CFB	Complement factor B	CFAB_HUMAN	85532.9	49	DAQYAPGYDKVKDISEVVTPR	3890.77	4513.83	5007.41	5050.24	5399.74	5671.06	6472.4	6078.74	5882.02	5997.33	5797.06	5772.93	7410.08	6954.34	4574.23	4426.7	8120.84	8197.04	4416.82	3993.04	4972.94	4902.75	5902.37	6210.87	6069.69	6003.74	4136.44	3875.76	4740.52	4892.86	3588.99	3765.65	9257.92	8292.61	8241.13	6073.4	4174.26	4081.93	6205.57	5667.77	5649.06	5892.42	3808.73
P00751	CFB	Complement factor B	CFAB_HUMAN	85532.9	49	VGSQYRLEDSVTYHCSR	3890.77	4513.83	5007.41	5050.24	5399.74	5671.06	6472.4	6078.74	5882.02	5997.33	5797.06	5772.93	7410.08	6954.34	4574.23	4426.7	8120.84	8197.04	4416.82	3993.04	4972.94	4902.75	5902.37	6210.87	6069.69	6003.74	4136.44	3875.76	4740.52	4892.86	3588.99	3765.65	9257.92	8292.61	8241.13	6073.4	4174.26	4081.93	6205.57	5667.77	5649.06	5892.42	3808.73
P00751	CFB	Complement factor B	CFAB_HUMAN	85532.9	49	PHDFENGEYWPR	3890.77	4513.83	5007.41	5050.24	5399.74	5671.06	6472.4	6078.74	5882.02	5997.33	5797.06	5772.93	7410.08	6954.34	4574.23	4426.7	8120.84	8197.04	4416.82	3993.04	4972.94	4902.75	5902.37	6210.87	6069.69	6003.74	4136.44	3875.76	4740.52	4892.86	3588.99	3765.65	9257.92	8292.61	8241.13	6073.4	4174.26	4081.93	6205.57	5667.77	5649.06	5892.42	3808.73
P00751	CFB	Complement factor B	CFAB_HUMAN	85532.9	49	LKYGQTIRPICLPCTEGTTR	3890.77	4513.83	5007.41	5050.24	5399.74	5671.06	6472.4	6078.74	5882.02	5997.33	5797.06	5772.93	7410.08	6954.34	4574.23	4426.7	8120.84	8197.04	4416.82	3993.04	4972.94	4902.75	5902.37	6210.87	6069.69	6003.74	4136.44	3875.76	4740.52	4892.86	3588.99	3765.65	9257.92	8292.61	8241.13	6073.4	4174.26	4081.93	6205.57	5667.77	5649.06	5892.42	3808.73
P00751	CFB	Complement factor B	CFAB_HUMAN	85532.9	49	STGSWSTLKTQDQK	3890.77	4513.83	5007.41	5050.24	5399.74	5671.06	6472.4	6078.74	5882.02	5997.33	5797.06	5772.93	7410.08	6954.34	4574.23	4426.7	8120.84	8197.04	4416.82	3993.04	4972.94	4902.75	5902.37	6210.87	6069.69	6003.74	4136.44	3875.76	4740.52	4892.86	3588.99	3765.65	9257.92	8292.61	8241.13	6073.4	4174.26	4081.93	6205.57	5667.77	5649.06	5892.42	3808.73
P00751	CFB	Complement factor B	CFAB_HUMAN	85532.9	49	DLLYIGKDR	3890.77	4513.83	5007.41	5050.24	5399.74	5671.06	6472.4	6078.74	5882.02	5997.33	5797.06	5772.93	7410.08	6954.34	4574.23	4426.7	8120.84	8197.04	4416.82	3993.04	4972.94	4902.75	5902.37	6210.87	6069.69	6003.74	4136.44	3875.76	4740.52	4892.86	3588.99	3765.65	9257.92	8292.61	8241.13	6073.4	4174.26	4081.93	6205.57	5667.77	5649.06	5892.42	3808.73
P00751	CFB	Complement factor B	CFAB_HUMAN	85532.9	49	ALFVSEEEKKLTR	3890.77	4513.83	5007.41	5050.24	5399.74	5671.06	6472.4	6078.74	5882.02	5997.33	5797.06	5772.93	7410.08	6954.34	4574.23	4426.7	8120.84	8197.04	4416.82	3993.04	4972.94	4902.75	5902.37	6210.87	6069.69	6003.74	4136.44	3875.76	4740.52	4892.86	3588.99	3765.65	9257.92	8292.61	8241.13	6073.4	4174.26	4081.93	6205.57	5667.77	5649.06	5892.42	3808.73
P00751	CFB	Complement factor B	CFAB_HUMAN	85532.9	49	GSCERDAQYAPGYDK	3890.77	4513.83	5007.41	5050.24	5399.74	5671.06	6472.4	6078.74	5882.02	5997.33	5797.06	5772.93	7410.08	6954.34	4574.23	4426.7	8120.84	8197.04	4416.82	3993.04	4972.94	4902.75	5902.37	6210.87	6069.69	6003.74	4136.44	3875.76	4740.52	4892.86	3588.99	3765.65	9257.92	8292.61	8241.13	6073.4	4174.26	4081.93	6205.57	5667.77	5649.06	5892.42	3808.73
P00751	CFB	Complement factor B	CFAB_HUMAN	85532.9	49	WSGQTAICDNGAGYCSNPGIPIGTR	3890.77	4513.83	5007.41	5050.24	5399.74	5671.06	6472.4	6078.74	5882.02	5997.33	5797.06	5772.93	7410.08	6954.34	4574.23	4426.7	8120.84	8197.04	4416.82	3993.04	4972.94	4902.75	5902.37	6210.87	6069.69	6003.74	4136.44	3875.76	4740.52	4892.86	3588.99	3765.65	9257.92	8292.61	8241.13	6073.4	4174.26	4081.93	6205.57	5667.77	5649.06	5892.42	3808.73
P00751	CFB	Complement factor B	CFAB_HUMAN	85532.9	49	DFHINLFQVLPWLKEK	3890.77	4513.83	5007.41	5050.24	5399.74	5671.06	6472.4	6078.74	5882.02	5997.33	5797.06	5772.93	7410.08	6954.34	4574.23	4426.7	8120.84	8197.04	4416.82	3993.04	4972.94	4902.75	5902.37	6210.87	6069.69	6003.74	4136.44	3875.76	4740.52	4892.86	3588.99	3765.65	9257.92	8292.61	8241.13	6073.4	4174.26	4081.93	6205.57	5667.77	5649.06	5892.42	3808.73
P00751	CFB	Complement factor B	CFAB_HUMAN	85532.9	49	GSCERDAQYAPGYDKVK	3890.77	4513.83	5007.41	5050.24	5399.74	5671.06	6472.4	6078.74	5882.02	5997.33	5797.06	5772.93	7410.08	6954.34	4574.23	4426.7	8120.84	8197.04	4416.82	3993.04	4972.94	4902.75	5902.37	6210.87	6069.69	6003.74	4136.44	3875.76	4740.52	4892.86	3588.99	3765.65	9257.92	8292.61	8241.13	6073.4	4174.26	4081.93	6205.57	5667.77	5649.06	5892.42	3808.73
P00751	CFB	Complement factor B	CFAB_HUMAN	85532.9	49	EVYIKNGDK	3890.77	4513.83	5007.41	5050.24	5399.74	5671.06	6472.4	6078.74	5882.02	5997.33	5797.06	5772.93	7410.08	6954.34	4574.23	4426.7	8120.84	8197.04	4416.82	3993.04	4972.94	4902.75	5902.37	6210.87	6069.69	6003.74	4136.44	3875.76	4740.52	4892.86	3588.99	3765.65	9257.92	8292.61	8241.13	6073.4	4174.26	4081.93	6205.57	5667.77	5649.06	5892.42	3808.73
P00751	CFB	Complement factor B	CFAB_HUMAN	85532.9	49	PQGSCSLEGVEIKGGSFR	3890.77	4513.83	5007.41	5050.24	5399.74	5671.06	6472.4	6078.74	5882.02	5997.33	5797.06	5772.93	7410.08	6954.34	4574.23	4426.7	8120.84	8197.04	4416.82	3993.04	4972.94	4902.75	5902.37	6210.87	6069.69	6003.74	4136.44	3875.76	4740.52	4892.86	3588.99	3765.65	9257.92	8292.61	8241.13	6073.4	4174.26	4081.93	6205.57	5667.77	5649.06	5892.42	3808.73
P00915	CA1	Carbonic anhydrase 1	CAH1_HUMAN	28870.2	6	LYPIANGNNQSPVDIK	10.3898	19.1748	8.25507	9.09096	18.1274	14.5066	28.953	22.5089	18.8309	10.1565	18.2863	20.6346	25.1697	19.5215	14.7705	9.01436	37.1933	36.407	22.3439	15.1715	436.849	473.97	27.9012	20.6974	12.7298	9.76063	7.93072	2.87104	40.3734	38.6636	9.88692	11.9871	24.1466	46.9879	17.884	13.9676	41.1744	35.0308	17.7461	28.5475	14.6759	13.3411	35.6517
P00915	CA1	Carbonic anhydrase 1	CAH1_HUMAN	28870.2	6	VLDALQAIK	10.3898	19.1748	8.25507	9.09096	18.1274	14.5066	28.953	22.5089	18.8309	10.1565	18.2863	20.6346	25.1697	19.5215	14.7705	9.01436	37.1933	36.407	22.3439	15.1715	436.849	473.97	27.9012	20.6974	12.7298	9.76063	7.93072	2.87104	40.3734	38.6636	9.88692	11.9871	24.1466	46.9879	17.884	13.9676	41.1744	35.0308	17.7461	28.5475	14.6759	13.3411	35.6517
P00915	CA1	Carbonic anhydrase 1	CAH1_HUMAN	28870.2	6	HDTSLKPISVSYNPATAK	10.3898	19.1748	8.25507	9.09096	18.1274	14.5066	28.953	22.5089	18.8309	10.1565	18.2863	20.6346	25.1697	19.5215	14.7705	9.01436	37.1933	36.407	22.3439	15.1715	436.849	473.97	27.9012	20.6974	12.7298	9.76063	7.93072	2.87104	40.3734	38.6636	9.88692	11.9871	24.1466	46.9879	17.884	13.9676	41.1744	35.0308	17.7461	28.5475	14.6759	13.3411	35.6517
P00915	CA1	Carbonic anhydrase 1	CAH1_HUMAN	28870.2	6	GGPFSDSYR	10.3898	19.1748	8.25507	9.09096	18.1274	14.5066	28.953	22.5089	18.8309	10.1565	18.2863	20.6346	25.1697	19.5215	14.7705	9.01436	37.1933	36.407	22.3439	15.1715	436.849	473.97	27.9012	20.6974	12.7298	9.76063	7.93072	2.87104	40.3734	38.6636	9.88692	11.9871	24.1466	46.9879	17.884	13.9676	41.1744	35.0308	17.7461	28.5475	14.6759	13.3411	35.6517
P00915	CA1	Carbonic anhydrase 1	CAH1_HUMAN	28870.2	6	YSSLAEAASK	10.3898	19.1748	8.25507	9.09096	18.1274	14.5066	28.953	22.5089	18.8309	10.1565	18.2863	20.6346	25.1697	19.5215	14.7705	9.01436	37.1933	36.407	22.3439	15.1715	436.849	473.97	27.9012	20.6974	12.7298	9.76063	7.93072	2.87104	40.3734	38.6636	9.88692	11.9871	24.1466	46.9879	17.884	13.9676	41.1744	35.0308	17.7461	28.5475	14.6759	13.3411	35.6517
P00915	CA1	Carbonic anhydrase 1	CAH1_HUMAN	28870.2	6	ESISVSSEQLAQFR	10.3898	19.1748	8.25507	9.09096	18.1274	14.5066	28.953	22.5089	18.8309	10.1565	18.2863	20.6346	25.1697	19.5215	14.7705	9.01436	37.1933	36.407	22.3439	15.1715	436.849	473.97	27.9012	20.6974	12.7298	9.76063	7.93072	2.87104	40.3734	38.6636	9.88692	11.9871	24.1466	46.9879	17.884	13.9676	41.1744	35.0308	17.7461	28.5475	14.6759	13.3411	35.6517
P00918	CA2	Carbonic anhydrase 2	CAH2_HUMAN	29246	6	VVDVLDSIK	NaN	2.21281	5.82581	7.88615	20.4232	NaN	2.0568	2.07796	10.7117	10.0922	4.31594	8.01909	38.7533	60.0608	4.06725	4.14168	17.2781	20.1699	5.35988	5.07008	45.7256	57.7234	6.41485	4.43244	5.55019	1.43456	94.2799	3.99939	11.5298	4.19243	2.27653	1.18882	30.4456	4.91525	NaN	NaN	14.692	7.25181	11.2017	28.226	6.05125	15.3743	12.3642
P00918	CA2	Carbonic anhydrase 2	CAH2_HUMAN	29246	6	QSPVDIDTHTAK	NaN	2.21281	5.82581	7.88615	20.4232	NaN	2.0568	2.07796	10.7117	10.0922	4.31594	8.01909	38.7533	60.0608	4.06725	4.14168	17.2781	20.1699	5.35988	5.07008	45.7256	57.7234	6.41485	4.43244	5.55019	1.43456	94.2799	3.99939	11.5298	4.19243	2.27653	1.18882	30.4456	4.91525	NaN	NaN	14.692	7.25181	11.2017	28.226	6.05125	15.3743	12.3642
P00918	CA2	Carbonic anhydrase 2	CAH2_HUMAN	29246	6	SADFTNFDPR	NaN	2.21281	5.82581	7.88615	20.4232	NaN	2.0568	2.07796	10.7117	10.0922	4.31594	8.01909	38.7533	60.0608	4.06725	4.14168	17.2781	20.1699	5.35988	5.07008	45.7256	57.7234	6.41485	4.43244	5.55019	1.43456	94.2799	3.99939	11.5298	4.19243	2.27653	1.18882	30.4456	4.91525	NaN	NaN	14.692	7.25181	11.2017	28.226	6.05125	15.3743	12.3642
P00918	CA2	Carbonic anhydrase 2	CAH2_HUMAN	29246	6	VGSAKPGLQK	NaN	2.21281	5.82581	7.88615	20.4232	NaN	2.0568	2.07796	10.7117	10.0922	4.31594	8.01909	38.7533	60.0608	4.06725	4.14168	17.2781	20.1699	5.35988	5.07008	45.7256	57.7234	6.41485	4.43244	5.55019	1.43456	94.2799	3.99939	11.5298	4.19243	2.27653	1.18882	30.4456	4.91525	NaN	NaN	14.692	7.25181	11.2017	28.226	6.05125	15.3743	12.3642
P00918	CA2	Carbonic anhydrase 2	CAH2_HUMAN	29246	6	EPISVSSEQVLK	NaN	2.21281	5.82581	7.88615	20.4232	NaN	2.0568	2.07796	10.7117	10.0922	4.31594	8.01909	38.7533	60.0608	4.06725	4.14168	17.2781	20.1699	5.35988	5.07008	45.7256	57.7234	6.41485	4.43244	5.55019	1.43456	94.2799	3.99939	11.5298	4.19243	2.27653	1.18882	30.4456	4.91525	NaN	NaN	14.692	7.25181	11.2017	28.226	6.05125	15.3743	12.3642
P00918	CA2	Carbonic anhydrase 2	CAH2_HUMAN	29246	6	YDPSLKPLSVSYDQATSLR	NaN	2.21281	5.82581	7.88615	20.4232	NaN	2.0568	2.07796	10.7117	10.0922	4.31594	8.01909	38.7533	60.0608	4.06725	4.14168	17.2781	20.1699	5.35988	5.07008	45.7256	57.7234	6.41485	4.43244	5.55019	1.43456	94.2799	3.99939	11.5298	4.19243	2.27653	1.18882	30.4456	4.91525	NaN	NaN	14.692	7.25181	11.2017	28.226	6.05125	15.3743	12.3642
P00995	SPINK1	Serine protease inhibitor Kazal-type 1	ISK1_HUMAN	8506.77	1	QTSILIQK	NaN	NaN	0.708979	NaN	NaN	NaN	1.40935	1.03336	NaN	NaN	NaN	NaN	NaN	NaN	NaN	NaN	NaN	NaN	NaN	NaN	NaN	NaN	NaN	NaN	NaN	NaN	0.633303	NaN	NaN	NaN	NaN	NaN	NaN	NaN	NaN	NaN	21.9333	15.6923	NaN	NaN	NaN	NaN	NaN
P01008	SERPINC1	Antithrombin-III	ANT3_HUMAN	52602.4	28	LQPLDFK	1274.17	1264.23	503.451	600.607	1312.57	1456.86	1367.79	1211.35	305.687	455.284	673.723	809.105	986.563	1223.38	580.722	662.861	827.084	737.446	976.328	995.532	1845.98	1829.87	1006.11	1005.24	538.665	419.955	941.791	1067.92	819.95	853.974	871.864	877.423	624.087	1035.85	1186.88	903.681	940.723	1002.32	984.194	839.433	135.805	118.04	508.137
P01008	SERPINC1	Antithrombin-III	ANT3_HUMAN	52602.4	28	LQPLDFKENAEQSR	1274.17	1264.23	503.451	600.607	1312.57	1456.86	1367.79	1211.35	305.687	455.284	673.723	809.105	986.563	1223.38	580.722	662.861	827.084	737.446	976.328	995.532	1845.98	1829.87	1006.11	1005.24	538.665	419.955	941.791	1067.92	819.95	853.974	871.864	877.423	624.087	1035.85	1186.88	903.681	940.723	1002.32	984.194	839.433	135.805	118.04	508.137
P01008	SERPINC1	Antithrombin-III	ANT3_HUMAN	52602.4	28	RVWELSK	1274.17	1264.23	503.451	600.607	1312.57	1456.86	1367.79	1211.35	305.687	455.284	673.723	809.105	986.563	1223.38	580.722	662.861	827.084	737.446	976.328	995.532	1845.98	1829.87	1006.11	1005.24	538.665	419.955	941.791	1067.92	819.95	853.974	871.864	877.423	624.087	1035.85	1186.88	903.681	940.723	1002.32	984.194	839.433	135.805	118.04	508.137
P01008	SERPINC1	Antithrombin-III	ANT3_HUMAN	52602.4	28	ATEDEGSEQKIPEATNR	1274.17	1264.23	503.451	600.607	1312.57	1456.86	1367.79	1211.35	305.687	455.284	673.723	809.105	986.563	1223.38	580.722	662.861	827.084	737.446	976.328	995.532	1845.98	1829.87	1006.11	1005.24	538.665	419.955	941.791	1067.92	819.95	853.974	871.864	877.423	624.087	1035.85	1186.88	903.681	940.723	1002.32	984.194	839.433	135.805	118.04	508.137
P01008	SERPINC1	Antithrombin-III	ANT3_HUMAN	52602.4	28	ATEDEGSEQKIPEATNRR	1274.17	1264.23	503.451	600.607	1312.57	1456.86	1367.79	1211.35	305.687	455.284	673.723	809.105	986.563	1223.38	580.722	662.861	827.084	737.446	976.328	995.532	1845.98	1829.87	1006.11	1005.24	538.665	419.955	941.791	1067.92	819.95	853.974	871.864	877.423	624.087	1035.85	1186.88	903.681	940.723	1002.32	984.194	839.433	135.805	118.04	508.137
P01008	SERPINC1	Antithrombin-III	ANT3_HUMAN	52602.4	28	FSPENTRK	1274.17	1264.23	503.451	600.607	1312.57	1456.86	1367.79	1211.35	305.687	455.284	673.723	809.105	986.563	1223.38	580.722	662.861	827.084	737.446	976.328	995.532	1845.98	1829.87	1006.11	1005.24	538.665	419.955	941.791	1067.92	819.95	853.974	871.864	877.423	624.087	1035.85	1186.88	903.681	940.723	1002.32	984.194	839.433	135.805	118.04	508.137
P01008	SERPINC1	Antithrombin-III	ANT3_HUMAN	52602.4	28	KATEDEGSEQKIPEATNR	1274.17	1264.23	503.451	600.607	1312.57	1456.86	1367.79	1211.35	305.687	455.284	673.723	809.105	986.563	1223.38	580.722	662.861	827.084	737.446	976.328	995.532	1845.98	1829.87	1006.11	1005.24	538.665	419.955	941.791	1067.92	819.95	853.974	871.864	877.423	624.087	1035.85	1186.88	903.681	940.723	1002.32	984.194	839.433	135.805	118.04	508.137
P01008	SERPINC1	Antithrombin-III	ANT3_HUMAN	52602.4	28	SKLPGIVAEGR	1274.17	1264.23	503.451	600.607	1312.57	1456.86	1367.79	1211.35	305.687	455.284	673.723	809.105	986.563	1223.38	580.722	662.861	827.084	737.446	976.328	995.532	1845.98	1829.87	1006.11	1005.24	538.665	419.955	941.791	1067.92	819.95	853.974	871.864	877.423	624.087	1035.85	1186.88	903.681	940.723	1002.32	984.194	839.433	135.805	118.04	508.137
P01008	SERPINC1	Antithrombin-III	ANT3_HUMAN	52602.4	28	SLNPNRVTFK	1274.17	1264.23	503.451	600.607	1312.57	1456.86	1367.79	1211.35	305.687	455.284	673.723	809.105	986.563	1223.38	580.722	662.861	827.084	737.446	976.328	995.532	1845.98	1829.87	1006.11	1005.24	538.665	419.955	941.791	1067.92	819.95	853.974	871.864	877.423	624.087	1035.85	1186.88	903.681	940.723	1002.32	984.194	839.433	135.805	118.04	508.137
P01008	SERPINC1	Antithrombin-III	ANT3_HUMAN	52602.4	28	FSPENTR	1274.17	1264.23	503.451	600.607	1312.57	1456.86	1367.79	1211.35	305.687	455.284	673.723	809.105	986.563	1223.38	580.722	662.861	827.084	737.446	976.328	995.532	1845.98	1829.87	1006.11	1005.24	538.665	419.955	941.791	1067.92	819.95	853.974	871.864	877.423	624.087	1035.85	1186.88	903.681	940.723	1002.32	984.194	839.433	135.805	118.04	508.137
P01008	SERPINC1	Antithrombin-III	ANT3_HUMAN	52602.4	28	TSDQIHFFFAK	1274.17	1264.23	503.451	600.607	1312.57	1456.86	1367.79	1211.35	305.687	455.284	673.723	809.105	986.563	1223.38	580.722	662.861	827.084	737.446	976.328	995.532	1845.98	1829.87	1006.11	1005.24	538.665	419.955	941.791	1067.92	819.95	853.974	871.864	877.423	624.087	1035.85	1186.88	903.681	940.723	1002.32	984.194	839.433	135.805	118.04	508.137
P01008	SERPINC1	Antithrombin-III	ANT3_HUMAN	52602.4	28	ANRPFLVFIR	1274.17	1264.23	503.451	600.607	1312.57	1456.86	1367.79	1211.35	305.687	455.284	673.723	809.105	986.563	1223.38	580.722	662.861	827.084	737.446	976.328	995.532	1845.98	1829.87	1006.11	1005.24	538.665	419.955	941.791	1067.92	819.95	853.974	871.864	877.423	624.087	1035.85	1186.88	903.681	940.723	1002.32	984.194	839.433	135.805	118.04	508.137
P01008	SERPINC1	Antithrombin-III	ANT3_HUMAN	52602.4	28	IEDGFSLK	1274.17	1264.23	503.451	600.607	1312.57	1456.86	1367.79	1211.35	305.687	455.284	673.723	809.105	986.563	1223.38	580.722	662.861	827.084	737.446	976.328	995.532	1845.98	1829.87	1006.11	1005.24	538.665	419.955	941.791	1067.92	819.95	853.974	871.864	877.423	624.087	1035.85	1186.88	903.681	940.723	1002.32	984.194	839.433	135.805	118.04	508.137
P01008	SERPINC1	Antithrombin-III	ANT3_HUMAN	52602.4	28	FATTFYQHLADSK	1274.17	1264.23	503.451	600.607	1312.57	1456.86	1367.79	1211.35	305.687	455.284	673.723	809.105	986.563	1223.38	580.722	662.861	827.084	737.446	976.328	995.532	1845.98	1829.87	1006.11	1005.24	538.665	419.955	941.791	1067.92	819.95	853.974	871.864	877.423	624.087	1035.85	1186.88	903.681	940.723	1002.32	984.194	839.433	135.805	118.04	508.137
P01008	SERPINC1	Antithrombin-III	ANT3_HUMAN	52602.4	28	DDLYVSDAFHK	1274.17	1264.23	503.451	600.607	1312.57	1456.86	1367.79	1211.35	305.687	455.284	673.723	809.105	986.563	1223.38	580.722	662.861	827.084	737.446	976.328	995.532	1845.98	1829.87	1006.11	1005.24	538.665	419.955	941.791	1067.92	819.95	853.974	871.864	877.423	624.087	1035.85	1186.88	903.681	940.723	1002.32	984.194	839.433	135.805	118.04	508.137
P01008	SERPINC1	Antithrombin-III	ANT3_HUMAN	52602.4	28	SKFSPENTR	1274.17	1264.23	503.451	600.607	1312.57	1456.86	1367.79	1211.35	305.687	455.284	673.723	809.105	986.563	1223.38	580.722	662.861	827.084	737.446	976.328	995.532	1845.98	1829.87	1006.11	1005.24	538.665	419.955	941.791	1067.92	819.95	853.974	871.864	877.423	624.087	1035.85	1186.88	903.681	940.723	1002.32	984.194	839.433	135.805	118.04	508.137
P01008	SERPINC1	Antithrombin-III	ANT3_HUMAN	52602.4	28	AFLEVNEEGSEAAASTAVVIAGR	1274.17	1264.23	503.451	600.607	1312.57	1456.86	1367.79	1211.35	305.687	455.284	673.723	809.105	986.563	1223.38	580.722	662.861	827.084	737.446	976.328	995.532	1845.98	1829.87	1006.11	1005.24	538.665	419.955	941.791	1067.92	819.95	853.974	871.864	877.423	624.087	1035.85	1186.88	903.681	940.723	1002.32	984.194	839.433	135.805	118.04	508.137
P01008	SERPINC1	Antithrombin-III	ANT3_HUMAN	52602.4	28	FRIEDGFSLK	1274.17	1264.23	503.451	600.607	1312.57	1456.86	1367.79	1211.35	305.687	455.284	673.723	809.105	986.563	1223.38	580.722	662.861	827.084	737.446	976.328	995.532	1845.98	1829.87	1006.11	1005.24	538.665	419.955	941.791	1067.92	819.95	853.974	871.864	877.423	624.087	1035.85	1186.88	903.681	940.723	1002.32	984.194	839.433	135.805	118.04	508.137
P01008	SERPINC1	Antithrombin-III	ANT3_HUMAN	52602.4	28	VAEGTQVLELPFK	1274.17	1264.23	503.451	600.607	1312.57	1456.86	1367.79	1211.35	305.687	455.284	673.723	809.105	986.563	1223.38	580.722	662.861	827.084	737.446	976.328	995.532	1845.98	1829.87	1006.11	1005.24	538.665	419.955	941.791	1067.92	819.95	853.974	871.864	877.423	624.087	1035.85	1186.88	903.681	940.723	1002.32	984.194	839.433	135.805	118.04	508.137
P01008	SERPINC1	Antithrombin-III	ANT3_HUMAN	52602.4	28	SKLPGIVAEGRDDLYVSDAFHK	1274.17	1264.23	503.451	600.607	1312.57	1456.86	1367.79	1211.35	305.687	455.284	673.723	809.105	986.563	1223.38	580.722	662.861	827.084	737.446	976.328	995.532	1845.98	1829.87	1006.11	1005.24	538.665	419.955	941.791	1067.92	819.95	853.974	871.864	877.423	624.087	1035.85	1186.88	903.681	940.723	1002.32	984.194	839.433	135.805	118.04	508.137
P01008	SERPINC1	Antithrombin-III	ANT3_HUMAN	52602.4	28	FDTISEK	1274.17	1264.23	503.451	600.607	1312.57	1456.86	1367.79	1211.35	305.687	455.284	673.723	809.105	986.563	1223.38	580.722	662.861	827.084	737.446	976.328	995.532	1845.98	1829.87	1006.11	1005.24	538.665	419.955	941.791	1067.92	819.95	853.974	871.864	877.423	624.087	1035.85	1186.88	903.681	940.723	1002.32	984.194	839.433	135.805	118.04	508.137
P01008	SERPINC1	Antithrombin-III	ANT3_HUMAN	52602.4	28	EVPLNTIIFMGR	1274.17	1264.23	503.451	600.607	1312.57	1456.86	1367.79	1211.35	305.687	455.284	673.723	809.105	986.563	1223.38	580.722	662.861	827.084	737.446	976.328	995.532	1845.98	1829.87	1006.11	1005.24	538.665	419.955	941.791	1067.92	819.95	853.974	871.864	877.423	624.087	1035.85	1186.88	903.681	940.723	1002.32	984.194	839.433	135.805	118.04	508.137
P01008	SERPINC1	Antithrombin-III	ANT3_HUMAN	52602.4	28	IPEATNR	1274.17	1264.23	503.451	600.607	1312.57	1456.86	1367.79	1211.35	305.687	455.284	673.723	809.105	986.563	1223.38	580.722	662.861	827.084	737.446	976.328	995.532	1845.98	1829.87	1006.11	1005.24	538.665	419.955	941.791	1067.92	819.95	853.974	871.864	877.423	624.087	1035.85	1186.88	903.681	940.723	1002.32	984.194	839.433	135.805	118.04	508.137
P01008	SERPINC1	Antithrombin-III	ANT3_HUMAN	52602.4	28	DIPMNPMCIYR	1274.17	1264.23	503.451	600.607	1312.57	1456.86	1367.79	1211.35	305.687	455.284	673.723	809.105	986.563	1223.38	580.722	662.861	827.084	737.446	976.328	995.532	1845.98	1829.87	1006.11	1005.24	538.665	419.955	941.791	1067.92	819.95	853.974	871.864	877.423	624.087	1035.85	1186.88	903.681	940.723	1002.32	984.194	839.433	135.805	118.04	508.137
P01008	SERPINC1	Antithrombin-III	ANT3_HUMAN	52602.4	28	RVAEGTQVLELPFK	1274.17	1264.23	503.451	600.607	1312.57	1456.86	1367.79	1211.35	305.687	455.284	673.723	809.105	986.563	1223.38	580.722	662.861	827.084	737.446	976.328	995.532	1845.98	1829.87	1006.11	1005.24	538.665	419.955	941.791	1067.92	819.95	853.974	871.864	877.423	624.087	1035.85	1186.88	903.681	940.723	1002.32	984.194	839.433	135.805	118.04	508.137
P01008	SERPINC1	Antithrombin-III	ANT3_HUMAN	52602.4	28	LVSANRLFGDK	1274.17	1264.23	503.451	600.607	1312.57	1456.86	1367.79	1211.35	305.687	455.284	673.723	809.105	986.563	1223.38	580.722	662.861	827.084	737.446	976.328	995.532	1845.98	1829.87	1006.11	1005.24	538.665	419.955	941.791	1067.92	819.95	853.974	871.864	877.423	624.087	1035.85	1186.88	903.681	940.723	1002.32	984.194	839.433	135.805	118.04	508.137
P01008	SERPINC1	Antithrombin-III	ANT3_HUMAN	52602.4	28	VAEGTQVLELPFKGDDITMVLILPKPEK	1274.17	1264.23	503.451	600.607	1312.57	1456.86	1367.79	1211.35	305.687	455.284	673.723	809.105	986.563	1223.38	580.722	662.861	827.084	737.446	976.328	995.532	1845.98	1829.87	1006.11	1005.24	538.665	419.955	941.791	1067.92	819.95	853.974	871.864	877.423	624.087	1035.85	1186.88	903.681	940.723	1002.32	984.194	839.433	135.805	118.04	508.137
P01008	SERPINC1	Antithrombin-III	ANT3_HUMAN	52602.4	28	EQLQDMGLVDLFSPEK	1274.17	1264.23	503.451	600.607	1312.57	1456.86	1367.79	1211.35	305.687	455.284	673.723	809.105	986.563	1223.38	580.722	662.861	827.084	737.446	976.328	995.532	1845.98	1829.87	1006.11	1005.24	538.665	419.955	941.791	1067.92	819.95	853.974	871.864	877.423	624.087	1035.85	1186.88	903.681	940.723	1002.32	984.194	839.433	135.805	118.04	508.137
P01009	SERPINA1	Alpha-1-antitrypsin	A1AT_HUMAN	46736.6	39	LSITGTYDLK	20831.4	24193.1	21274.5	21342	23655.3	24832.2	24805.4	25025.6	29335.4	18360.4	7583.83	8392.79	2093.63	1494.7	13660.8	12706.3	20753	17828.2	9086.72	8791.43	18339.3	18462.7	19339.1	21041.3	11895.8	10810.3	3816.33	3473.66	4978.09	6660.41	31327.6	33179.3	3585.34	2430.05	1594.75	1897.29	25156.9	22294.5	3449.41	3929.31	3127.79	4488.28	7723.44
P01009	SERPINA1	Alpha-1-antitrypsin	A1AT_HUMAN	46736.6	39	SVLGQLGITK	20831.4	24193.1	21274.5	21342	23655.3	24832.2	24805.4	25025.6	29335.4	18360.4	7583.83	8392.79	2093.63	1494.7	13660.8	12706.3	20753	17828.2	9086.72	8791.43	18339.3	18462.7	19339.1	21041.3	11895.8	10810.3	3816.33	3473.66	4978.09	6660.41	31327.6	33179.3	3585.34	2430.05	1594.75	1897.29	25156.9	22294.5	3449.41	3929.31	3127.79	4488.28	7723.44
P01009	SERPINA1	Alpha-1-antitrypsin	A1AT_HUMAN	46736.6	39	QINDYVEK	20831.4	24193.1	21274.5	21342	23655.3	24832.2	24805.4	25025.6	29335.4	18360.4	7583.83	8392.79	2093.63	1494.7	13660.8	12706.3	20753	17828.2	9086.72	8791.43	18339.3	18462.7	19339.1	21041.3	11895.8	10810.3	3816.33	3473.66	4978.09	6660.41	31327.6	33179.3	3585.34	2430.05	1594.75	1897.29	25156.9	22294.5	3449.41	3929.31	3127.79	4488.28	7723.44
P01009	SERPINA1	Alpha-1-antitrypsin	A1AT_HUMAN	46736.6	39	FLENEDR	20831.4	24193.1	21274.5	21342	23655.3	24832.2	24805.4	25025.6	29335.4	18360.4	7583.83	8392.79	2093.63	1494.7	13660.8	12706.3	20753	17828.2	9086.72	8791.43	18339.3	18462.7	19339.1	21041.3	11895.8	10810.3	3816.33	3473.66	4978.09	6660.41	31327.6	33179.3	3585.34	2430.05	1594.75	1897.29	25156.9	22294.5	3449.41	3929.31	3127.79	4488.28	7723.44
P01009	SERPINA1	Alpha-1-antitrypsin	A1AT_HUMAN	46736.6	39	FLENEDRR	20831.4	24193.1	21274.5	21342	23655.3	24832.2	24805.4	25025.6	29335.4	18360.4	7583.83	8392.79	2093.63	1494.7	13660.8	12706.3	20753	17828.2	9086.72	8791.43	18339.3	18462.7	19339.1	21041.3	11895.8	10810.3	3816.33	3473.66	4978.09	6660.41	31327.6	33179.3	3585.34	2430.05	1594.75	1897.29	25156.9	22294.5	3449.41	3929.31	3127.79	4488.28	7723.44
P01009	SERPINA1	Alpha-1-antitrypsin	A1AT_HUMAN	46736.6	39	VFSNGADLSGVTEEAPLKLSK	20831.4	24193.1	21274.5	21342	23655.3	24832.2	24805.4	25025.6	29335.4	18360.4	7583.83	8392.79	2093.63	1494.7	13660.8	12706.3	20753	17828.2	9086.72	8791.43	18339.3	18462.7	19339.1	21041.3	11895.8	10810.3	3816.33	3473.66	4978.09	6660.41	31327.6	33179.3	3585.34	2430.05	1594.75	1897.29	25156.9	22294.5	3449.41	3929.31	3127.79	4488.28	7723.44
P01009	SERPINA1	Alpha-1-antitrypsin	A1AT_HUMAN	46736.6	39	LYHSEAFTVNFGDTEEAKK	20831.4	24193.1	21274.5	21342	23655.3	24832.2	24805.4	25025.6	29335.4	18360.4	7583.83	8392.79	2093.63	1494.7	13660.8	12706.3	20753	17828.2	9086.72	8791.43	18339.3	18462.7	19339.1	21041.3	11895.8	10810.3	3816.33	3473.66	4978.09	6660.41	31327.6	33179.3	3585.34	2430.05	1594.75	1897.29	25156.9	22294.5	3449.41	3929.31	3127.79	4488.28	7723.44
P01009	SERPINA1	Alpha-1-antitrypsin	A1AT_HUMAN	46736.6	39	QINDYVEKGTQGK	20831.4	24193.1	21274.5	21342	23655.3	24832.2	24805.4	25025.6	29335.4	18360.4	7583.83	8392.79	2093.63	1494.7	13660.8	12706.3	20753	17828.2	9086.72	8791.43	18339.3	18462.7	19339.1	21041.3	11895.8	10810.3	3816.33	3473.66	4978.09	6660.41	31327.6	33179.3	3585.34	2430.05	1594.75	1897.29	25156.9	22294.5	3449.41	3929.31	3127.79	4488.28	7723.44
P01009	SERPINA1	Alpha-1-antitrypsin	A1AT_HUMAN	46736.6	39	RSASLHLPK	20831.4	24193.1	21274.5	21342	23655.3	24832.2	24805.4	25025.6	29335.4	18360.4	7583.83	8392.79	2093.63	1494.7	13660.8	12706.3	20753	17828.2	9086.72	8791.43	18339.3	18462.7	19339.1	21041.3	11895.8	10810.3	3816.33	3473.66	4978.09	6660.41	31327.6	33179.3	3585.34	2430.05	1594.75	1897.29	25156.9	22294.5	3449.41	3929.31	3127.79	4488.28	7723.44
P01009	SERPINA1	Alpha-1-antitrypsin	A1AT_HUMAN	46736.6	39	KQINDYVEKGTQGK	20831.4	24193.1	21274.5	21342	23655.3	24832.2	24805.4	25025.6	29335.4	18360.4	7583.83	8392.79	2093.63	1494.7	13660.8	12706.3	20753	17828.2	9086.72	8791.43	18339.3	18462.7	19339.1	21041.3	11895.8	10810.3	3816.33	3473.66	4978.09	6660.41	31327.6	33179.3	3585.34	2430.05	1594.75	1897.29	25156.9	22294.5	3449.41	3929.31	3127.79	4488.28	7723.44
P01009	SERPINA1	Alpha-1-antitrypsin	A1AT_HUMAN	46736.6	39	KQINDYVEK	20831.4	24193.1	21274.5	21342	23655.3	24832.2	24805.4	25025.6	29335.4	18360.4	7583.83	8392.79	2093.63	1494.7	13660.8	12706.3	20753	17828.2	9086.72	8791.43	18339.3	18462.7	19339.1	21041.3	11895.8	10810.3	3816.33	3473.66	4978.09	6660.41	31327.6	33179.3	3585.34	2430.05	1594.75	1897.29	25156.9	22294.5	3449.41	3929.31	3127.79	4488.28	7723.44
P01009	SERPINA1	Alpha-1-antitrypsin	A1AT_HUMAN	46736.6	39	DTEEEDFHVDQVTTVK	20831.4	24193.1	21274.5	21342	23655.3	24832.2	24805.4	25025.6	29335.4	18360.4	7583.83	8392.79	2093.63	1494.7	13660.8	12706.3	20753	17828.2	9086.72	8791.43	18339.3	18462.7	19339.1	21041.3	11895.8	10810.3	3816.33	3473.66	4978.09	6660.41	31327.6	33179.3	3585.34	2430.05	1594.75	1897.29	25156.9	22294.5	3449.41	3929.31	3127.79	4488.28	7723.44
P01009	SERPINA1	Alpha-1-antitrypsin	A1AT_HUMAN	46736.6	39	AVLTIDEK	20831.4	24193.1	21274.5	21342	23655.3	24832.2	24805.4	25025.6	29335.4	18360.4	7583.83	8392.79	2093.63	1494.7	13660.8	12706.3	20753	17828.2	9086.72	8791.43	18339.3	18462.7	19339.1	21041.3	11895.8	10810.3	3816.33	3473.66	4978.09	6660.41	31327.6	33179.3	3585.34	2430.05	1594.75	1897.29	25156.9	22294.5	3449.41	3929.31	3127.79	4488.28	7723.44
P01009	SERPINA1	Alpha-1-antitrypsin	A1AT_HUMAN	46736.6	39	FLEDVKK	20831.4	24193.1	21274.5	21342	23655.3	24832.2	24805.4	25025.6	29335.4	18360.4	7583.83	8392.79	2093.63	1494.7	13660.8	12706.3	20753	17828.2	9086.72	8791.43	18339.3	18462.7	19339.1	21041.3	11895.8	10810.3	3816.33	3473.66	4978.09	6660.41	31327.6	33179.3	3585.34	2430.05	1594.75	1897.29	25156.9	22294.5	3449.41	3929.31	3127.79	4488.28	7723.44
P01009	SERPINA1	Alpha-1-antitrypsin	A1AT_HUMAN	46736.6	39	LVDKFLEDVKK	20831.4	24193.1	21274.5	21342	23655.3	24832.2	24805.4	25025.6	29335.4	18360.4	7583.83	8392.79	2093.63	1494.7	13660.8	12706.3	20753	17828.2	9086.72	8791.43	18339.3	18462.7	19339.1	21041.3	11895.8	10810.3	3816.33	3473.66	4978.09	6660.41	31327.6	33179.3	3585.34	2430.05	1594.75	1897.29	25156.9	22294.5	3449.41	3929.31	3127.79	4488.28	7723.44
P01009	SERPINA1	Alpha-1-antitrypsin	A1AT_HUMAN	46736.6	39	TDTSHHDQDHPTFNK	20831.4	24193.1	21274.5	21342	23655.3	24832.2	24805.4	25025.6	29335.4	18360.4	7583.83	8392.79	2093.63	1494.7	13660.8	12706.3	20753	17828.2	9086.72	8791.43	18339.3	18462.7	19339.1	21041.3	11895.8	10810.3	3816.33	3473.66	4978.09	6660.41	31327.6	33179.3	3585.34	2430.05	1594.75	1897.29	25156.9	22294.5	3449.41	3929.31	3127.79	4488.28	7723.44
P01009	SERPINA1	Alpha-1-antitrypsin	A1AT_HUMAN	46736.6	39	LYHSEAFTVNFGDTEEAK	20831.4	24193.1	21274.5	21342	23655.3	24832.2	24805.4	25025.6	29335.4	18360.4	7583.83	8392.79	2093.63	1494.7	13660.8	12706.3	20753	17828.2	9086.72	8791.43	18339.3	18462.7	19339.1	21041.3	11895.8	10810.3	3816.33	3473.66	4978.09	6660.41	31327.6	33179.3	3585.34	2430.05	1594.75	1897.29	25156.9	22294.5	3449.41	3929.31	3127.79	4488.28	7723.44
P01009	SERPINA1	Alpha-1-antitrypsin	A1AT_HUMAN	46736.6	39	LGMFNIQHCK	20831.4	24193.1	21274.5	21342	23655.3	24832.2	24805.4	25025.6	29335.4	18360.4	7583.83	8392.79	2093.63	1494.7	13660.8	12706.3	20753	17828.2	9086.72	8791.43	18339.3	18462.7	19339.1	21041.3	11895.8	10810.3	3816.33	3473.66	4978.09	6660.41	31327.6	33179.3	3585.34	2430.05	1594.75	1897.29	25156.9	22294.5	3449.41	3929.31	3127.79	4488.28	7723.44
P01009	SERPINA1	Alpha-1-antitrypsin	A1AT_HUMAN	46736.6	39	VFSNGADLSGVTEEAPLK	20831.4	24193.1	21274.5	21342	23655.3	24832.2	24805.4	25025.6	29335.4	18360.4	7583.83	8392.79	2093.63	1494.7	13660.8	12706.3	20753	17828.2	9086.72	8791.43	18339.3	18462.7	19339.1	21041.3	11895.8	10810.3	3816.33	3473.66	4978.09	6660.41	31327.6	33179.3	3585.34	2430.05	1594.75	1897.29	25156.9	22294.5	3449.41	3929.31	3127.79	4488.28	7723.44
P01009	SERPINA1	Alpha-1-antitrypsin	A1AT_HUMAN	46736.6	39	LVDKFLEDVK	20831.4	24193.1	21274.5	21342	23655.3	24832.2	24805.4	25025.6	29335.4	18360.4	7583.83	8392.79	2093.63	1494.7	13660.8	12706.3	20753	17828.2	9086.72	8791.43	18339.3	18462.7	19339.1	21041.3	11895.8	10810.3	3816.33	3473.66	4978.09	6660.41	31327.6	33179.3	3585.34	2430.05	1594.75	1897.29	25156.9	22294.5	3449.41	3929.31	3127.79	4488.28	7723.44
P01009	SERPINA1	Alpha-1-antitrypsin	A1AT_HUMAN	46736.6	39	KLYHSEAFTVNFGDTEEAKK	20831.4	24193.1	21274.5	21342	23655.3	24832.2	24805.4	25025.6	29335.4	18360.4	7583.83	8392.79	2093.63	1494.7	13660.8	12706.3	20753	17828.2	9086.72	8791.43	18339.3	18462.7	19339.1	21041.3	11895.8	10810.3	3816.33	3473.66	4978.09	6660.41	31327.6	33179.3	3585.34	2430.05	1594.75	1897.29	25156.9	22294.5	3449.41	3929.31	3127.79	4488.28	7723.44
P01009	SERPINA1	Alpha-1-antitrypsin	A1AT_HUMAN	46736.6	39	SASLHLPK	20831.4	24193.1	21274.5	21342	23655.3	24832.2	24805.4	25025.6	29335.4	18360.4	7583.83	8392.79	2093.63	1494.7	13660.8	12706.3	20753	17828.2	9086.72	8791.43	18339.3	18462.7	19339.1	21041.3	11895.8	10810.3	3816.33	3473.66	4978.09	6660.41	31327.6	33179.3	3585.34	2430.05	1594.75	1897.29	25156.9	22294.5	3449.41	3929.31	3127.79	4488.28	7723.44
P01009	SERPINA1	Alpha-1-antitrypsin	A1AT_HUMAN	46736.6	39	LSSWVLLMK	20831.4	24193.1	21274.5	21342	23655.3	24832.2	24805.4	25025.6	29335.4	18360.4	7583.83	8392.79	2093.63	1494.7	13660.8	12706.3	20753	17828.2	9086.72	8791.43	18339.3	18462.7	19339.1	21041.3	11895.8	10810.3	3816.33	3473.66	4978.09	6660.41	31327.6	33179.3	3585.34	2430.05	1594.75	1897.29	25156.9	22294.5	3449.41	3929.31	3127.79	4488.28	7723.44
P01009	SERPINA1	Alpha-1-antitrypsin	A1AT_HUMAN	46736.6	39	GKWERPFEVK	20831.4	24193.1	21274.5	21342	23655.3	24832.2	24805.4	25025.6	29335.4	18360.4	7583.83	8392.79	2093.63	1494.7	13660.8	12706.3	20753	17828.2	9086.72	8791.43	18339.3	18462.7	19339.1	21041.3	11895.8	10810.3	3816.33	3473.66	4978.09	6660.41	31327.6	33179.3	3585.34	2430.05	1594.75	1897.29	25156.9	22294.5	3449.41	3929.31	3127.79	4488.28	7723.44
P01009	SERPINA1	Alpha-1-antitrypsin	A1AT_HUMAN	46736.6	39	ITPNLAEFAFSLYR	20831.4	24193.1	21274.5	21342	23655.3	24832.2	24805.4	25025.6	29335.4	18360.4	7583.83	8392.79	2093.63	1494.7	13660.8	12706.3	20753	17828.2	9086.72	8791.43	18339.3	18462.7	19339.1	21041.3	11895.8	10810.3	3816.33	3473.66	4978.09	6660.41	31327.6	33179.3	3585.34	2430.05	1594.75	1897.29	25156.9	22294.5	3449.41	3929.31	3127.79	4488.28	7723.44
P01009	SERPINA1	Alpha-1-antitrypsin	A1AT_HUMAN	46736.6	39	LQHLENELTHDIITK	20831.4	24193.1	21274.5	21342	23655.3	24832.2	24805.4	25025.6	29335.4	18360.4	7583.83	8392.79	2093.63	1494.7	13660.8	12706.3	20753	17828.2	9086.72	8791.43	18339.3	18462.7	19339.1	21041.3	11895.8	10810.3	3816.33	3473.66	4978.09	6660.41	31327.6	33179.3	3585.34	2430.05	1594.75	1897.29	25156.9	22294.5	3449.41	3929.31	3127.79	4488.28	7723.44
P01009	SERPINA1	Alpha-1-antitrypsin	A1AT_HUMAN	46736.6	39	TLNQPDSQLQLTTGNGLFLSEGLK	20831.4	24193.1	21274.5	21342	23655.3	24832.2	24805.4	25025.6	29335.4	18360.4	7583.83	8392.79	2093.63	1494.7	13660.8	12706.3	20753	17828.2	9086.72	8791.43	18339.3	18462.7	19339.1	21041.3	11895.8	10810.3	3816.33	3473.66	4978.09	6660.41	31327.6	33179.3	3585.34	2430.05	1594.75	1897.29	25156.9	22294.5	3449.41	3929.31	3127.79	4488.28	7723.44
P01009	SERPINA1	Alpha-1-antitrypsin	A1AT_HUMAN	46736.6	39	AVHKAVLTIDEK	20831.4	24193.1	21274.5	21342	23655.3	24832.2	24805.4	25025.6	29335.4	18360.4	7583.83	8392.79	2093.63	1494.7	13660.8	12706.3	20753	17828.2	9086.72	8791.43	18339.3	18462.7	19339.1	21041.3	11895.8	10810.3	3816.33	3473.66	4978.09	6660.41	31327.6	33179.3	3585.34	2430.05	1594.75	1897.29	25156.9	22294.5	3449.41	3929.31	3127.79	4488.28	7723.44
P01009	SERPINA1	Alpha-1-antitrypsin	A1AT_HUMAN	46736.6	39	KLSSWVLLMK	20831.4	24193.1	21274.5	21342	23655.3	24832.2	24805.4	25025.6	29335.4	18360.4	7583.83	8392.79	2093.63	1494.7	13660.8	12706.3	20753	17828.2	9086.72	8791.43	18339.3	18462.7	19339.1	21041.3	11895.8	10810.3	3816.33	3473.66	4978.09	6660.41	31327.6	33179.3	3585.34	2430.05	1594.75	1897.29	25156.9	22294.5	3449.41	3929.31	3127.79	4488.28	7723.44
P01009	SERPINA1	Alpha-1-antitrypsin	A1AT_HUMAN	46736.6	39	RLGMFNIQHCK	20831.4	24193.1	21274.5	21342	23655.3	24832.2	24805.4	25025.6	29335.4	18360.4	7583.83	8392.79	2093.63	1494.7	13660.8	12706.3	20753	17828.2	9086.72	8791.43	18339.3	18462.7	19339.1	21041.3	11895.8	10810.3	3816.33	3473.66	4978.09	6660.41	31327.6	33179.3	3585.34	2430.05	1594.75	1897.29	25156.9	22294.5	3449.41	3929.31	3127.79	4488.28	7723.44
P01009	SERPINA1	Alpha-1-antitrypsin	A1AT_HUMAN	46736.6	39	KLYHSEAFTVNFGDTEEAK	20831.4	24193.1	21274.5	21342	23655.3	24832.2	24805.4	25025.6	29335.4	18360.4	7583.83	8392.79	2093.63	1494.7	13660.8	12706.3	20753	17828.2	9086.72	8791.43	18339.3	18462.7	19339.1	21041.3	11895.8	10810.3	3816.33	3473.66	4978.09	6660.41	31327.6	33179.3	3585.34	2430.05	1594.75	1897.29	25156.9	22294.5	3449.41	3929.31	3127.79	4488.28	7723.44
P01009	SERPINA1	Alpha-1-antitrypsin	A1AT_HUMAN	46736.6	39	VFSNGADLSGVTEEAPLKLSKAVHK	20831.4	24193.1	21274.5	21342	23655.3	24832.2	24805.4	25025.6	29335.4	18360.4	7583.83	8392.79	2093.63	1494.7	13660.8	12706.3	20753	17828.2	9086.72	8791.43	18339.3	18462.7	19339.1	21041.3	11895.8	10810.3	3816.33	3473.66	4978.09	6660.41	31327.6	33179.3	3585.34	2430.05	1594.75	1897.29	25156.9	22294.5	3449.41	3929.31	3127.79	4488.28	7723.44
P01009	SERPINA1	Alpha-1-antitrypsin	A1AT_HUMAN	46736.6	39	LGMFNIQHCKK	20831.4	24193.1	21274.5	21342	23655.3	24832.2	24805.4	25025.6	29335.4	18360.4	7583.83	8392.79	2093.63	1494.7	13660.8	12706.3	20753	17828.2	9086.72	8791.43	18339.3	18462.7	19339.1	21041.3	11895.8	10810.3	3816.33	3473.66	4978.09	6660.41	31327.6	33179.3	3585.34	2430.05	1594.75	1897.29	25156.9	22294.5	3449.41	3929.31	3127.79	4488.28	7723.44
P01009	SERPINA1	Alpha-1-antitrypsin	A1AT_HUMAN	46736.6	39	WERPFEVK	20831.4	24193.1	21274.5	21342	23655.3	24832.2	24805.4	25025.6	29335.4	18360.4	7583.83	8392.79	2093.63	1494.7	13660.8	12706.3	20753	17828.2	9086.72	8791.43	18339.3	18462.7	19339.1	21041.3	11895.8	10810.3	3816.33	3473.66	4978.09	6660.41	31327.6	33179.3	3585.34	2430.05	1594.75	1897.29	25156.9	22294.5	3449.41	3929.31	3127.79	4488.28	7723.44
P01009	SERPINA1	Alpha-1-antitrypsin	A1AT_HUMAN	46736.6	39	IVDLVKELDR	20831.4	24193.1	21274.5	21342	23655.3	24832.2	24805.4	25025.6	29335.4	18360.4	7583.83	8392.79	2093.63	1494.7	13660.8	12706.3	20753	17828.2	9086.72	8791.43	18339.3	18462.7	19339.1	21041.3	11895.8	10810.3	3816.33	3473.66	4978.09	6660.41	31327.6	33179.3	3585.34	2430.05	1594.75	1897.29	25156.9	22294.5	3449.41	3929.31	3127.79	4488.28	7723.44
P01009	SERPINA1	Alpha-1-antitrypsin	A1AT_HUMAN	46736.6	39	FNKPFVFLMIEQNTK	20831.4	24193.1	21274.5	21342	23655.3	24832.2	24805.4	25025.6	29335.4	18360.4	7583.83	8392.79	2093.63	1494.7	13660.8	12706.3	20753	17828.2	9086.72	8791.43	18339.3	18462.7	19339.1	21041.3	11895.8	10810.3	3816.33	3473.66	4978.09	6660.41	31327.6	33179.3	3585.34	2430.05	1594.75	1897.29	25156.9	22294.5	3449.41	3929.31	3127.79	4488.28	7723.44
P01009	SERPINA1	Alpha-1-antitrypsin	A1AT_HUMAN	46736.6	39	RLGMFNIQHCKK	20831.4	24193.1	21274.5	21342	23655.3	24832.2	24805.4	25025.6	29335.4	18360.4	7583.83	8392.79	2093.63	1494.7	13660.8	12706.3	20753	17828.2	9086.72	8791.43	18339.3	18462.7	19339.1	21041.3	11895.8	10810.3	3816.33	3473.66	4978.09	6660.41	31327.6	33179.3	3585.34	2430.05	1594.75	1897.29	25156.9	22294.5	3449.41	3929.31	3127.79	4488.28	7723.44
P01009	SERPINA1	Alpha-1-antitrypsin	A1AT_HUMAN	46736.6	39	WERPFEVKDTEEEDFHVDQVTTVK	20831.4	24193.1	21274.5	21342	23655.3	24832.2	24805.4	25025.6	29335.4	18360.4	7583.83	8392.79	2093.63	1494.7	13660.8	12706.3	20753	17828.2	9086.72	8791.43	18339.3	18462.7	19339.1	21041.3	11895.8	10810.3	3816.33	3473.66	4978.09	6660.41	31327.6	33179.3	3585.34	2430.05	1594.75	1897.29	25156.9	22294.5	3449.41	3929.31	3127.79	4488.28	7723.44
P01009	SERPINA1	Alpha-1-antitrypsin	A1AT_HUMAN	46736.6	39	GTEAAGAMFLEAIPMSIPPEVK	20831.4	24193.1	21274.5	21342	23655.3	24832.2	24805.4	25025.6	29335.4	18360.4	7583.83	8392.79	2093.63	1494.7	13660.8	12706.3	20753	17828.2	9086.72	8791.43	18339.3	18462.7	19339.1	21041.3	11895.8	10810.3	3816.33	3473.66	4978.09	6660.41	31327.6	33179.3	3585.34	2430.05	1594.75	1897.29	25156.9	22294.5	3449.41	3929.31	3127.79	4488.28	7723.44
P01011	SERPINA3	Alpha-1-antichymotrypsin	AACT_HUMAN	47650.9	23	ADLSGITGAR	12410	13725.7	10573.9	9652.93	10540.7	11350.1	18715.6	18876.4	12418.8	14267.2	11069.3	10902.6	916.321	1467.76	11114.1	7454.83	14672.9	15555.3	7790.65	7747.92	12164.9	14733.7	17071.1	19265.5	6566.98	6425.7	7503.07	7259.43	9808.9	8849.71	8808.33	9928.46	1472.85	1034.11	1913.45	1367.17	19639.2	19170.1	5941.62	6636.41	2800.87	2341.79	7003.23
P01011	SERPINA3	Alpha-1-antichymotrypsin	AACT_HUMAN	47650.9	23	EIGELYLPK	12410	13725.7	10573.9	9652.93	10540.7	11350.1	18715.6	18876.4	12418.8	14267.2	11069.3	10902.6	916.321	1467.76	11114.1	7454.83	14672.9	15555.3	7790.65	7747.92	12164.9	14733.7	17071.1	19265.5	6566.98	6425.7	7503.07	7259.43	9808.9	8849.71	8808.33	9928.46	1472.85	1034.11	1913.45	1367.17	19639.2	19170.1	5941.62	6636.41	2800.87	2341.79	7003.23
P01011	SERPINA3	Alpha-1-antichymotrypsin	AACT_HUMAN	47650.9	23	NLAVSQVVHK	12410	13725.7	10573.9	9652.93	10540.7	11350.1	18715.6	18876.4	12418.8	14267.2	11069.3	10902.6	916.321	1467.76	11114.1	7454.83	14672.9	15555.3	7790.65	7747.92	12164.9	14733.7	17071.1	19265.5	6566.98	6425.7	7503.07	7259.43	9808.9	8849.71	8808.33	9928.46	1472.85	1034.11	1913.45	1367.17	19639.2	19170.1	5941.62	6636.41	2800.87	2341.79	7003.23
P01011	SERPINA3	Alpha-1-antichymotrypsin	AACT_HUMAN	47650.9	23	LINDYVK	12410	13725.7	10573.9	9652.93	10540.7	11350.1	18715.6	18876.4	12418.8	14267.2	11069.3	10902.6	916.321	1467.76	11114.1	7454.83	14672.9	15555.3	7790.65	7747.92	12164.9	14733.7	17071.1	19265.5	6566.98	6425.7	7503.07	7259.43	9808.9	8849.71	8808.33	9928.46	1472.85	1034.11	1913.45	1367.17	19639.2	19170.1	5941.62	6636.41	2800.87	2341.79	7003.23
P01011	SERPINA3	Alpha-1-antichymotrypsin	AACT_HUMAN	47650.9	23	LYGSEAFATDFQDSAAAKK	12410	13725.7	10573.9	9652.93	10540.7	11350.1	18715.6	18876.4	12418.8	14267.2	11069.3	10902.6	916.321	1467.76	11114.1	7454.83	14672.9	15555.3	7790.65	7747.92	12164.9	14733.7	17071.1	19265.5	6566.98	6425.7	7503.07	7259.43	9808.9	8849.71	8808.33	9928.46	1472.85	1034.11	1913.45	1367.17	19639.2	19170.1	5941.62	6636.41	2800.87	2341.79	7003.23
P01011	SERPINA3	Alpha-1-antichymotrypsin	AACT_HUMAN	47650.9	23	LYGSEAFATDFQDSAAAK	12410	13725.7	10573.9	9652.93	10540.7	11350.1	18715.6	18876.4	12418.8	14267.2	11069.3	10902.6	916.321	1467.76	11114.1	7454.83	14672.9	15555.3	7790.65	7747.92	12164.9	14733.7	17071.1	19265.5	6566.98	6425.7	7503.07	7259.43	9808.9	8849.71	8808.33	9928.46	1472.85	1034.11	1913.45	1367.17	19639.2	19170.1	5941.62	6636.41	2800.87	2341.79	7003.23
P01011	SERPINA3	Alpha-1-antichymotrypsin	AACT_HUMAN	47650.9	23	WRDSLEFR	12410	13725.7	10573.9	9652.93	10540.7	11350.1	18715.6	18876.4	12418.8	14267.2	11069.3	10902.6	916.321	1467.76	11114.1	7454.83	14672.9	15555.3	7790.65	7747.92	12164.9	14733.7	17071.1	19265.5	6566.98	6425.7	7503.07	7259.43	9808.9	8849.71	8808.33	9928.46	1472.85	1034.11	1913.45	1367.17	19639.2	19170.1	5941.62	6636.41	2800.87	2341.79	7003.23
P01011	SERPINA3	Alpha-1-antichymotrypsin	AACT_HUMAN	47650.9	23	GKITDLIK	12410	13725.7	10573.9	9652.93	10540.7	11350.1	18715.6	18876.4	12418.8	14267.2	11069.3	10902.6	916.321	1467.76	11114.1	7454.83	14672.9	15555.3	7790.65	7747.92	12164.9	14733.7	17071.1	19265.5	6566.98	6425.7	7503.07	7259.43	9808.9	8849.71	8808.33	9928.46	1472.85	1034.11	1913.45	1367.17	19639.2	19170.1	5941.62	6636.41	2800.87	2341.79	7003.23
P01011	SERPINA3	Alpha-1-antichymotrypsin	AACT_HUMAN	47650.9	23	RLYGSEAFATDFQDSAAAKK	12410	13725.7	10573.9	9652.93	10540.7	11350.1	18715.6	18876.4	12418.8	14267.2	11069.3	10902.6	916.321	1467.76	11114.1	7454.83	14672.9	15555.3	7790.65	7747.92	12164.9	14733.7	17071.1	19265.5	6566.98	6425.7	7503.07	7259.43	9808.9	8849.71	8808.33	9928.46	1472.85	1034.11	1913.45	1367.17	19639.2	19170.1	5941.62	6636.41	2800.87	2341.79	7003.23
P01011	SERPINA3	Alpha-1-antichymotrypsin	AACT_HUMAN	47650.9	23	EQLSLLDR	12410	13725.7	10573.9	9652.93	10540.7	11350.1	18715.6	18876.4	12418.8	14267.2	11069.3	10902.6	916.321	1467.76	11114.1	7454.83	14672.9	15555.3	7790.65	7747.92	12164.9	14733.7	17071.1	19265.5	6566.98	6425.7	7503.07	7259.43	9808.9	8849.71	8808.33	9928.46	1472.85	1034.11	1913.45	1367.17	19639.2	19170.1	5941.62	6636.41	2800.87	2341.79	7003.23
P01011	SERPINA3	Alpha-1-antichymotrypsin	AACT_HUMAN	47650.9	23	KLINDYVK	12410	13725.7	10573.9	9652.93	10540.7	11350.1	18715.6	18876.4	12418.8	14267.2	11069.3	10902.6	916.321	1467.76	11114.1	7454.83	14672.9	15555.3	7790.65	7747.92	12164.9	14733.7	17071.1	19265.5	6566.98	6425.7	7503.07	7259.43	9808.9	8849.71	8808.33	9928.46	1472.85	1034.11	1913.45	1367.17	19639.2	19170.1	5941.62	6636.41	2800.87	2341.79	7003.23
P01011	SERPINA3	Alpha-1-antichymotrypsin	AACT_HUMAN	47650.9	23	FTEDAKR	12410	13725.7	10573.9	9652.93	10540.7	11350.1	18715.6	18876.4	12418.8	14267.2	11069.3	10902.6	916.321	1467.76	11114.1	7454.83	14672.9	15555.3	7790.65	7747.92	12164.9	14733.7	17071.1	19265.5	6566.98	6425.7	7503.07	7259.43	9808.9	8849.71	8808.33	9928.46	1472.85	1034.11	1913.45	1367.17	19639.2	19170.1	5941.62	6636.41	2800.87	2341.79	7003.23
P01011	SERPINA3	Alpha-1-antichymotrypsin	AACT_HUMAN	47650.9	23	ITLLSALVETR	12410	13725.7	10573.9	9652.93	10540.7	11350.1	18715.6	18876.4	12418.8	14267.2	11069.3	10902.6	916.321	1467.76	11114.1	7454.83	14672.9	15555.3	7790.65	7747.92	12164.9	14733.7	17071.1	19265.5	6566.98	6425.7	7503.07	7259.43	9808.9	8849.71	8808.33	9928.46	1472.85	1034.11	1913.45	1367.17	19639.2	19170.1	5941.62	6636.41	2800.87	2341.79	7003.23
P01011	SERPINA3	Alpha-1-antichymotrypsin	AACT_HUMAN	47650.9	23	EQLSLLDRFTEDAKR	12410	13725.7	10573.9	9652.93	10540.7	11350.1	18715.6	18876.4	12418.8	14267.2	11069.3	10902.6	916.321	1467.76	11114.1	7454.83	14672.9	15555.3	7790.65	7747.92	12164.9	14733.7	17071.1	19265.5	6566.98	6425.7	7503.07	7259.43	9808.9	8849.71	8808.33	9928.46	1472.85	1034.11	1913.45	1367.17	19639.2	19170.1	5941.62	6636.41	2800.87	2341.79	7003.23
P01011	SERPINA3	Alpha-1-antichymotrypsin	AACT_HUMAN	47650.9	23	EQLSLLDRFTEDAK	12410	13725.7	10573.9	9652.93	10540.7	11350.1	18715.6	18876.4	12418.8	14267.2	11069.3	10902.6	916.321	1467.76	11114.1	7454.83	14672.9	15555.3	7790.65	7747.92	12164.9	14733.7	17071.1	19265.5	6566.98	6425.7	7503.07	7259.43	9808.9	8849.71	8808.33	9928.46	1472.85	1034.11	1913.45	1367.17	19639.2	19170.1	5941.62	6636.41	2800.87	2341.79	7003.23
P01011	SERPINA3	Alpha-1-antichymotrypsin	AACT_HUMAN	47650.9	23	DEELSCTVVELK	12410	13725.7	10573.9	9652.93	10540.7	11350.1	18715.6	18876.4	12418.8	14267.2	11069.3	10902.6	916.321	1467.76	11114.1	7454.83	14672.9	15555.3	7790.65	7747.92	12164.9	14733.7	17071.1	19265.5	6566.98	6425.7	7503.07	7259.43	9808.9	8849.71	8808.33	9928.46	1472.85	1034.11	1913.45	1367.17	19639.2	19170.1	5941.62	6636.41	2800.87	2341.79	7003.23
P01011	SERPINA3	Alpha-1-antichymotrypsin	AACT_HUMAN	47650.9	23	AVLDVFEEGTEASAATAVK	12410	13725.7	10573.9	9652.93	10540.7	11350.1	18715.6	18876.4	12418.8	14267.2	11069.3	10902.6	916.321	1467.76	11114.1	7454.83	14672.9	15555.3	7790.65	7747.92	12164.9	14733.7	17071.1	19265.5	6566.98	6425.7	7503.07	7259.43	9808.9	8849.71	8808.33	9928.46	1472.85	1034.11	1913.45	1367.17	19639.2	19170.1	5941.62	6636.41	2800.87	2341.79	7003.23
P01011	SERPINA3	Alpha-1-antichymotrypsin	AACT_HUMAN	47650.9	23	QLVLKAPDK	12410	13725.7	10573.9	9652.93	10540.7	11350.1	18715.6	18876.4	12418.8	14267.2	11069.3	10902.6	916.321	1467.76	11114.1	7454.83	14672.9	15555.3	7790.65	7747.92	12164.9	14733.7	17071.1	19265.5	6566.98	6425.7	7503.07	7259.43	9808.9	8849.71	8808.33	9928.46	1472.85	1034.11	1913.45	1367.17	19639.2	19170.1	5941.62	6636.41	2800.87	2341.79	7003.23
P01011	SERPINA3	Alpha-1-antichymotrypsin	AACT_HUMAN	47650.9	23	RLYGSEAFATDFQDSAAAK	12410	13725.7	10573.9	9652.93	10540.7	11350.1	18715.6	18876.4	12418.8	14267.2	11069.3	10902.6	916.321	1467.76	11114.1	7454.83	14672.9	15555.3	7790.65	7747.92	12164.9	14733.7	17071.1	19265.5	6566.98	6425.7	7503.07	7259.43	9808.9	8849.71	8808.33	9928.46	1472.85	1034.11	1913.45	1367.17	19639.2	19170.1	5941.62	6636.41	2800.87	2341.79	7003.23
P01011	SERPINA3	Alpha-1-antichymotrypsin	AACT_HUMAN	47650.9	23	AKWEMPFDPQDTHQSR	12410	13725.7	10573.9	9652.93	10540.7	11350.1	18715.6	18876.4	12418.8	14267.2	11069.3	10902.6	916.321	1467.76	11114.1	7454.83	14672.9	15555.3	7790.65	7747.92	12164.9	14733.7	17071.1	19265.5	6566.98	6425.7	7503.07	7259.43	9808.9	8849.71	8808.33	9928.46	1472.85	1034.11	1913.45	1367.17	19639.2	19170.1	5941.62	6636.41	2800.87	2341.79	7003.23
P01011	SERPINA3	Alpha-1-antichymotrypsin	AACT_HUMAN	47650.9	23	WEMPFDPQDTHQSR	12410	13725.7	10573.9	9652.93	10540.7	11350.1	18715.6	18876.4	12418.8	14267.2	11069.3	10902.6	916.321	1467.76	11114.1	7454.83	14672.9	15555.3	7790.65	7747.92	12164.9	14733.7	17071.1	19265.5	6566.98	6425.7	7503.07	7259.43	9808.9	8849.71	8808.33	9928.46	1472.85	1034.11	1913.45	1367.17	19639.2	19170.1	5941.62	6636.41	2800.87	2341.79	7003.23
P01011	SERPINA3	Alpha-1-antichymotrypsin	AACT_HUMAN	47650.9	23	MEEVEAMLLPETLKR	12410	13725.7	10573.9	9652.93	10540.7	11350.1	18715.6	18876.4	12418.8	14267.2	11069.3	10902.6	916.321	1467.76	11114.1	7454.83	14672.9	15555.3	7790.65	7747.92	12164.9	14733.7	17071.1	19265.5	6566.98	6425.7	7503.07	7259.43	9808.9	8849.71	8808.33	9928.46	1472.85	1034.11	1913.45	1367.17	19639.2	19170.1	5941.62	6636.41	2800.87	2341.79	7003.23
P01011	SERPINA3	Alpha-1-antichymotrypsin	AACT_HUMAN	47650.9	23	MEEVEAMLLPETLK	12410	13725.7	10573.9	9652.93	10540.7	11350.1	18715.6	18876.4	12418.8	14267.2	11069.3	10902.6	916.321	1467.76	11114.1	7454.83	14672.9	15555.3	7790.65	7747.92	12164.9	14733.7	17071.1	19265.5	6566.98	6425.7	7503.07	7259.43	9808.9	8849.71	8808.33	9928.46	1472.85	1034.11	1913.45	1367.17	19639.2	19170.1	5941.62	6636.41	2800.87	2341.79	7003.23
P01019	AGT	Angiotensinogen	ANGT_HUMAN	52069.9	13	LDTEDKLR	1334.45	1414.12	504.638	428.602	309.293	282.981	459.008	447.916	731.571	408.485	340.952	361.763	468.654	439.151	431.581	428.728	478.128	381.924	312.7	337.374	457.084	646.003	732.83	576.825	285.712	304.822	195.098	187.93	349.528	345.995	567.47	673.139	171.288	278.537	769.87	410.774	467.619	506.015	402.857	263.193	129.042	115.388	186.939
P01019	AGT	Angiotensinogen	ANGT_HUMAN	52069.9	13	PKDPTFIPAPIQAK	1334.45	1414.12	504.638	428.602	309.293	282.981	459.008	447.916	731.571	408.485	340.952	361.763	468.654	439.151	431.581	428.728	478.128	381.924	312.7	337.374	457.084	646.003	732.83	576.825	285.712	304.822	195.098	187.93	349.528	345.995	567.47	673.139	171.288	278.537	769.87	410.774	467.619	506.015	402.857	263.193	129.042	115.388	186.939
P01019	AGT	Angiotensinogen	ANGT_HUMAN	52069.9	13	ALQDQLVLVAAK	1334.45	1414.12	504.638	428.602	309.293	282.981	459.008	447.916	731.571	408.485	340.952	361.763	468.654	439.151	431.581	428.728	478.128	381.924	312.7	337.374	457.084	646.003	732.83	576.825	285.712	304.822	195.098	187.93	349.528	345.995	567.47	673.139	171.288	278.537	769.87	410.774	467.619	506.015	402.857	263.193	129.042	115.388	186.939
P01019	AGT	Angiotensinogen	ANGT_HUMAN	52069.9	13	ANAGKPKDPTFIPAPIQAK	1334.45	1414.12	504.638	428.602	309.293	282.981	459.008	447.916	731.571	408.485	340.952	361.763	468.654	439.151	431.581	428.728	478.128	381.924	312.7	337.374	457.084	646.003	732.83	576.825	285.712	304.822	195.098	187.93	349.528	345.995	567.47	673.139	171.288	278.537	769.87	410.774	467.619	506.015	402.857	263.193	129.042	115.388	186.939
P01019	AGT	Angiotensinogen	ANGT_HUMAN	52069.9	13	SLDFTELDVAAEK	1334.45	1414.12	504.638	428.602	309.293	282.981	459.008	447.916	731.571	408.485	340.952	361.763	468.654	439.151	431.581	428.728	478.128	381.924	312.7	337.374	457.084	646.003	732.83	576.825	285.712	304.822	195.098	187.93	349.528	345.995	567.47	673.139	171.288	278.537	769.87	410.774	467.619	506.015	402.857	263.193	129.042	115.388	186.939
P01019	AGT	Angiotensinogen	ANGT_HUMAN	52069.9	13	SLDFTELDVAAEKIDR	1334.45	1414.12	504.638	428.602	309.293	282.981	459.008	447.916	731.571	408.485	340.952	361.763	468.654	439.151	431.581	428.728	478.128	381.924	312.7	337.374	457.084	646.003	732.83	576.825	285.712	304.822	195.098	187.93	349.528	345.995	567.47	673.139	171.288	278.537	769.87	410.774	467.619	506.015	402.857	263.193	129.042	115.388	186.939
P01019	AGT	Angiotensinogen	ANGT_HUMAN	52069.9	13	FMQAVTGWK	1334.45	1414.12	504.638	428.602	309.293	282.981	459.008	447.916	731.571	408.485	340.952	361.763	468.654	439.151	431.581	428.728	478.128	381.924	312.7	337.374	457.084	646.003	732.83	576.825	285.712	304.822	195.098	187.93	349.528	345.995	567.47	673.139	171.288	278.537	769.87	410.774	467.619	506.015	402.857	263.193	129.042	115.388	186.939
P01019	AGT	Angiotensinogen	ANGT_HUMAN	52069.9	13	LQAILGVPWK	1334.45	1414.12	504.638	428.602	309.293	282.981	459.008	447.916	731.571	408.485	340.952	361.763	468.654	439.151	431.581	428.728	478.128	381.924	312.7	337.374	457.084	646.003	732.83	576.825	285.712	304.822	195.098	187.93	349.528	345.995	567.47	673.139	171.288	278.537	769.87	410.774	467.619	506.015	402.857	263.193	129.042	115.388	186.939
P01019	AGT	Angiotensinogen	ANGT_HUMAN	52069.9	13	TGCSLMGASVDSTLAFNTYVHFQGK	1334.45	1414.12	504.638	428.602	309.293	282.981	459.008	447.916	731.571	408.485	340.952	361.763	468.654	439.151	431.581	428.728	478.128	381.924	312.7	337.374	457.084	646.003	732.83	576.825	285.712	304.822	195.098	187.93	349.528	345.995	567.47	673.139	171.288	278.537	769.87	410.774	467.619	506.015	402.857	263.193	129.042	115.388	186.939
P01019	AGT	Angiotensinogen	ANGT_HUMAN	52069.9	13	LDAHKVLSALQAVQGLLVAQGR	1334.45	1414.12	504.638	428.602	309.293	282.981	459.008	447.916	731.571	408.485	340.952	361.763	468.654	439.151	431.581	428.728	478.128	381.924	312.7	337.374	457.084	646.003	732.83	576.825	285.712	304.822	195.098	187.93	349.528	345.995	567.47	673.139	171.288	278.537	769.87	410.774	467.619	506.015	402.857	263.193	129.042	115.388	186.939
P01019	AGT	Angiotensinogen	ANGT_HUMAN	52069.9	13	ADSQAQLLLSTVVGVFTAPGLHLK	1334.45	1414.12	504.638	428.602	309.293	282.981	459.008	447.916	731.571	408.485	340.952	361.763	468.654	439.151	431.581	428.728	478.128	381.924	312.7	337.374	457.084	646.003	732.83	576.825	285.712	304.822	195.098	187.93	349.528	345.995	567.47	673.139	171.288	278.537	769.87	410.774	467.619	506.015	402.857	263.193	129.042	115.388	186.939
P01019	AGT	Angiotensinogen	ANGT_HUMAN	52069.9	13	QPFVQGLALYTPVVLPR	1334.45	1414.12	504.638	428.602	309.293	282.981	459.008	447.916	731.571	408.485	340.952	361.763	468.654	439.151	431.581	428.728	478.128	381.924	312.7	337.374	457.084	646.003	732.83	576.825	285.712	304.822	195.098	187.93	349.528	345.995	567.47	673.139	171.288	278.537	769.87	410.774	467.619	506.015	402.857	263.193	129.042	115.388	186.939
P01019	AGT	Angiotensinogen	ANGT_HUMAN	52069.9	13	IDRFMQAVTGWK	1334.45	1414.12	504.638	428.602	309.293	282.981	459.008	447.916	731.571	408.485	340.952	361.763	468.654	439.151	431.581	428.728	478.128	381.924	312.7	337.374	457.084	646.003	732.83	576.825	285.712	304.822	195.098	187.93	349.528	345.995	567.47	673.139	171.288	278.537	769.87	410.774	467.619	506.015	402.857	263.193	129.042	115.388	186.939
P01023	A2M	Alpha-2-macroglobulin	A2MG_HUMAN	163291	101	LPPNVVEESAR	55391.4	56975.8	60821.1	61575.9	51388	49489	26209.7	27406.8	38852.8	37381	23568.7	24993.8	13232.4	12964.5	33700	32357.1	30132.8	29692.9	19402.3	20239.1	33525.1	34615.3	20359.8	23245	31879.9	30974.1	21549.1	21278.9	28310.5	26780.2	32162.5	32444.1	8405.23	8248.73	3824.81	4136.22	27881	28986.2	28683.1	25881.9	22377.7	14917.4	44584.3
P01023	A2M	Alpha-2-macroglobulin	A2MG_HUMAN	163291	101	SSGSLLNNAIK	55391.4	56975.8	60821.1	61575.9	51388	49489	26209.7	27406.8	38852.8	37381	23568.7	24993.8	13232.4	12964.5	33700	32357.1	30132.8	29692.9	19402.3	20239.1	33525.1	34615.3	20359.8	23245	31879.9	30974.1	21549.1	21278.9	28310.5	26780.2	32162.5	32444.1	8405.23	8248.73	3824.81	4136.22	27881	28986.2	28683.1	25881.9	22377.7	14917.4	44584.3
P01023	A2M	Alpha-2-macroglobulin	A2MG_HUMAN	163291	101	YGAATFTR	55391.4	56975.8	60821.1	61575.9	51388	49489	26209.7	27406.8	38852.8	37381	23568.7	24993.8	13232.4	12964.5	33700	32357.1	30132.8	29692.9	19402.3	20239.1	33525.1	34615.3	20359.8	23245	31879.9	30974.1	21549.1	21278.9	28310.5	26780.2	32162.5	32444.1	8405.23	8248.73	3824.81	4136.22	27881	28986.2	28683.1	25881.9	22377.7	14917.4	44584.3
P01023	A2M	Alpha-2-macroglobulin	A2MG_HUMAN	163291	101	SDIAPVAR	55391.4	56975.8	60821.1	61575.9	51388	49489	26209.7	27406.8	38852.8	37381	23568.7	24993.8	13232.4	12964.5	33700	32357.1	30132.8	29692.9	19402.3	20239.1	33525.1	34615.3	20359.8	23245	31879.9	30974.1	21549.1	21278.9	28310.5	26780.2	32162.5	32444.1	8405.23	8248.73	3824.81	4136.22	27881	28986.2	28683.1	25881.9	22377.7	14917.4	44584.3
P01023	A2M	Alpha-2-macroglobulin	A2MG_HUMAN	163291	101	QTVSWAVTPK	55391.4	56975.8	60821.1	61575.9	51388	49489	26209.7	27406.8	38852.8	37381	23568.7	24993.8	13232.4	12964.5	33700	32357.1	30132.8	29692.9	19402.3	20239.1	33525.1	34615.3	20359.8	23245	31879.9	30974.1	21549.1	21278.9	28310.5	26780.2	32162.5	32444.1	8405.23	8248.73	3824.81	4136.22	27881	28986.2	28683.1	25881.9	22377.7	14917.4	44584.3
P01023	A2M	Alpha-2-macroglobulin	A2MG_HUMAN	163291	101	ATVLNYLPK	55391.4	56975.8	60821.1	61575.9	51388	49489	26209.7	27406.8	38852.8	37381	23568.7	24993.8	13232.4	12964.5	33700	32357.1	30132.8	29692.9	19402.3	20239.1	33525.1	34615.3	20359.8	23245	31879.9	30974.1	21549.1	21278.9	28310.5	26780.2	32162.5	32444.1	8405.23	8248.73	3824.81	4136.22	27881	28986.2	28683.1	25881.9	22377.7	14917.4	44584.3
P01023	A2M	Alpha-2-macroglobulin	A2MG_HUMAN	163291	101	VTAAPQSVCALR	55391.4	56975.8	60821.1	61575.9	51388	49489	26209.7	27406.8	38852.8	37381	23568.7	24993.8	13232.4	12964.5	33700	32357.1	30132.8	29692.9	19402.3	20239.1	33525.1	34615.3	20359.8	23245	31879.9	30974.1	21549.1	21278.9	28310.5	26780.2	32162.5	32444.1	8405.23	8248.73	3824.81	4136.22	27881	28986.2	28683.1	25881.9	22377.7	14917.4	44584.3
P01023	A2M	Alpha-2-macroglobulin	A2MG_HUMAN	163291	101	NEDSLVFVQTDK	55391.4	56975.8	60821.1	61575.9	51388	49489	26209.7	27406.8	38852.8	37381	23568.7	24993.8	13232.4	12964.5	33700	32357.1	30132.8	29692.9	19402.3	20239.1	33525.1	34615.3	20359.8	23245	31879.9	30974.1	21549.1	21278.9	28310.5	26780.2	32162.5	32444.1	8405.23	8248.73	3824.81	4136.22	27881	28986.2	28683.1	25881.9	22377.7	14917.4	44584.3
P01023	A2M	Alpha-2-macroglobulin	A2MG_HUMAN	163291	101	LVHVEEPHTETVR	55391.4	56975.8	60821.1	61575.9	51388	49489	26209.7	27406.8	38852.8	37381	23568.7	24993.8	13232.4	12964.5	33700	32357.1	30132.8	29692.9	19402.3	20239.1	33525.1	34615.3	20359.8	23245	31879.9	30974.1	21549.1	21278.9	28310.5	26780.2	32162.5	32444.1	8405.23	8248.73	3824.81	4136.22	27881	28986.2	28683.1	25881.9	22377.7	14917.4	44584.3
P01023	A2M	Alpha-2-macroglobulin	A2MG_HUMAN	163291	101	SIYKPGQTVK	55391.4	56975.8	60821.1	61575.9	51388	49489	26209.7	27406.8	38852.8	37381	23568.7	24993.8	13232.4	12964.5	33700	32357.1	30132.8	29692.9	19402.3	20239.1	33525.1	34615.3	20359.8	23245	31879.9	30974.1	21549.1	21278.9	28310.5	26780.2	32162.5	32444.1	8405.23	8248.73	3824.81	4136.22	27881	28986.2	28683.1	25881.9	22377.7	14917.4	44584.3
P01023	A2M	Alpha-2-macroglobulin	A2MG_HUMAN	163291	101	QGIPFFGQVR	55391.4	56975.8	60821.1	61575.9	51388	49489	26209.7	27406.8	38852.8	37381	23568.7	24993.8	13232.4	12964.5	33700	32357.1	30132.8	29692.9	19402.3	20239.1	33525.1	34615.3	20359.8	23245	31879.9	30974.1	21549.1	21278.9	28310.5	26780.2	32162.5	32444.1	8405.23	8248.73	3824.81	4136.22	27881	28986.2	28683.1	25881.9	22377.7	14917.4	44584.3
P01023	A2M	Alpha-2-macroglobulin	A2MG_HUMAN	163291	101	HYDGSYSTFGER	55391.4	56975.8	60821.1	61575.9	51388	49489	26209.7	27406.8	38852.8	37381	23568.7	24993.8	13232.4	12964.5	33700	32357.1	30132.8	29692.9	19402.3	20239.1	33525.1	34615.3	20359.8	23245	31879.9	30974.1	21549.1	21278.9	28310.5	26780.2	32162.5	32444.1	8405.23	8248.73	3824.81	4136.22	27881	28986.2	28683.1	25881.9	22377.7	14917.4	44584.3
P01023	A2M	Alpha-2-macroglobulin	A2MG_HUMAN	163291	101	SLNEEAVK	55391.4	56975.8	60821.1	61575.9	51388	49489	26209.7	27406.8	38852.8	37381	23568.7	24993.8	13232.4	12964.5	33700	32357.1	30132.8	29692.9	19402.3	20239.1	33525.1	34615.3	20359.8	23245	31879.9	30974.1	21549.1	21278.9	28310.5	26780.2	32162.5	32444.1	8405.23	8248.73	3824.81	4136.22	27881	28986.2	28683.1	25881.9	22377.7	14917.4	44584.3
P01023	A2M	Alpha-2-macroglobulin	A2MG_HUMAN	163291	101	FQVDNNNR	55391.4	56975.8	60821.1	61575.9	51388	49489	26209.7	27406.8	38852.8	37381	23568.7	24993.8	13232.4	12964.5	33700	32357.1	30132.8	29692.9	19402.3	20239.1	33525.1	34615.3	20359.8	23245	31879.9	30974.1	21549.1	21278.9	28310.5	26780.2	32162.5	32444.1	8405.23	8248.73	3824.81	4136.22	27881	28986.2	28683.1	25881.9	22377.7	14917.4	44584.3
P01023	A2M	Alpha-2-macroglobulin	A2MG_HUMAN	163291	101	TKVFQLK	55391.4	56975.8	60821.1	61575.9	51388	49489	26209.7	27406.8	38852.8	37381	23568.7	24993.8	13232.4	12964.5	33700	32357.1	30132.8	29692.9	19402.3	20239.1	33525.1	34615.3	20359.8	23245	31879.9	30974.1	21549.1	21278.9	28310.5	26780.2	32162.5	32444.1	8405.23	8248.73	3824.81	4136.22	27881	28986.2	28683.1	25881.9	22377.7	14917.4	44584.3
P01023	A2M	Alpha-2-macroglobulin	A2MG_HUMAN	163291	101	GHFSISIPVK	55391.4	56975.8	60821.1	61575.9	51388	49489	26209.7	27406.8	38852.8	37381	23568.7	24993.8	13232.4	12964.5	33700	32357.1	30132.8	29692.9	19402.3	20239.1	33525.1	34615.3	20359.8	23245	31879.9	30974.1	21549.1	21278.9	28310.5	26780.2	32162.5	32444.1	8405.23	8248.73	3824.81	4136.22	27881	28986.2	28683.1	25881.9	22377.7	14917.4	44584.3
P01023	A2M	Alpha-2-macroglobulin	A2MG_HUMAN	163291	101	VGFYESDVMGR	55391.4	56975.8	60821.1	61575.9	51388	49489	26209.7	27406.8	38852.8	37381	23568.7	24993.8	13232.4	12964.5	33700	32357.1	30132.8	29692.9	19402.3	20239.1	33525.1	34615.3	20359.8	23245	31879.9	30974.1	21549.1	21278.9	28310.5	26780.2	32162.5	32444.1	8405.23	8248.73	3824.81	4136.22	27881	28986.2	28683.1	25881.9	22377.7	14917.4	44584.3
P01023	A2M	Alpha-2-macroglobulin	A2MG_HUMAN	163291	101	YDVENCLANK	55391.4	56975.8	60821.1	61575.9	51388	49489	26209.7	27406.8	38852.8	37381	23568.7	24993.8	13232.4	12964.5	33700	32357.1	30132.8	29692.9	19402.3	20239.1	33525.1	34615.3	20359.8	23245	31879.9	30974.1	21549.1	21278.9	28310.5	26780.2	32162.5	32444.1	8405.23	8248.73	3824.81	4136.22	27881	28986.2	28683.1	25881.9	22377.7	14917.4	44584.3
P01023	A2M	Alpha-2-macroglobulin	A2MG_HUMAN	163291	101	TGTHGLLVK	55391.4	56975.8	60821.1	61575.9	51388	49489	26209.7	27406.8	38852.8	37381	23568.7	24993.8	13232.4	12964.5	33700	32357.1	30132.8	29692.9	19402.3	20239.1	33525.1	34615.3	20359.8	23245	31879.9	30974.1	21549.1	21278.9	28310.5	26780.2	32162.5	32444.1	8405.23	8248.73	3824.81	4136.22	27881	28986.2	28683.1	25881.9	22377.7	14917.4	44584.3
P01023	A2M	Alpha-2-macroglobulin	A2MG_HUMAN	163291	101	FEVQVTVPK	55391.4	56975.8	60821.1	61575.9	51388	49489	26209.7	27406.8	38852.8	37381	23568.7	24993.8	13232.4	12964.5	33700	32357.1	30132.8	29692.9	19402.3	20239.1	33525.1	34615.3	20359.8	23245	31879.9	30974.1	21549.1	21278.9	28310.5	26780.2	32162.5	32444.1	8405.23	8248.73	3824.81	4136.22	27881	28986.2	28683.1	25881.9	22377.7	14917.4	44584.3
P01023	A2M	Alpha-2-macroglobulin	A2MG_HUMAN	163291	101	TEHPFTVEEFVLPK	55391.4	56975.8	60821.1	61575.9	51388	49489	26209.7	27406.8	38852.8	37381	23568.7	24993.8	13232.4	12964.5	33700	32357.1	30132.8	29692.9	19402.3	20239.1	33525.1	34615.3	20359.8	23245	31879.9	30974.1	21549.1	21278.9	28310.5	26780.2	32162.5	32444.1	8405.23	8248.73	3824.81	4136.22	27881	28986.2	28683.1	25881.9	22377.7	14917.4	44584.3
P01023	A2M	Alpha-2-macroglobulin	A2MG_HUMAN	163291	101	DNSVHWERPQKPK	55391.4	56975.8	60821.1	61575.9	51388	49489	26209.7	27406.8	38852.8	37381	23568.7	24993.8	13232.4	12964.5	33700	32357.1	30132.8	29692.9	19402.3	20239.1	33525.1	34615.3	20359.8	23245	31879.9	30974.1	21549.1	21278.9	28310.5	26780.2	32162.5	32444.1	8405.23	8248.73	3824.81	4136.22	27881	28986.2	28683.1	25881.9	22377.7	14917.4	44584.3
P01023	A2M	Alpha-2-macroglobulin	A2MG_HUMAN	163291	101	LVHVEEPHTETVRK	55391.4	56975.8	60821.1	61575.9	51388	49489	26209.7	27406.8	38852.8	37381	23568.7	24993.8	13232.4	12964.5	33700	32357.1	30132.8	29692.9	19402.3	20239.1	33525.1	34615.3	20359.8	23245	31879.9	30974.1	21549.1	21278.9	28310.5	26780.2	32162.5	32444.1	8405.23	8248.73	3824.81	4136.22	27881	28986.2	28683.1	25881.9	22377.7	14917.4	44584.3
P01023	A2M	Alpha-2-macroglobulin	A2MG_HUMAN	163291	101	GVPIPNKVIFIR	55391.4	56975.8	60821.1	61575.9	51388	49489	26209.7	27406.8	38852.8	37381	23568.7	24993.8	13232.4	12964.5	33700	32357.1	30132.8	29692.9	19402.3	20239.1	33525.1	34615.3	20359.8	23245	31879.9	30974.1	21549.1	21278.9	28310.5	26780.2	32162.5	32444.1	8405.23	8248.73	3824.81	4136.22	27881	28986.2	28683.1	25881.9	22377.7	14917.4	44584.3
P01023	A2M	Alpha-2-macroglobulin	A2MG_HUMAN	163291	101	DTVIKPLLVEPEGLEK	55391.4	56975.8	60821.1	61575.9	51388	49489	26209.7	27406.8	38852.8	37381	23568.7	24993.8	13232.4	12964.5	33700	32357.1	30132.8	29692.9	19402.3	20239.1	33525.1	34615.3	20359.8	23245	31879.9	30974.1	21549.1	21278.9	28310.5	26780.2	32162.5	32444.1	8405.23	8248.73	3824.81	4136.22	27881	28986.2	28683.1	25881.9	22377.7	14917.4	44584.3
P01023	A2M	Alpha-2-macroglobulin	A2MG_HUMAN	163291	101	SLNEEAVKK	55391.4	56975.8	60821.1	61575.9	51388	49489	26209.7	27406.8	38852.8	37381	23568.7	24993.8	13232.4	12964.5	33700	32357.1	30132.8	29692.9	19402.3	20239.1	33525.1	34615.3	20359.8	23245	31879.9	30974.1	21549.1	21278.9	28310.5	26780.2	32162.5	32444.1	8405.23	8248.73	3824.81	4136.22	27881	28986.2	28683.1	25881.9	22377.7	14917.4	44584.3
P01023	A2M	Alpha-2-macroglobulin	A2MG_HUMAN	163291	101	EQAPHCICANGR	55391.4	56975.8	60821.1	61575.9	51388	49489	26209.7	27406.8	38852.8	37381	23568.7	24993.8	13232.4	12964.5	33700	32357.1	30132.8	29692.9	19402.3	20239.1	33525.1	34615.3	20359.8	23245	31879.9	30974.1	21549.1	21278.9	28310.5	26780.2	32162.5	32444.1	8405.23	8248.73	3824.81	4136.22	27881	28986.2	28683.1	25881.9	22377.7	14917.4	44584.3
P01023	A2M	Alpha-2-macroglobulin	A2MG_HUMAN	163291	101	VDLSFSPSQSLPASHAHLR	55391.4	56975.8	60821.1	61575.9	51388	49489	26209.7	27406.8	38852.8	37381	23568.7	24993.8	13232.4	12964.5	33700	32357.1	30132.8	29692.9	19402.3	20239.1	33525.1	34615.3	20359.8	23245	31879.9	30974.1	21549.1	21278.9	28310.5	26780.2	32162.5	32444.1	8405.23	8248.73	3824.81	4136.22	27881	28986.2	28683.1	25881.9	22377.7	14917.4	44584.3
P01023	A2M	Alpha-2-macroglobulin	A2MG_HUMAN	163291	101	KYSDASDCHGEDSQAFCEK	55391.4	56975.8	60821.1	61575.9	51388	49489	26209.7	27406.8	38852.8	37381	23568.7	24993.8	13232.4	12964.5	33700	32357.1	30132.8	29692.9	19402.3	20239.1	33525.1	34615.3	20359.8	23245	31879.9	30974.1	21549.1	21278.9	28310.5	26780.2	32162.5	32444.1	8405.23	8248.73	3824.81	4136.22	27881	28986.2	28683.1	25881.9	22377.7	14917.4	44584.3
P01023	A2M	Alpha-2-macroglobulin	A2MG_HUMAN	163291	101	FSGQLNSHGCFYQQVK	55391.4	56975.8	60821.1	61575.9	51388	49489	26209.7	27406.8	38852.8	37381	23568.7	24993.8	13232.4	12964.5	33700	32357.1	30132.8	29692.9	19402.3	20239.1	33525.1	34615.3	20359.8	23245	31879.9	30974.1	21549.1	21278.9	28310.5	26780.2	32162.5	32444.1	8405.23	8248.73	3824.81	4136.22	27881	28986.2	28683.1	25881.9	22377.7	14917.4	44584.3
P01023	A2M	Alpha-2-macroglobulin	A2MG_HUMAN	163291	101	NALFCLESAWK	55391.4	56975.8	60821.1	61575.9	51388	49489	26209.7	27406.8	38852.8	37381	23568.7	24993.8	13232.4	12964.5	33700	32357.1	30132.8	29692.9	19402.3	20239.1	33525.1	34615.3	20359.8	23245	31879.9	30974.1	21549.1	21278.9	28310.5	26780.2	32162.5	32444.1	8405.23	8248.73	3824.81	4136.22	27881	28986.2	28683.1	25881.9	22377.7	14917.4	44584.3
P01023	A2M	Alpha-2-macroglobulin	A2MG_HUMAN	163291	101	GPTQEFK	55391.4	56975.8	60821.1	61575.9	51388	49489	26209.7	27406.8	38852.8	37381	23568.7	24993.8	13232.4	12964.5	33700	32357.1	30132.8	29692.9	19402.3	20239.1	33525.1	34615.3	20359.8	23245	31879.9	30974.1	21549.1	21278.9	28310.5	26780.2	32162.5	32444.1	8405.23	8248.73	3824.81	4136.22	27881	28986.2	28683.1	25881.9	22377.7	14917.4	44584.3
P01023	A2M	Alpha-2-macroglobulin	A2MG_HUMAN	163291	101	VTGEGCVYLQTSLK	55391.4	56975.8	60821.1	61575.9	51388	49489	26209.7	27406.8	38852.8	37381	23568.7	24993.8	13232.4	12964.5	33700	32357.1	30132.8	29692.9	19402.3	20239.1	33525.1	34615.3	20359.8	23245	31879.9	30974.1	21549.1	21278.9	28310.5	26780.2	32162.5	32444.1	8405.23	8248.73	3824.81	4136.22	27881	28986.2	28683.1	25881.9	22377.7	14917.4	44584.3
P01023	A2M	Alpha-2-macroglobulin	A2MG_HUMAN	163291	101	QSSEITR	55391.4	56975.8	60821.1	61575.9	51388	49489	26209.7	27406.8	38852.8	37381	23568.7	24993.8	13232.4	12964.5	33700	32357.1	30132.8	29692.9	19402.3	20239.1	33525.1	34615.3	20359.8	23245	31879.9	30974.1	21549.1	21278.9	28310.5	26780.2	32162.5	32444.1	8405.23	8248.73	3824.81	4136.22	27881	28986.2	28683.1	25881.9	22377.7	14917.4	44584.3
P01023	A2M	Alpha-2-macroglobulin	A2MG_HUMAN	163291	101	AGAFCLSEDAGLGISSTASLR	55391.4	56975.8	60821.1	61575.9	51388	49489	26209.7	27406.8	38852.8	37381	23568.7	24993.8	13232.4	12964.5	33700	32357.1	30132.8	29692.9	19402.3	20239.1	33525.1	34615.3	20359.8	23245	31879.9	30974.1	21549.1	21278.9	28310.5	26780.2	32162.5	32444.1	8405.23	8248.73	3824.81	4136.22	27881	28986.2	28683.1	25881.9	22377.7	14917.4	44584.3
P01023	A2M	Alpha-2-macroglobulin	A2MG_HUMAN	163291	101	MVSGFIPLKPTVK	55391.4	56975.8	60821.1	61575.9	51388	49489	26209.7	27406.8	38852.8	37381	23568.7	24993.8	13232.4	12964.5	33700	32357.1	30132.8	29692.9	19402.3	20239.1	33525.1	34615.3	20359.8	23245	31879.9	30974.1	21549.1	21278.9	28310.5	26780.2	32162.5	32444.1	8405.23	8248.73	3824.81	4136.22	27881	28986.2	28683.1	25881.9	22377.7	14917.4	44584.3
P01023	A2M	Alpha-2-macroglobulin	A2MG_HUMAN	163291	101	TITKLSFVK	55391.4	56975.8	60821.1	61575.9	51388	49489	26209.7	27406.8	38852.8	37381	23568.7	24993.8	13232.4	12964.5	33700	32357.1	30132.8	29692.9	19402.3	20239.1	33525.1	34615.3	20359.8	23245	31879.9	30974.1	21549.1	21278.9	28310.5	26780.2	32162.5	32444.1	8405.23	8248.73	3824.81	4136.22	27881	28986.2	28683.1	25881.9	22377.7	14917.4	44584.3
P01023	A2M	Alpha-2-macroglobulin	A2MG_HUMAN	163291	101	YSDASDCHGEDSQAFCEK	55391.4	56975.8	60821.1	61575.9	51388	49489	26209.7	27406.8	38852.8	37381	23568.7	24993.8	13232.4	12964.5	33700	32357.1	30132.8	29692.9	19402.3	20239.1	33525.1	34615.3	20359.8	23245	31879.9	30974.1	21549.1	21278.9	28310.5	26780.2	32162.5	32444.1	8405.23	8248.73	3824.81	4136.22	27881	28986.2	28683.1	25881.9	22377.7	14917.4	44584.3
P01023	A2M	Alpha-2-macroglobulin	A2MG_HUMAN	163291	101	TAQEGDHGSHVYTK	55391.4	56975.8	60821.1	61575.9	51388	49489	26209.7	27406.8	38852.8	37381	23568.7	24993.8	13232.4	12964.5	33700	32357.1	30132.8	29692.9	19402.3	20239.1	33525.1	34615.3	20359.8	23245	31879.9	30974.1	21549.1	21278.9	28310.5	26780.2	32162.5	32444.1	8405.23	8248.73	3824.81	4136.22	27881	28986.2	28683.1	25881.9	22377.7	14917.4	44584.3
P01023	A2M	Alpha-2-macroglobulin	A2MG_HUMAN	163291	101	ALLAYAFALAGNQDK	55391.4	56975.8	60821.1	61575.9	51388	49489	26209.7	27406.8	38852.8	37381	23568.7	24993.8	13232.4	12964.5	33700	32357.1	30132.8	29692.9	19402.3	20239.1	33525.1	34615.3	20359.8	23245	31879.9	30974.1	21549.1	21278.9	28310.5	26780.2	32162.5	32444.1	8405.23	8248.73	3824.81	4136.22	27881	28986.2	28683.1	25881.9	22377.7	14917.4	44584.3
P01023	A2M	Alpha-2-macroglobulin	A2MG_HUMAN	163291	101	SKAIGYLNTGYQR	55391.4	56975.8	60821.1	61575.9	51388	49489	26209.7	27406.8	38852.8	37381	23568.7	24993.8	13232.4	12964.5	33700	32357.1	30132.8	29692.9	19402.3	20239.1	33525.1	34615.3	20359.8	23245	31879.9	30974.1	21549.1	21278.9	28310.5	26780.2	32162.5	32444.1	8405.23	8248.73	3824.81	4136.22	27881	28986.2	28683.1	25881.9	22377.7	14917.4	44584.3
P01023	A2M	Alpha-2-macroglobulin	A2MG_HUMAN	163291	101	TEVSSNHVLIYLDK	55391.4	56975.8	60821.1	61575.9	51388	49489	26209.7	27406.8	38852.8	37381	23568.7	24993.8	13232.4	12964.5	33700	32357.1	30132.8	29692.9	19402.3	20239.1	33525.1	34615.3	20359.8	23245	31879.9	30974.1	21549.1	21278.9	28310.5	26780.2	32162.5	32444.1	8405.23	8248.73	3824.81	4136.22	27881	28986.2	28683.1	25881.9	22377.7	14917.4	44584.3
P01023	A2M	Alpha-2-macroglobulin	A2MG_HUMAN	163291	101	DLKPAIVK	55391.4	56975.8	60821.1	61575.9	51388	49489	26209.7	27406.8	38852.8	37381	23568.7	24993.8	13232.4	12964.5	33700	32357.1	30132.8	29692.9	19402.3	20239.1	33525.1	34615.3	20359.8	23245	31879.9	30974.1	21549.1	21278.9	28310.5	26780.2	32162.5	32444.1	8405.23	8248.73	3824.81	4136.22	27881	28986.2	28683.1	25881.9	22377.7	14917.4	44584.3
P01023	A2M	Alpha-2-macroglobulin	A2MG_HUMAN	163291	101	QKDNGCFR	55391.4	56975.8	60821.1	61575.9	51388	49489	26209.7	27406.8	38852.8	37381	23568.7	24993.8	13232.4	12964.5	33700	32357.1	30132.8	29692.9	19402.3	20239.1	33525.1	34615.3	20359.8	23245	31879.9	30974.1	21549.1	21278.9	28310.5	26780.2	32162.5	32444.1	8405.23	8248.73	3824.81	4136.22	27881	28986.2	28683.1	25881.9	22377.7	14917.4	44584.3
P01023	A2M	Alpha-2-macroglobulin	A2MG_HUMAN	163291	101	SASNMAIVDVK	55391.4	56975.8	60821.1	61575.9	51388	49489	26209.7	27406.8	38852.8	37381	23568.7	24993.8	13232.4	12964.5	33700	32357.1	30132.8	29692.9	19402.3	20239.1	33525.1	34615.3	20359.8	23245	31879.9	30974.1	21549.1	21278.9	28310.5	26780.2	32162.5	32444.1	8405.23	8248.73	3824.81	4136.22	27881	28986.2	28683.1	25881.9	22377.7	14917.4	44584.3
P01023	A2M	Alpha-2-macroglobulin	A2MG_HUMAN	163291	101	KDTVIKPLLVEPEGLEK	55391.4	56975.8	60821.1	61575.9	51388	49489	26209.7	27406.8	38852.8	37381	23568.7	24993.8	13232.4	12964.5	33700	32357.1	30132.8	29692.9	19402.3	20239.1	33525.1	34615.3	20359.8	23245	31879.9	30974.1	21549.1	21278.9	28310.5	26780.2	32162.5	32444.1	8405.23	8248.73	3824.81	4136.22	27881	28986.2	28683.1	25881.9	22377.7	14917.4	44584.3
P01023	A2M	Alpha-2-macroglobulin	A2MG_HUMAN	163291	101	GHFSISIPVKSDIAPVAR	55391.4	56975.8	60821.1	61575.9	51388	49489	26209.7	27406.8	38852.8	37381	23568.7	24993.8	13232.4	12964.5	33700	32357.1	30132.8	29692.9	19402.3	20239.1	33525.1	34615.3	20359.8	23245	31879.9	30974.1	21549.1	21278.9	28310.5	26780.2	32162.5	32444.1	8405.23	8248.73	3824.81	4136.22	27881	28986.2	28683.1	25881.9	22377.7	14917.4	44584.3
P01023	A2M	Alpha-2-macroglobulin	A2MG_HUMAN	163291	101	YDVENCLANKVDLSFSPSQSLPASHAHLR	55391.4	56975.8	60821.1	61575.9	51388	49489	26209.7	27406.8	38852.8	37381	23568.7	24993.8	13232.4	12964.5	33700	32357.1	30132.8	29692.9	19402.3	20239.1	33525.1	34615.3	20359.8	23245	31879.9	30974.1	21549.1	21278.9	28310.5	26780.2	32162.5	32444.1	8405.23	8248.73	3824.81	4136.22	27881	28986.2	28683.1	25881.9	22377.7	14917.4	44584.3
P01023	A2M	Alpha-2-macroglobulin	A2MG_HUMAN	163291	101	SGGRTEHPFTVEEFVLPK	55391.4	56975.8	60821.1	61575.9	51388	49489	26209.7	27406.8	38852.8	37381	23568.7	24993.8	13232.4	12964.5	33700	32357.1	30132.8	29692.9	19402.3	20239.1	33525.1	34615.3	20359.8	23245	31879.9	30974.1	21549.1	21278.9	28310.5	26780.2	32162.5	32444.1	8405.23	8248.73	3824.81	4136.22	27881	28986.2	28683.1	25881.9	22377.7	14917.4	44584.3
P01023	A2M	Alpha-2-macroglobulin	A2MG_HUMAN	163291	101	LHTEAQIQEEGTVVELTGR	55391.4	56975.8	60821.1	61575.9	51388	49489	26209.7	27406.8	38852.8	37381	23568.7	24993.8	13232.4	12964.5	33700	32357.1	30132.8	29692.9	19402.3	20239.1	33525.1	34615.3	20359.8	23245	31879.9	30974.1	21549.1	21278.9	28310.5	26780.2	32162.5	32444.1	8405.23	8248.73	3824.81	4136.22	27881	28986.2	28683.1	25881.9	22377.7	14917.4	44584.3
P01023	A2M	Alpha-2-macroglobulin	A2MG_HUMAN	163291	101	LLIYAVLPTGDVIGDSAK	55391.4	56975.8	60821.1	61575.9	51388	49489	26209.7	27406.8	38852.8	37381	23568.7	24993.8	13232.4	12964.5	33700	32357.1	30132.8	29692.9	19402.3	20239.1	33525.1	34615.3	20359.8	23245	31879.9	30974.1	21549.1	21278.9	28310.5	26780.2	32162.5	32444.1	8405.23	8248.73	3824.81	4136.22	27881	28986.2	28683.1	25881.9	22377.7	14917.4	44584.3
P01023	A2M	Alpha-2-macroglobulin	A2MG_HUMAN	163291	101	VSVQLEASPAFLAVPVEKEQAPHCICANGR	55391.4	56975.8	60821.1	61575.9	51388	49489	26209.7	27406.8	38852.8	37381	23568.7	24993.8	13232.4	12964.5	33700	32357.1	30132.8	29692.9	19402.3	20239.1	33525.1	34615.3	20359.8	23245	31879.9	30974.1	21549.1	21278.9	28310.5	26780.2	32162.5	32444.1	8405.23	8248.73	3824.81	4136.22	27881	28986.2	28683.1	25881.9	22377.7	14917.4	44584.3
P01023	A2M	Alpha-2-macroglobulin	A2MG_HUMAN	163291	101	PVPGHVTVSICR	55391.4	56975.8	60821.1	61575.9	51388	49489	26209.7	27406.8	38852.8	37381	23568.7	24993.8	13232.4	12964.5	33700	32357.1	30132.8	29692.9	19402.3	20239.1	33525.1	34615.3	20359.8	23245	31879.9	30974.1	21549.1	21278.9	28310.5	26780.2	32162.5	32444.1	8405.23	8248.73	3824.81	4136.22	27881	28986.2	28683.1	25881.9	22377.7	14917.4	44584.3
P01023	A2M	Alpha-2-macroglobulin	A2MG_HUMAN	163291	101	LSFVKVDSHFR	55391.4	56975.8	60821.1	61575.9	51388	49489	26209.7	27406.8	38852.8	37381	23568.7	24993.8	13232.4	12964.5	33700	32357.1	30132.8	29692.9	19402.3	20239.1	33525.1	34615.3	20359.8	23245	31879.9	30974.1	21549.1	21278.9	28310.5	26780.2	32162.5	32444.1	8405.23	8248.73	3824.81	4136.22	27881	28986.2	28683.1	25881.9	22377.7	14917.4	44584.3
P01023	A2M	Alpha-2-macroglobulin	A2MG_HUMAN	163291	101	DNSVHWER	55391.4	56975.8	60821.1	61575.9	51388	49489	26209.7	27406.8	38852.8	37381	23568.7	24993.8	13232.4	12964.5	33700	32357.1	30132.8	29692.9	19402.3	20239.1	33525.1	34615.3	20359.8	23245	31879.9	30974.1	21549.1	21278.9	28310.5	26780.2	32162.5	32444.1	8405.23	8248.73	3824.81	4136.22	27881	28986.2	28683.1	25881.9	22377.7	14917.4	44584.3
P01023	A2M	Alpha-2-macroglobulin	A2MG_HUMAN	163291	101	TGKAAQVTIQSSGTFSSK	55391.4	56975.8	60821.1	61575.9	51388	49489	26209.7	27406.8	38852.8	37381	23568.7	24993.8	13232.4	12964.5	33700	32357.1	30132.8	29692.9	19402.3	20239.1	33525.1	34615.3	20359.8	23245	31879.9	30974.1	21549.1	21278.9	28310.5	26780.2	32162.5	32444.1	8405.23	8248.73	3824.81	4136.22	27881	28986.2	28683.1	25881.9	22377.7	14917.4	44584.3
P01023	A2M	Alpha-2-macroglobulin	A2MG_HUMAN	163291	101	GPTQEFKK	55391.4	56975.8	60821.1	61575.9	51388	49489	26209.7	27406.8	38852.8	37381	23568.7	24993.8	13232.4	12964.5	33700	32357.1	30132.8	29692.9	19402.3	20239.1	33525.1	34615.3	20359.8	23245	31879.9	30974.1	21549.1	21278.9	28310.5	26780.2	32162.5	32444.1	8405.23	8248.73	3824.81	4136.22	27881	28986.2	28683.1	25881.9	22377.7	14917.4	44584.3
P01023	A2M	Alpha-2-macroglobulin	A2MG_HUMAN	163291	101	QQNAQGGFSSTQDTVVALHALSK	55391.4	56975.8	60821.1	61575.9	51388	49489	26209.7	27406.8	38852.8	37381	23568.7	24993.8	13232.4	12964.5	33700	32357.1	30132.8	29692.9	19402.3	20239.1	33525.1	34615.3	20359.8	23245	31879.9	30974.1	21549.1	21278.9	28310.5	26780.2	32162.5	32444.1	8405.23	8248.73	3824.81	4136.22	27881	28986.2	28683.1	25881.9	22377.7	14917.4	44584.3
P01023	A2M	Alpha-2-macroglobulin	A2MG_HUMAN	163291	101	HNVYINGITYTPVSSTNEK	55391.4	56975.8	60821.1	61575.9	51388	49489	26209.7	27406.8	38852.8	37381	23568.7	24993.8	13232.4	12964.5	33700	32357.1	30132.8	29692.9	19402.3	20239.1	33525.1	34615.3	20359.8	23245	31879.9	30974.1	21549.1	21278.9	28310.5	26780.2	32162.5	32444.1	8405.23	8248.73	3824.81	4136.22	27881	28986.2	28683.1	25881.9	22377.7	14917.4	44584.3
P01023	A2M	Alpha-2-macroglobulin	A2MG_HUMAN	163291	101	VYDYYETDEFAIAEYNAPCSK	55391.4	56975.8	60821.1	61575.9	51388	49489	26209.7	27406.8	38852.8	37381	23568.7	24993.8	13232.4	12964.5	33700	32357.1	30132.8	29692.9	19402.3	20239.1	33525.1	34615.3	20359.8	23245	31879.9	30974.1	21549.1	21278.9	28310.5	26780.2	32162.5	32444.1	8405.23	8248.73	3824.81	4136.22	27881	28986.2	28683.1	25881.9	22377.7	14917.4	44584.3
P01023	A2M	Alpha-2-macroglobulin	A2MG_HUMAN	163291	101	LVDGKGVPIPNK	55391.4	56975.8	60821.1	61575.9	51388	49489	26209.7	27406.8	38852.8	37381	23568.7	24993.8	13232.4	12964.5	33700	32357.1	30132.8	29692.9	19402.3	20239.1	33525.1	34615.3	20359.8	23245	31879.9	30974.1	21549.1	21278.9	28310.5	26780.2	32162.5	32444.1	8405.23	8248.73	3824.81	4136.22	27881	28986.2	28683.1	25881.9	22377.7	14917.4	44584.3
P01023	A2M	Alpha-2-macroglobulin	A2MG_HUMAN	163291	101	NEDSLVFVQTDKSIYKPGQTVK	55391.4	56975.8	60821.1	61575.9	51388	49489	26209.7	27406.8	38852.8	37381	23568.7	24993.8	13232.4	12964.5	33700	32357.1	30132.8	29692.9	19402.3	20239.1	33525.1	34615.3	20359.8	23245	31879.9	30974.1	21549.1	21278.9	28310.5	26780.2	32162.5	32444.1	8405.23	8248.73	3824.81	4136.22	27881	28986.2	28683.1	25881.9	22377.7	14917.4	44584.3
P01023	A2M	Alpha-2-macroglobulin	A2MG_HUMAN	163291	101	TKVFQLKR	55391.4	56975.8	60821.1	61575.9	51388	49489	26209.7	27406.8	38852.8	37381	23568.7	24993.8	13232.4	12964.5	33700	32357.1	30132.8	29692.9	19402.3	20239.1	33525.1	34615.3	20359.8	23245	31879.9	30974.1	21549.1	21278.9	28310.5	26780.2	32162.5	32444.1	8405.23	8248.73	3824.81	4136.22	27881	28986.2	28683.1	25881.9	22377.7	14917.4	44584.3
P01023	A2M	Alpha-2-macroglobulin	A2MG_HUMAN	163291	101	TTVMVKNEDSLVFVQTDK	55391.4	56975.8	60821.1	61575.9	51388	49489	26209.7	27406.8	38852.8	37381	23568.7	24993.8	13232.4	12964.5	33700	32357.1	30132.8	29692.9	19402.3	20239.1	33525.1	34615.3	20359.8	23245	31879.9	30974.1	21549.1	21278.9	28310.5	26780.2	32162.5	32444.1	8405.23	8248.73	3824.81	4136.22	27881	28986.2	28683.1	25881.9	22377.7	14917.4	44584.3
P01023	A2M	Alpha-2-macroglobulin	A2MG_HUMAN	163291	101	VSVQLEASPAFLAVPVEK	55391.4	56975.8	60821.1	61575.9	51388	49489	26209.7	27406.8	38852.8	37381	23568.7	24993.8	13232.4	12964.5	33700	32357.1	30132.8	29692.9	19402.3	20239.1	33525.1	34615.3	20359.8	23245	31879.9	30974.1	21549.1	21278.9	28310.5	26780.2	32162.5	32444.1	8405.23	8248.73	3824.81	4136.22	27881	28986.2	28683.1	25881.9	22377.7	14917.4	44584.3
P01023	A2M	Alpha-2-macroglobulin	A2MG_HUMAN	163291	101	SIYKPGQTVKFR	55391.4	56975.8	60821.1	61575.9	51388	49489	26209.7	27406.8	38852.8	37381	23568.7	24993.8	13232.4	12964.5	33700	32357.1	30132.8	29692.9	19402.3	20239.1	33525.1	34615.3	20359.8	23245	31879.9	30974.1	21549.1	21278.9	28310.5	26780.2	32162.5	32444.1	8405.23	8248.73	3824.81	4136.22	27881	28986.2	28683.1	25881.9	22377.7	14917.4	44584.3
P01023	A2M	Alpha-2-macroglobulin	A2MG_HUMAN	163291	101	PLLVEPEGLEK	55391.4	56975.8	60821.1	61575.9	51388	49489	26209.7	27406.8	38852.8	37381	23568.7	24993.8	13232.4	12964.5	33700	32357.1	30132.8	29692.9	19402.3	20239.1	33525.1	34615.3	20359.8	23245	31879.9	30974.1	21549.1	21278.9	28310.5	26780.2	32162.5	32444.1	8405.23	8248.73	3824.81	4136.22	27881	28986.2	28683.1	25881.9	22377.7	14917.4	44584.3
P01023	A2M	Alpha-2-macroglobulin	A2MG_HUMAN	163291	101	NQGNTWLTAFVLK	55391.4	56975.8	60821.1	61575.9	51388	49489	26209.7	27406.8	38852.8	37381	23568.7	24993.8	13232.4	12964.5	33700	32357.1	30132.8	29692.9	19402.3	20239.1	33525.1	34615.3	20359.8	23245	31879.9	30974.1	21549.1	21278.9	28310.5	26780.2	32162.5	32444.1	8405.23	8248.73	3824.81	4136.22	27881	28986.2	28683.1	25881.9	22377.7	14917.4	44584.3
P01023	A2M	Alpha-2-macroglobulin	A2MG_HUMAN	163291	101	QFSFPLSSEPFQGSYK	55391.4	56975.8	60821.1	61575.9	51388	49489	26209.7	27406.8	38852.8	37381	23568.7	24993.8	13232.4	12964.5	33700	32357.1	30132.8	29692.9	19402.3	20239.1	33525.1	34615.3	20359.8	23245	31879.9	30974.1	21549.1	21278.9	28310.5	26780.2	32162.5	32444.1	8405.23	8248.73	3824.81	4136.22	27881	28986.2	28683.1	25881.9	22377.7	14917.4	44584.3
P01023	A2M	Alpha-2-macroglobulin	A2MG_HUMAN	163291	101	AAQVTIQSSGTFSSK	55391.4	56975.8	60821.1	61575.9	51388	49489	26209.7	27406.8	38852.8	37381	23568.7	24993.8	13232.4	12964.5	33700	32357.1	30132.8	29692.9	19402.3	20239.1	33525.1	34615.3	20359.8	23245	31879.9	30974.1	21549.1	21278.9	28310.5	26780.2	32162.5	32444.1	8405.23	8248.73	3824.81	4136.22	27881	28986.2	28683.1	25881.9	22377.7	14917.4	44584.3
P01023	A2M	Alpha-2-macroglobulin	A2MG_HUMAN	163291	101	SSSNEEVMFLTVQVK	55391.4	56975.8	60821.1	61575.9	51388	49489	26209.7	27406.8	38852.8	37381	23568.7	24993.8	13232.4	12964.5	33700	32357.1	30132.8	29692.9	19402.3	20239.1	33525.1	34615.3	20359.8	23245	31879.9	30974.1	21549.1	21278.9	28310.5	26780.2	32162.5	32444.1	8405.23	8248.73	3824.81	4136.22	27881	28986.2	28683.1	25881.9	22377.7	14917.4	44584.3
P01023	A2M	Alpha-2-macroglobulin	A2MG_HUMAN	163291	101	DNSVHWERPQK	55391.4	56975.8	60821.1	61575.9	51388	49489	26209.7	27406.8	38852.8	37381	23568.7	24993.8	13232.4	12964.5	33700	32357.1	30132.8	29692.9	19402.3	20239.1	33525.1	34615.3	20359.8	23245	31879.9	30974.1	21549.1	21278.9	28310.5	26780.2	32162.5	32444.1	8405.23	8248.73	3824.81	4136.22	27881	28986.2	28683.1	25881.9	22377.7	14917.4	44584.3
P01023	A2M	Alpha-2-macroglobulin	A2MG_HUMAN	163291	101	IAQWQSFQLEGGLK	55391.4	56975.8	60821.1	61575.9	51388	49489	26209.7	27406.8	38852.8	37381	23568.7	24993.8	13232.4	12964.5	33700	32357.1	30132.8	29692.9	19402.3	20239.1	33525.1	34615.3	20359.8	23245	31879.9	30974.1	21549.1	21278.9	28310.5	26780.2	32162.5	32444.1	8405.23	8248.73	3824.81	4136.22	27881	28986.2	28683.1	25881.9	22377.7	14917.4	44584.3
P01023	A2M	Alpha-2-macroglobulin	A2MG_HUMAN	163291	101	TGTHGLLVKQEDMK	55391.4	56975.8	60821.1	61575.9	51388	49489	26209.7	27406.8	38852.8	37381	23568.7	24993.8	13232.4	12964.5	33700	32357.1	30132.8	29692.9	19402.3	20239.1	33525.1	34615.3	20359.8	23245	31879.9	30974.1	21549.1	21278.9	28310.5	26780.2	32162.5	32444.1	8405.23	8248.73	3824.81	4136.22	27881	28986.2	28683.1	25881.9	22377.7	14917.4	44584.3
P01023	A2M	Alpha-2-macroglobulin	A2MG_HUMAN	163291	101	QLNYKHYDGSYSTFGER	55391.4	56975.8	60821.1	61575.9	51388	49489	26209.7	27406.8	38852.8	37381	23568.7	24993.8	13232.4	12964.5	33700	32357.1	30132.8	29692.9	19402.3	20239.1	33525.1	34615.3	20359.8	23245	31879.9	30974.1	21549.1	21278.9	28310.5	26780.2	32162.5	32444.1	8405.23	8248.73	3824.81	4136.22	27881	28986.2	28683.1	25881.9	22377.7	14917.4	44584.3
P01023	A2M	Alpha-2-macroglobulin	A2MG_HUMAN	163291	101	ALLAYAFALAGNQDKR	55391.4	56975.8	60821.1	61575.9	51388	49489	26209.7	27406.8	38852.8	37381	23568.7	24993.8	13232.4	12964.5	33700	32357.1	30132.8	29692.9	19402.3	20239.1	33525.1	34615.3	20359.8	23245	31879.9	30974.1	21549.1	21278.9	28310.5	26780.2	32162.5	32444.1	8405.23	8248.73	3824.81	4136.22	27881	28986.2	28683.1	25881.9	22377.7	14917.4	44584.3
P01023	A2M	Alpha-2-macroglobulin	A2MG_HUMAN	163291	101	AIGYLNTGYQR	55391.4	56975.8	60821.1	61575.9	51388	49489	26209.7	27406.8	38852.8	37381	23568.7	24993.8	13232.4	12964.5	33700	32357.1	30132.8	29692.9	19402.3	20239.1	33525.1	34615.3	20359.8	23245	31879.9	30974.1	21549.1	21278.9	28310.5	26780.2	32162.5	32444.1	8405.23	8248.73	3824.81	4136.22	27881	28986.2	28683.1	25881.9	22377.7	14917.4	44584.3
P01023	A2M	Alpha-2-macroglobulin	A2MG_HUMAN	163291	101	TITKLSFVKVDSHFR	55391.4	56975.8	60821.1	61575.9	51388	49489	26209.7	27406.8	38852.8	37381	23568.7	24993.8	13232.4	12964.5	33700	32357.1	30132.8	29692.9	19402.3	20239.1	33525.1	34615.3	20359.8	23245	31879.9	30974.1	21549.1	21278.9	28310.5	26780.2	32162.5	32444.1	8405.23	8248.73	3824.81	4136.22	27881	28986.2	28683.1	25881.9	22377.7	14917.4	44584.3
P01023	A2M	Alpha-2-macroglobulin	A2MG_HUMAN	163291	101	HYDGSYSTFGERYGR	55391.4	56975.8	60821.1	61575.9	51388	49489	26209.7	27406.8	38852.8	37381	23568.7	24993.8	13232.4	12964.5	33700	32357.1	30132.8	29692.9	19402.3	20239.1	33525.1	34615.3	20359.8	23245	31879.9	30974.1	21549.1	21278.9	28310.5	26780.2	32162.5	32444.1	8405.23	8248.73	3824.81	4136.22	27881	28986.2	28683.1	25881.9	22377.7	14917.4	44584.3
P01023	A2M	Alpha-2-macroglobulin	A2MG_HUMAN	163291	101	MCPQLQQYEMHGPEGLR	55391.4	56975.8	60821.1	61575.9	51388	49489	26209.7	27406.8	38852.8	37381	23568.7	24993.8	13232.4	12964.5	33700	32357.1	30132.8	29692.9	19402.3	20239.1	33525.1	34615.3	20359.8	23245	31879.9	30974.1	21549.1	21278.9	28310.5	26780.2	32162.5	32444.1	8405.23	8248.73	3824.81	4136.22	27881	28986.2	28683.1	25881.9	22377.7	14917.4	44584.3
P01023	A2M	Alpha-2-macroglobulin	A2MG_HUMAN	163291	101	EVLKSLNEEAVKK	55391.4	56975.8	60821.1	61575.9	51388	49489	26209.7	27406.8	38852.8	37381	23568.7	24993.8	13232.4	12964.5	33700	32357.1	30132.8	29692.9	19402.3	20239.1	33525.1	34615.3	20359.8	23245	31879.9	30974.1	21549.1	21278.9	28310.5	26780.2	32162.5	32444.1	8405.23	8248.73	3824.81	4136.22	27881	28986.2	28683.1	25881.9	22377.7	14917.4	44584.3
P01023	A2M	Alpha-2-macroglobulin	A2MG_HUMAN	163291	101	PVPGHVTVSICRK	55391.4	56975.8	60821.1	61575.9	51388	49489	26209.7	27406.8	38852.8	37381	23568.7	24993.8	13232.4	12964.5	33700	32357.1	30132.8	29692.9	19402.3	20239.1	33525.1	34615.3	20359.8	23245	31879.9	30974.1	21549.1	21278.9	28310.5	26780.2	32162.5	32444.1	8405.23	8248.73	3824.81	4136.22	27881	28986.2	28683.1	25881.9	22377.7	14917.4	44584.3
P01023	A2M	Alpha-2-macroglobulin	A2MG_HUMAN	163291	101	KDNSVHWERPQK	55391.4	56975.8	60821.1	61575.9	51388	49489	26209.7	27406.8	38852.8	37381	23568.7	24993.8	13232.4	12964.5	33700	32357.1	30132.8	29692.9	19402.3	20239.1	33525.1	34615.3	20359.8	23245	31879.9	30974.1	21549.1	21278.9	28310.5	26780.2	32162.5	32444.1	8405.23	8248.73	3824.81	4136.22	27881	28986.2	28683.1	25881.9	22377.7	14917.4	44584.3
P01023	A2M	Alpha-2-macroglobulin	A2MG_HUMAN	163291	101	AFTNSKIR	55391.4	56975.8	60821.1	61575.9	51388	49489	26209.7	27406.8	38852.8	37381	23568.7	24993.8	13232.4	12964.5	33700	32357.1	30132.8	29692.9	19402.3	20239.1	33525.1	34615.3	20359.8	23245	31879.9	30974.1	21549.1	21278.9	28310.5	26780.2	32162.5	32444.1	8405.23	8248.73	3824.81	4136.22	27881	28986.2	28683.1	25881.9	22377.7	14917.4	44584.3
P01023	A2M	Alpha-2-macroglobulin	A2MG_HUMAN	163291	101	SPCYGYQWVSEEHEEAHHTAYLVFSPSK	55391.4	56975.8	60821.1	61575.9	51388	49489	26209.7	27406.8	38852.8	37381	23568.7	24993.8	13232.4	12964.5	33700	32357.1	30132.8	29692.9	19402.3	20239.1	33525.1	34615.3	20359.8	23245	31879.9	30974.1	21549.1	21278.9	28310.5	26780.2	32162.5	32444.1	8405.23	8248.73	3824.81	4136.22	27881	28986.2	28683.1	25881.9	22377.7	14917.4	44584.3
P01023	A2M	Alpha-2-macroglobulin	A2MG_HUMAN	163291	101	TEHPFTVEEFVLPKFEVQVTVPK	55391.4	56975.8	60821.1	61575.9	51388	49489	26209.7	27406.8	38852.8	37381	23568.7	24993.8	13232.4	12964.5	33700	32357.1	30132.8	29692.9	19402.3	20239.1	33525.1	34615.3	20359.8	23245	31879.9	30974.1	21549.1	21278.9	28310.5	26780.2	32162.5	32444.1	8405.23	8248.73	3824.81	4136.22	27881	28986.2	28683.1	25881.9	22377.7	14917.4	44584.3
P01023	A2M	Alpha-2-macroglobulin	A2MG_HUMAN	163291	101	DRSPCYGYQWVSEEHEEAHHTAYLVFSPSK	55391.4	56975.8	60821.1	61575.9	51388	49489	26209.7	27406.8	38852.8	37381	23568.7	24993.8	13232.4	12964.5	33700	32357.1	30132.8	29692.9	19402.3	20239.1	33525.1	34615.3	20359.8	23245	31879.9	30974.1	21549.1	21278.9	28310.5	26780.2	32162.5	32444.1	8405.23	8248.73	3824.81	4136.22	27881	28986.2	28683.1	25881.9	22377.7	14917.4	44584.3
P01023	A2M	Alpha-2-macroglobulin	A2MG_HUMAN	163291	101	DMYSFLEDMGLK	55391.4	56975.8	60821.1	61575.9	51388	49489	26209.7	27406.8	38852.8	37381	23568.7	24993.8	13232.4	12964.5	33700	32357.1	30132.8	29692.9	19402.3	20239.1	33525.1	34615.3	20359.8	23245	31879.9	30974.1	21549.1	21278.9	28310.5	26780.2	32162.5	32444.1	8405.23	8248.73	3824.81	4136.22	27881	28986.2	28683.1	25881.9	22377.7	14917.4	44584.3
P01023	A2M	Alpha-2-macroglobulin	A2MG_HUMAN	163291	101	RTTVMVK	55391.4	56975.8	60821.1	61575.9	51388	49489	26209.7	27406.8	38852.8	37381	23568.7	24993.8	13232.4	12964.5	33700	32357.1	30132.8	29692.9	19402.3	20239.1	33525.1	34615.3	20359.8	23245	31879.9	30974.1	21549.1	21278.9	28310.5	26780.2	32162.5	32444.1	8405.23	8248.73	3824.81	4136.22	27881	28986.2	28683.1	25881.9	22377.7	14917.4	44584.3
P01023	A2M	Alpha-2-macroglobulin	A2MG_HUMAN	163291	101	PQYMVLVPSLLHTETTEK	55391.4	56975.8	60821.1	61575.9	51388	49489	26209.7	27406.8	38852.8	37381	23568.7	24993.8	13232.4	12964.5	33700	32357.1	30132.8	29692.9	19402.3	20239.1	33525.1	34615.3	20359.8	23245	31879.9	30974.1	21549.1	21278.9	28310.5	26780.2	32162.5	32444.1	8405.23	8248.73	3824.81	4136.22	27881	28986.2	28683.1	25881.9	22377.7	14917.4	44584.3
P01023	A2M	Alpha-2-macroglobulin	A2MG_HUMAN	163291	101	VGFYESDVMGRGHAR	55391.4	56975.8	60821.1	61575.9	51388	49489	26209.7	27406.8	38852.8	37381	23568.7	24993.8	13232.4	12964.5	33700	32357.1	30132.8	29692.9	19402.3	20239.1	33525.1	34615.3	20359.8	23245	31879.9	30974.1	21549.1	21278.9	28310.5	26780.2	32162.5	32444.1	8405.23	8248.73	3824.81	4136.22	27881	28986.2	28683.1	25881.9	22377.7	14917.4	44584.3
P01023	A2M	Alpha-2-macroglobulin	A2MG_HUMAN	163291	101	VDSHFRQGIPFFGQVR	55391.4	56975.8	60821.1	61575.9	51388	49489	26209.7	27406.8	38852.8	37381	23568.7	24993.8	13232.4	12964.5	33700	32357.1	30132.8	29692.9	19402.3	20239.1	33525.1	34615.3	20359.8	23245	31879.9	30974.1	21549.1	21278.9	28310.5	26780.2	32162.5	32444.1	8405.23	8248.73	3824.81	4136.22	27881	28986.2	28683.1	25881.9	22377.7	14917.4	44584.3
P01023	A2M	Alpha-2-macroglobulin	A2MG_HUMAN	163291	101	MVSGFIPLK	55391.4	56975.8	60821.1	61575.9	51388	49489	26209.7	27406.8	38852.8	37381	23568.7	24993.8	13232.4	12964.5	33700	32357.1	30132.8	29692.9	19402.3	20239.1	33525.1	34615.3	20359.8	23245	31879.9	30974.1	21549.1	21278.9	28310.5	26780.2	32162.5	32444.1	8405.23	8248.73	3824.81	4136.22	27881	28986.2	28683.1	25881.9	22377.7	14917.4	44584.3
P01023	A2M	Alpha-2-macroglobulin	A2MG_HUMAN	163291	101	WITKQQNAQGGFSSTQDTVVALHALSK	55391.4	56975.8	60821.1	61575.9	51388	49489	26209.7	27406.8	38852.8	37381	23568.7	24993.8	13232.4	12964.5	33700	32357.1	30132.8	29692.9	19402.3	20239.1	33525.1	34615.3	20359.8	23245	31879.9	30974.1	21549.1	21278.9	28310.5	26780.2	32162.5	32444.1	8405.23	8248.73	3824.81	4136.22	27881	28986.2	28683.1	25881.9	22377.7	14917.4	44584.3
P01023	A2M	Alpha-2-macroglobulin	A2MG_HUMAN	163291	101	YGRNQGNTWLTAFVLK	55391.4	56975.8	60821.1	61575.9	51388	49489	26209.7	27406.8	38852.8	37381	23568.7	24993.8	13232.4	12964.5	33700	32357.1	30132.8	29692.9	19402.3	20239.1	33525.1	34615.3	20359.8	23245	31879.9	30974.1	21549.1	21278.9	28310.5	26780.2	32162.5	32444.1	8405.23	8248.73	3824.81	4136.22	27881	28986.2	28683.1	25881.9	22377.7	14917.4	44584.3
P01023	A2M	Alpha-2-macroglobulin	A2MG_HUMAN	163291	101	SLFTDLEAENDVLHCVAFAVPK	55391.4	56975.8	60821.1	61575.9	51388	49489	26209.7	27406.8	38852.8	37381	23568.7	24993.8	13232.4	12964.5	33700	32357.1	30132.8	29692.9	19402.3	20239.1	33525.1	34615.3	20359.8	23245	31879.9	30974.1	21549.1	21278.9	28310.5	26780.2	32162.5	32444.1	8405.23	8248.73	3824.81	4136.22	27881	28986.2	28683.1	25881.9	22377.7	14917.4	44584.3
P01023	A2M	Alpha-2-macroglobulin	A2MG_HUMAN	163291	101	LLLQQVSLPELPGEYSMK	55391.4	56975.8	60821.1	61575.9	51388	49489	26209.7	27406.8	38852.8	37381	23568.7	24993.8	13232.4	12964.5	33700	32357.1	30132.8	29692.9	19402.3	20239.1	33525.1	34615.3	20359.8	23245	31879.9	30974.1	21549.1	21278.9	28310.5	26780.2	32162.5	32444.1	8405.23	8248.73	3824.81	4136.22	27881	28986.2	28683.1	25881.9	22377.7	14917.4	44584.3
P01023	A2M	Alpha-2-macroglobulin	A2MG_HUMAN	163291	101	SASNMAIVDVKMVSGFIPLKPTVK	55391.4	56975.8	60821.1	61575.9	51388	49489	26209.7	27406.8	38852.8	37381	23568.7	24993.8	13232.4	12964.5	33700	32357.1	30132.8	29692.9	19402.3	20239.1	33525.1	34615.3	20359.8	23245	31879.9	30974.1	21549.1	21278.9	28310.5	26780.2	32162.5	32444.1	8405.23	8248.73	3824.81	4136.22	27881	28986.2	28683.1	25881.9	22377.7	14917.4	44584.3
P01023	A2M	Alpha-2-macroglobulin	A2MG_HUMAN	163291	101	LLIYAVLPTGDVIGDSAKYDVENCLANK	55391.4	56975.8	60821.1	61575.9	51388	49489	26209.7	27406.8	38852.8	37381	23568.7	24993.8	13232.4	12964.5	33700	32357.1	30132.8	29692.9	19402.3	20239.1	33525.1	34615.3	20359.8	23245	31879.9	30974.1	21549.1	21278.9	28310.5	26780.2	32162.5	32444.1	8405.23	8248.73	3824.81	4136.22	27881	28986.2	28683.1	25881.9	22377.7	14917.4	44584.3
P01023	A2M	Alpha-2-macroglobulin	A2MG_HUMAN	163291	101	NQGNTWLTAFVLKTFAQAR	55391.4	56975.8	60821.1	61575.9	51388	49489	26209.7	27406.8	38852.8	37381	23568.7	24993.8	13232.4	12964.5	33700	32357.1	30132.8	29692.9	19402.3	20239.1	33525.1	34615.3	20359.8	23245	31879.9	30974.1	21549.1	21278.9	28310.5	26780.2	32162.5	32444.1	8405.23	8248.73	3824.81	4136.22	27881	28986.2	28683.1	25881.9	22377.7	14917.4	44584.3
P01023	A2M	Alpha-2-macroglobulin	A2MG_HUMAN	163291	101	YNILPEKEEFPFALGVQTLPQTCDEPK	55391.4	56975.8	60821.1	61575.9	51388	49489	26209.7	27406.8	38852.8	37381	23568.7	24993.8	13232.4	12964.5	33700	32357.1	30132.8	29692.9	19402.3	20239.1	33525.1	34615.3	20359.8	23245	31879.9	30974.1	21549.1	21278.9	28310.5	26780.2	32162.5	32444.1	8405.23	8248.73	3824.81	4136.22	27881	28986.2	28683.1	25881.9	22377.7	14917.4	44584.3
P01024	C3	Complement C3	CO3_HUMAN	187148	139	FISLGEACK	23190.6	27379.9	23271	23285.8	24644.6	23714.1	25901.1	22964.6	35573.6	29338.1	7706.84	8706.38	6578.34	5243.61	13177.5	11879.5	21758.4	20326.6	11298.7	11589.6	30673.3	30475.8	23861.7	24838.8	10903.9	9749.42	15438.9	16174.7	9279.65	8946.05	16961.7	17304.2	7121.55	5697.55	9130.42	7190.21	22088.9	20450.3	16043.9	15901.1	13786.2	12709.3	15066.2
P01024	C3	Complement C3	CO3_HUMAN	187148	139	TFISPIK	23190.6	27379.9	23271	23285.8	24644.6	23714.1	25901.1	22964.6	35573.6	29338.1	7706.84	8706.38	6578.34	5243.61	13177.5	11879.5	21758.4	20326.6	11298.7	11589.6	30673.3	30475.8	23861.7	24838.8	10903.9	9749.42	15438.9	16174.7	9279.65	8946.05	16961.7	17304.2	7121.55	5697.55	9130.42	7190.21	22088.9	20450.3	16043.9	15901.1	13786.2	12709.3	15066.2
P01024	C3	Complement C3	CO3_HUMAN	187148	139	ACEPGVDYVYK	23190.6	27379.9	23271	23285.8	24644.6	23714.1	25901.1	22964.6	35573.6	29338.1	7706.84	8706.38	6578.34	5243.61	13177.5	11879.5	21758.4	20326.6	11298.7	11589.6	30673.3	30475.8	23861.7	24838.8	10903.9	9749.42	15438.9	16174.7	9279.65	8946.05	16961.7	17304.2	7121.55	5697.55	9130.42	7190.21	22088.9	20450.3	16043.9	15901.1	13786.2	12709.3	15066.2
P01024	C3	Complement C3	CO3_HUMAN	187148	139	FISLGEACKK	23190.6	27379.9	23271	23285.8	24644.6	23714.1	25901.1	22964.6	35573.6	29338.1	7706.84	8706.38	6578.34	5243.61	13177.5	11879.5	21758.4	20326.6	11298.7	11589.6	30673.3	30475.8	23861.7	24838.8	10903.9	9749.42	15438.9	16174.7	9279.65	8946.05	16961.7	17304.2	7121.55	5697.55	9130.42	7190.21	22088.9	20450.3	16043.9	15901.1	13786.2	12709.3	15066.2
P01024	C3	Complement C3	CO3_HUMAN	187148	139	SDDKVTLEER	23190.6	27379.9	23271	23285.8	24644.6	23714.1	25901.1	22964.6	35573.6	29338.1	7706.84	8706.38	6578.34	5243.61	13177.5	11879.5	21758.4	20326.6	11298.7	11589.6	30673.3	30475.8	23861.7	24838.8	10903.9	9749.42	15438.9	16174.7	9279.65	8946.05	16961.7	17304.2	7121.55	5697.55	9130.42	7190.21	22088.9	20450.3	16043.9	15901.1	13786.2	12709.3	15066.2
P01024	C3	Complement C3	CO3_HUMAN	187148	139	ASHLGLAR	23190.6	27379.9	23271	23285.8	24644.6	23714.1	25901.1	22964.6	35573.6	29338.1	7706.84	8706.38	6578.34	5243.61	13177.5	11879.5	21758.4	20326.6	11298.7	11589.6	30673.3	30475.8	23861.7	24838.8	10903.9	9749.42	15438.9	16174.7	9279.65	8946.05	16961.7	17304.2	7121.55	5697.55	9130.42	7190.21	22088.9	20450.3	16043.9	15901.1	13786.2	12709.3	15066.2
P01024	C3	Complement C3	CO3_HUMAN	187148	139	SVQLTEK	23190.6	27379.9	23271	23285.8	24644.6	23714.1	25901.1	22964.6	35573.6	29338.1	7706.84	8706.38	6578.34	5243.61	13177.5	11879.5	21758.4	20326.6	11298.7	11589.6	30673.3	30475.8	23861.7	24838.8	10903.9	9749.42	15438.9	16174.7	9279.65	8946.05	16961.7	17304.2	7121.55	5697.55	9130.42	7190.21	22088.9	20450.3	16043.9	15901.1	13786.2	12709.3	15066.2
P01024	C3	Complement C3	CO3_HUMAN	187148	139	GYTQQLAFR	23190.6	27379.9	23271	23285.8	24644.6	23714.1	25901.1	22964.6	35573.6	29338.1	7706.84	8706.38	6578.34	5243.61	13177.5	11879.5	21758.4	20326.6	11298.7	11589.6	30673.3	30475.8	23861.7	24838.8	10903.9	9749.42	15438.9	16174.7	9279.65	8946.05	16961.7	17304.2	7121.55	5697.55	9130.42	7190.21	22088.9	20450.3	16043.9	15901.1	13786.2	12709.3	15066.2
P01024	C3	Complement C3	CO3_HUMAN	187148	139	ISLPESLK	23190.6	27379.9	23271	23285.8	24644.6	23714.1	25901.1	22964.6	35573.6	29338.1	7706.84	8706.38	6578.34	5243.61	13177.5	11879.5	21758.4	20326.6	11298.7	11589.6	30673.3	30475.8	23861.7	24838.8	10903.9	9749.42	15438.9	16174.7	9279.65	8946.05	16961.7	17304.2	7121.55	5697.55	9130.42	7190.21	22088.9	20450.3	16043.9	15901.1	13786.2	12709.3	15066.2
P01024	C3	Complement C3	CO3_HUMAN	187148	139	DSCVGSLVVK	23190.6	27379.9	23271	23285.8	24644.6	23714.1	25901.1	22964.6	35573.6	29338.1	7706.84	8706.38	6578.34	5243.61	13177.5	11879.5	21758.4	20326.6	11298.7	11589.6	30673.3	30475.8	23861.7	24838.8	10903.9	9749.42	15438.9	16174.7	9279.65	8946.05	16961.7	17304.2	7121.55	5697.55	9130.42	7190.21	22088.9	20450.3	16043.9	15901.1	13786.2	12709.3	15066.2
P01024	C3	Complement C3	CO3_HUMAN	187148	139	VLLDGVQNPR	23190.6	27379.9	23271	23285.8	24644.6	23714.1	25901.1	22964.6	35573.6	29338.1	7706.84	8706.38	6578.34	5243.61	13177.5	11879.5	21758.4	20326.6	11298.7	11589.6	30673.3	30475.8	23861.7	24838.8	10903.9	9749.42	15438.9	16174.7	9279.65	8946.05	16961.7	17304.2	7121.55	5697.55	9130.42	7190.21	22088.9	20450.3	16043.9	15901.1	13786.2	12709.3	15066.2
P01024	C3	Complement C3	CO3_HUMAN	187148	139	VTIKPAPETEK	23190.6	27379.9	23271	23285.8	24644.6	23714.1	25901.1	22964.6	35573.6	29338.1	7706.84	8706.38	6578.34	5243.61	13177.5	11879.5	21758.4	20326.6	11298.7	11589.6	30673.3	30475.8	23861.7	24838.8	10903.9	9749.42	15438.9	16174.7	9279.65	8946.05	16961.7	17304.2	7121.55	5697.55	9130.42	7190.21	22088.9	20450.3	16043.9	15901.1	13786.2	12709.3	15066.2
P01024	C3	Complement C3	CO3_HUMAN	187148	139	SVQLTEKR	23190.6	27379.9	23271	23285.8	24644.6	23714.1	25901.1	22964.6	35573.6	29338.1	7706.84	8706.38	6578.34	5243.61	13177.5	11879.5	21758.4	20326.6	11298.7	11589.6	30673.3	30475.8	23861.7	24838.8	10903.9	9749.42	15438.9	16174.7	9279.65	8946.05	16961.7	17304.2	7121.55	5697.55	9130.42	7190.21	22088.9	20450.3	16043.9	15901.1	13786.2	12709.3	15066.2
P01024	C3	Complement C3	CO3_HUMAN	187148	139	TGLQEVEVK	23190.6	27379.9	23271	23285.8	24644.6	23714.1	25901.1	22964.6	35573.6	29338.1	7706.84	8706.38	6578.34	5243.61	13177.5	11879.5	21758.4	20326.6	11298.7	11589.6	30673.3	30475.8	23861.7	24838.8	10903.9	9749.42	15438.9	16174.7	9279.65	8946.05	16961.7	17304.2	7121.55	5697.55	9130.42	7190.21	22088.9	20450.3	16043.9	15901.1	13786.2	12709.3	15066.2
P01024	C3	Complement C3	CO3_HUMAN	187148	139	QGALELIK	23190.6	27379.9	23271	23285.8	24644.6	23714.1	25901.1	22964.6	35573.6	29338.1	7706.84	8706.38	6578.34	5243.61	13177.5	11879.5	21758.4	20326.6	11298.7	11589.6	30673.3	30475.8	23861.7	24838.8	10903.9	9749.42	15438.9	16174.7	9279.65	8946.05	16961.7	17304.2	7121.55	5697.55	9130.42	7190.21	22088.9	20450.3	16043.9	15901.1	13786.2	12709.3	15066.2
P01024	C3	Complement C3	CO3_HUMAN	187148	139	LKGPLLNK	23190.6	27379.9	23271	23285.8	24644.6	23714.1	25901.1	22964.6	35573.6	29338.1	7706.84	8706.38	6578.34	5243.61	13177.5	11879.5	21758.4	20326.6	11298.7	11589.6	30673.3	30475.8	23861.7	24838.8	10903.9	9749.42	15438.9	16174.7	9279.65	8946.05	16961.7	17304.2	7121.55	5697.55	9130.42	7190.21	22088.9	20450.3	16043.9	15901.1	13786.2	12709.3	15066.2
P01024	C3	Complement C3	CO3_HUMAN	187148	139	LDKACEPGVDYVYK	23190.6	27379.9	23271	23285.8	24644.6	23714.1	25901.1	22964.6	35573.6	29338.1	7706.84	8706.38	6578.34	5243.61	13177.5	11879.5	21758.4	20326.6	11298.7	11589.6	30673.3	30475.8	23861.7	24838.8	10903.9	9749.42	15438.9	16174.7	9279.65	8946.05	16961.7	17304.2	7121.55	5697.55	9130.42	7190.21	22088.9	20450.3	16043.9	15901.1	13786.2	12709.3	15066.2
P01024	C3	Complement C3	CO3_HUMAN	187148	139	AKDQLTCNKFDLK	23190.6	27379.9	23271	23285.8	24644.6	23714.1	25901.1	22964.6	35573.6	29338.1	7706.84	8706.38	6578.34	5243.61	13177.5	11879.5	21758.4	20326.6	11298.7	11589.6	30673.3	30475.8	23861.7	24838.8	10903.9	9749.42	15438.9	16174.7	9279.65	8946.05	16961.7	17304.2	7121.55	5697.55	9130.42	7190.21	22088.9	20450.3	16043.9	15901.1	13786.2	12709.3	15066.2
P01024	C3	Complement C3	CO3_HUMAN	187148	139	KVLLDGVQNPR	23190.6	27379.9	23271	23285.8	24644.6	23714.1	25901.1	22964.6	35573.6	29338.1	7706.84	8706.38	6578.34	5243.61	13177.5	11879.5	21758.4	20326.6	11298.7	11589.6	30673.3	30475.8	23861.7	24838.8	10903.9	9749.42	15438.9	16174.7	9279.65	8946.05	16961.7	17304.2	7121.55	5697.55	9130.42	7190.21	22088.9	20450.3	16043.9	15901.1	13786.2	12709.3	15066.2
P01024	C3	Complement C3	CO3_HUMAN	187148	139	GVFVLNKK	23190.6	27379.9	23271	23285.8	24644.6	23714.1	25901.1	22964.6	35573.6	29338.1	7706.84	8706.38	6578.34	5243.61	13177.5	11879.5	21758.4	20326.6	11298.7	11589.6	30673.3	30475.8	23861.7	24838.8	10903.9	9749.42	15438.9	16174.7	9279.65	8946.05	16961.7	17304.2	7121.55	5697.55	9130.42	7190.21	22088.9	20450.3	16043.9	15901.1	13786.2	12709.3	15066.2
P01024	C3	Complement C3	CO3_HUMAN	187148	139	VVLVAVDK	23190.6	27379.9	23271	23285.8	24644.6	23714.1	25901.1	22964.6	35573.6	29338.1	7706.84	8706.38	6578.34	5243.61	13177.5	11879.5	21758.4	20326.6	11298.7	11589.6	30673.3	30475.8	23861.7	24838.8	10903.9	9749.42	15438.9	16174.7	9279.65	8946.05	16961.7	17304.2	7121.55	5697.55	9130.42	7190.21	22088.9	20450.3	16043.9	15901.1	13786.2	12709.3	15066.2
P01024	C3	Complement C3	CO3_HUMAN	187148	139	ISLPESLKR	23190.6	27379.9	23271	23285.8	24644.6	23714.1	25901.1	22964.6	35573.6	29338.1	7706.84	8706.38	6578.34	5243.61	13177.5	11879.5	21758.4	20326.6	11298.7	11589.6	30673.3	30475.8	23861.7	24838.8	10903.9	9749.42	15438.9	16174.7	9279.65	8946.05	16961.7	17304.2	7121.55	5697.55	9130.42	7190.21	22088.9	20450.3	16043.9	15901.1	13786.2	12709.3	15066.2
P01024	C3	Complement C3	CO3_HUMAN	187148	139	ADIGCTPGSGK	23190.6	27379.9	23271	23285.8	24644.6	23714.1	25901.1	22964.6	35573.6	29338.1	7706.84	8706.38	6578.34	5243.61	13177.5	11879.5	21758.4	20326.6	11298.7	11589.6	30673.3	30475.8	23861.7	24838.8	10903.9	9749.42	15438.9	16174.7	9279.65	8946.05	16961.7	17304.2	7121.55	5697.55	9130.42	7190.21	22088.9	20450.3	16043.9	15901.1	13786.2	12709.3	15066.2
P01024	C3	Complement C3	CO3_HUMAN	187148	139	TKKQELSEAEQATR	23190.6	27379.9	23271	23285.8	24644.6	23714.1	25901.1	22964.6	35573.6	29338.1	7706.84	8706.38	6578.34	5243.61	13177.5	11879.5	21758.4	20326.6	11298.7	11589.6	30673.3	30475.8	23861.7	24838.8	10903.9	9749.42	15438.9	16174.7	9279.65	8946.05	16961.7	17304.2	7121.55	5697.55	9130.42	7190.21	22088.9	20450.3	16043.9	15901.1	13786.2	12709.3	15066.2
P01024	C3	Complement C3	CO3_HUMAN	187148	139	KGYTQQLAFR	23190.6	27379.9	23271	23285.8	24644.6	23714.1	25901.1	22964.6	35573.6	29338.1	7706.84	8706.38	6578.34	5243.61	13177.5	11879.5	21758.4	20326.6	11298.7	11589.6	30673.3	30475.8	23861.7	24838.8	10903.9	9749.42	15438.9	16174.7	9279.65	8946.05	16961.7	17304.2	7121.55	5697.55	9130.42	7190.21	22088.9	20450.3	16043.9	15901.1	13786.2	12709.3	15066.2
P01024	C3	Complement C3	CO3_HUMAN	187148	139	CAEENCFIQK	23190.6	27379.9	23271	23285.8	24644.6	23714.1	25901.1	22964.6	35573.6	29338.1	7706.84	8706.38	6578.34	5243.61	13177.5	11879.5	21758.4	20326.6	11298.7	11589.6	30673.3	30475.8	23861.7	24838.8	10903.9	9749.42	15438.9	16174.7	9279.65	8946.05	16961.7	17304.2	7121.55	5697.55	9130.42	7190.21	22088.9	20450.3	16043.9	15901.1	13786.2	12709.3	15066.2
P01024	C3	Complement C3	CO3_HUMAN	187148	139	SSLSVPYVIVPLK	23190.6	27379.9	23271	23285.8	24644.6	23714.1	25901.1	22964.6	35573.6	29338.1	7706.84	8706.38	6578.34	5243.61	13177.5	11879.5	21758.4	20326.6	11298.7	11589.6	30673.3	30475.8	23861.7	24838.8	10903.9	9749.42	15438.9	16174.7	9279.65	8946.05	16961.7	17304.2	7121.55	5697.55	9130.42	7190.21	22088.9	20450.3	16043.9	15901.1	13786.2	12709.3	15066.2
P01024	C3	Complement C3	CO3_HUMAN	187148	139	SGIPIVTSPYQIHFTK	23190.6	27379.9	23271	23285.8	24644.6	23714.1	25901.1	22964.6	35573.6	29338.1	7706.84	8706.38	6578.34	5243.61	13177.5	11879.5	21758.4	20326.6	11298.7	11589.6	30673.3	30475.8	23861.7	24838.8	10903.9	9749.42	15438.9	16174.7	9279.65	8946.05	16961.7	17304.2	7121.55	5697.55	9130.42	7190.21	22088.9	20450.3	16043.9	15901.1	13786.2	12709.3	15066.2
P01024	C3	Complement C3	CO3_HUMAN	187148	139	KLVLSSEK	23190.6	27379.9	23271	23285.8	24644.6	23714.1	25901.1	22964.6	35573.6	29338.1	7706.84	8706.38	6578.34	5243.61	13177.5	11879.5	21758.4	20326.6	11298.7	11589.6	30673.3	30475.8	23861.7	24838.8	10903.9	9749.42	15438.9	16174.7	9279.65	8946.05	16961.7	17304.2	7121.55	5697.55	9130.42	7190.21	22088.9	20450.3	16043.9	15901.1	13786.2	12709.3	15066.2
P01024	C3	Complement C3	CO3_HUMAN	187148	139	RQGALELIK	23190.6	27379.9	23271	23285.8	24644.6	23714.1	25901.1	22964.6	35573.6	29338.1	7706.84	8706.38	6578.34	5243.61	13177.5	11879.5	21758.4	20326.6	11298.7	11589.6	30673.3	30475.8	23861.7	24838.8	10903.9	9749.42	15438.9	16174.7	9279.65	8946.05	16961.7	17304.2	7121.55	5697.55	9130.42	7190.21	22088.9	20450.3	16043.9	15901.1	13786.2	12709.3	15066.2
P01024	C3	Complement C3	CO3_HUMAN	187148	139	KQELSEAEQATR	23190.6	27379.9	23271	23285.8	24644.6	23714.1	25901.1	22964.6	35573.6	29338.1	7706.84	8706.38	6578.34	5243.61	13177.5	11879.5	21758.4	20326.6	11298.7	11589.6	30673.3	30475.8	23861.7	24838.8	10903.9	9749.42	15438.9	16174.7	9279.65	8946.05	16961.7	17304.2	7121.55	5697.55	9130.42	7190.21	22088.9	20450.3	16043.9	15901.1	13786.2	12709.3	15066.2
P01024	C3	Complement C3	CO3_HUMAN	187148	139	AAVYHHFISDGVR	23190.6	27379.9	23271	23285.8	24644.6	23714.1	25901.1	22964.6	35573.6	29338.1	7706.84	8706.38	6578.34	5243.61	13177.5	11879.5	21758.4	20326.6	11298.7	11589.6	30673.3	30475.8	23861.7	24838.8	10903.9	9749.42	15438.9	16174.7	9279.65	8946.05	16961.7	17304.2	7121.55	5697.55	9130.42	7190.21	22088.9	20450.3	16043.9	15901.1	13786.2	12709.3	15066.2
P01024	C3	Complement C3	CO3_HUMAN	187148	139	QGALELIKK	23190.6	27379.9	23271	23285.8	24644.6	23714.1	25901.1	22964.6	35573.6	29338.1	7706.84	8706.38	6578.34	5243.61	13177.5	11879.5	21758.4	20326.6	11298.7	11589.6	30673.3	30475.8	23861.7	24838.8	10903.9	9749.42	15438.9	16174.7	9279.65	8946.05	16961.7	17304.2	7121.55	5697.55	9130.42	7190.21	22088.9	20450.3	16043.9	15901.1	13786.2	12709.3	15066.2
P01024	C3	Complement C3	CO3_HUMAN	187148	139	QPSSAFAAFVK	23190.6	27379.9	23271	23285.8	24644.6	23714.1	25901.1	22964.6	35573.6	29338.1	7706.84	8706.38	6578.34	5243.61	13177.5	11879.5	21758.4	20326.6	11298.7	11589.6	30673.3	30475.8	23861.7	24838.8	10903.9	9749.42	15438.9	16174.7	9279.65	8946.05	16961.7	17304.2	7121.55	5697.55	9130.42	7190.21	22088.9	20450.3	16043.9	15901.1	13786.2	12709.3	15066.2
P01024	C3	Complement C3	CO3_HUMAN	187148	139	SDDKVTLEERLDK	23190.6	27379.9	23271	23285.8	24644.6	23714.1	25901.1	22964.6	35573.6	29338.1	7706.84	8706.38	6578.34	5243.61	13177.5	11879.5	21758.4	20326.6	11298.7	11589.6	30673.3	30475.8	23861.7	24838.8	10903.9	9749.42	15438.9	16174.7	9279.65	8946.05	16961.7	17304.2	7121.55	5697.55	9130.42	7190.21	22088.9	20450.3	16043.9	15901.1	13786.2	12709.3	15066.2
P01024	C3	Complement C3	CO3_HUMAN	187148	139	QELSEAEQATR	23190.6	27379.9	23271	23285.8	24644.6	23714.1	25901.1	22964.6	35573.6	29338.1	7706.84	8706.38	6578.34	5243.61	13177.5	11879.5	21758.4	20326.6	11298.7	11589.6	30673.3	30475.8	23861.7	24838.8	10903.9	9749.42	15438.9	16174.7	9279.65	8946.05	16961.7	17304.2	7121.55	5697.55	9130.42	7190.21	22088.9	20450.3	16043.9	15901.1	13786.2	12709.3	15066.2
P01024	C3	Complement C3	CO3_HUMAN	187148	139	LCRDELCR	23190.6	27379.9	23271	23285.8	24644.6	23714.1	25901.1	22964.6	35573.6	29338.1	7706.84	8706.38	6578.34	5243.61	13177.5	11879.5	21758.4	20326.6	11298.7	11589.6	30673.3	30475.8	23861.7	24838.8	10903.9	9749.42	15438.9	16174.7	9279.65	8946.05	16961.7	17304.2	7121.55	5697.55	9130.42	7190.21	22088.9	20450.3	16043.9	15901.1	13786.2	12709.3	15066.2
P01024	C3	Complement C3	CO3_HUMAN	187148	139	HQQTVTIPPK	23190.6	27379.9	23271	23285.8	24644.6	23714.1	25901.1	22964.6	35573.6	29338.1	7706.84	8706.38	6578.34	5243.61	13177.5	11879.5	21758.4	20326.6	11298.7	11589.6	30673.3	30475.8	23861.7	24838.8	10903.9	9749.42	15438.9	16174.7	9279.65	8946.05	16961.7	17304.2	7121.55	5697.55	9130.42	7190.21	22088.9	20450.3	16043.9	15901.1	13786.2	12709.3	15066.2
P01024	C3	Complement C3	CO3_HUMAN	187148	139	ENEGFTVTAEGK	23190.6	27379.9	23271	23285.8	24644.6	23714.1	25901.1	22964.6	35573.6	29338.1	7706.84	8706.38	6578.34	5243.61	13177.5	11879.5	21758.4	20326.6	11298.7	11589.6	30673.3	30475.8	23861.7	24838.8	10903.9	9749.42	15438.9	16174.7	9279.65	8946.05	16961.7	17304.2	7121.55	5697.55	9130.42	7190.21	22088.9	20450.3	16043.9	15901.1	13786.2	12709.3	15066.2
P01024	C3	Complement C3	CO3_HUMAN	187148	139	SEETKENEGFTVTAEGK	23190.6	27379.9	23271	23285.8	24644.6	23714.1	25901.1	22964.6	35573.6	29338.1	7706.84	8706.38	6578.34	5243.61	13177.5	11879.5	21758.4	20326.6	11298.7	11589.6	30673.3	30475.8	23861.7	24838.8	10903.9	9749.42	15438.9	16174.7	9279.65	8946.05	16961.7	17304.2	7121.55	5697.55	9130.42	7190.21	22088.9	20450.3	16043.9	15901.1	13786.2	12709.3	15066.2
P01024	C3	Complement C3	CO3_HUMAN	187148	139	IPIEDGSGEVVLSR	23190.6	27379.9	23271	23285.8	24644.6	23714.1	25901.1	22964.6	35573.6	29338.1	7706.84	8706.38	6578.34	5243.61	13177.5	11879.5	21758.4	20326.6	11298.7	11589.6	30673.3	30475.8	23861.7	24838.8	10903.9	9749.42	15438.9	16174.7	9279.65	8946.05	16961.7	17304.2	7121.55	5697.55	9130.42	7190.21	22088.9	20450.3	16043.9	15901.1	13786.2	12709.3	15066.2
P01024	C3	Complement C3	CO3_HUMAN	187148	139	VFLDCCNYITELR	23190.6	27379.9	23271	23285.8	24644.6	23714.1	25901.1	22964.6	35573.6	29338.1	7706.84	8706.38	6578.34	5243.61	13177.5	11879.5	21758.4	20326.6	11298.7	11589.6	30673.3	30475.8	23861.7	24838.8	10903.9	9749.42	15438.9	16174.7	9279.65	8946.05	16961.7	17304.2	7121.55	5697.55	9130.42	7190.21	22088.9	20450.3	16043.9	15901.1	13786.2	12709.3	15066.2
P01024	C3	Complement C3	CO3_HUMAN	187148	139	EALKLEEK	23190.6	27379.9	23271	23285.8	24644.6	23714.1	25901.1	22964.6	35573.6	29338.1	7706.84	8706.38	6578.34	5243.61	13177.5	11879.5	21758.4	20326.6	11298.7	11589.6	30673.3	30475.8	23861.7	24838.8	10903.9	9749.42	15438.9	16174.7	9279.65	8946.05	16961.7	17304.2	7121.55	5697.55	9130.42	7190.21	22088.9	20450.3	16043.9	15901.1	13786.2	12709.3	15066.2
P01024	C3	Complement C3	CO3_HUMAN	187148	139	FYHPEKEDGKLNK	23190.6	27379.9	23271	23285.8	24644.6	23714.1	25901.1	22964.6	35573.6	29338.1	7706.84	8706.38	6578.34	5243.61	13177.5	11879.5	21758.4	20326.6	11298.7	11589.6	30673.3	30475.8	23861.7	24838.8	10903.9	9749.42	15438.9	16174.7	9279.65	8946.05	16961.7	17304.2	7121.55	5697.55	9130.42	7190.21	22088.9	20450.3	16043.9	15901.1	13786.2	12709.3	15066.2
P01024	C3	Complement C3	CO3_HUMAN	187148	139	IFTVNHK	23190.6	27379.9	23271	23285.8	24644.6	23714.1	25901.1	22964.6	35573.6	29338.1	7706.84	8706.38	6578.34	5243.61	13177.5	11879.5	21758.4	20326.6	11298.7	11589.6	30673.3	30475.8	23861.7	24838.8	10903.9	9749.42	15438.9	16174.7	9279.65	8946.05	16961.7	17304.2	7121.55	5697.55	9130.42	7190.21	22088.9	20450.3	16043.9	15901.1	13786.2	12709.3	15066.2
P01024	C3	Complement C3	CO3_HUMAN	187148	139	RIPIEDGSGEVVLSR	23190.6	27379.9	23271	23285.8	24644.6	23714.1	25901.1	22964.6	35573.6	29338.1	7706.84	8706.38	6578.34	5243.61	13177.5	11879.5	21758.4	20326.6	11298.7	11589.6	30673.3	30475.8	23861.7	24838.8	10903.9	9749.42	15438.9	16174.7	9279.65	8946.05	16961.7	17304.2	7121.55	5697.55	9130.42	7190.21	22088.9	20450.3	16043.9	15901.1	13786.2	12709.3	15066.2
P01024	C3	Complement C3	CO3_HUMAN	187148	139	DQLTCNKFDLK	23190.6	27379.9	23271	23285.8	24644.6	23714.1	25901.1	22964.6	35573.6	29338.1	7706.84	8706.38	6578.34	5243.61	13177.5	11879.5	21758.4	20326.6	11298.7	11589.6	30673.3	30475.8	23861.7	24838.8	10903.9	9749.42	15438.9	16174.7	9279.65	8946.05	16961.7	17304.2	7121.55	5697.55	9130.42	7190.21	22088.9	20450.3	16043.9	15901.1	13786.2	12709.3	15066.2
P01024	C3	Complement C3	CO3_HUMAN	187148	139	FLTTAKDK	23190.6	27379.9	23271	23285.8	24644.6	23714.1	25901.1	22964.6	35573.6	29338.1	7706.84	8706.38	6578.34	5243.61	13177.5	11879.5	21758.4	20326.6	11298.7	11589.6	30673.3	30475.8	23861.7	24838.8	10903.9	9749.42	15438.9	16174.7	9279.65	8946.05	16961.7	17304.2	7121.55	5697.55	9130.42	7190.21	22088.9	20450.3	16043.9	15901.1	13786.2	12709.3	15066.2
P01024	C3	Complement C3	CO3_HUMAN	187148	139	AELQCPQPAAR	23190.6	27379.9	23271	23285.8	24644.6	23714.1	25901.1	22964.6	35573.6	29338.1	7706.84	8706.38	6578.34	5243.61	13177.5	11879.5	21758.4	20326.6	11298.7	11589.6	30673.3	30475.8	23861.7	24838.8	10903.9	9749.42	15438.9	16174.7	9279.65	8946.05	16961.7	17304.2	7121.55	5697.55	9130.42	7190.21	22088.9	20450.3	16043.9	15901.1	13786.2	12709.3	15066.2
P01024	C3	Complement C3	CO3_HUMAN	187148	139	LSINTHPSQKPLSITVR	23190.6	27379.9	23271	23285.8	24644.6	23714.1	25901.1	22964.6	35573.6	29338.1	7706.84	8706.38	6578.34	5243.61	13177.5	11879.5	21758.4	20326.6	11298.7	11589.6	30673.3	30475.8	23861.7	24838.8	10903.9	9749.42	15438.9	16174.7	9279.65	8946.05	16961.7	17304.2	7121.55	5697.55	9130.42	7190.21	22088.9	20450.3	16043.9	15901.1	13786.2	12709.3	15066.2
P01024	C3	Complement C3	CO3_HUMAN	187148	139	QLANGVDR	23190.6	27379.9	23271	23285.8	24644.6	23714.1	25901.1	22964.6	35573.6	29338.1	7706.84	8706.38	6578.34	5243.61	13177.5	11879.5	21758.4	20326.6	11298.7	11589.6	30673.3	30475.8	23861.7	24838.8	10903.9	9749.42	15438.9	16174.7	9279.65	8946.05	16961.7	17304.2	7121.55	5697.55	9130.42	7190.21	22088.9	20450.3	16043.9	15901.1	13786.2	12709.3	15066.2
P01024	C3	Complement C3	CO3_HUMAN	187148	139	TIYTPGSTVLYR	23190.6	27379.9	23271	23285.8	24644.6	23714.1	25901.1	22964.6	35573.6	29338.1	7706.84	8706.38	6578.34	5243.61	13177.5	11879.5	21758.4	20326.6	11298.7	11589.6	30673.3	30475.8	23861.7	24838.8	10903.9	9749.42	15438.9	16174.7	9279.65	8946.05	16961.7	17304.2	7121.55	5697.55	9130.42	7190.21	22088.9	20450.3	16043.9	15901.1	13786.2	12709.3	15066.2
P01024	C3	Complement C3	CO3_HUMAN	187148	139	IHWESASLLR	23190.6	27379.9	23271	23285.8	24644.6	23714.1	25901.1	22964.6	35573.6	29338.1	7706.84	8706.38	6578.34	5243.61	13177.5	11879.5	21758.4	20326.6	11298.7	11589.6	30673.3	30475.8	23861.7	24838.8	10903.9	9749.42	15438.9	16174.7	9279.65	8946.05	16961.7	17304.2	7121.55	5697.55	9130.42	7190.21	22088.9	20450.3	16043.9	15901.1	13786.2	12709.3	15066.2
P01024	C3	Complement C3	CO3_HUMAN	187148	139	YISKYELDK	23190.6	27379.9	23271	23285.8	24644.6	23714.1	25901.1	22964.6	35573.6	29338.1	7706.84	8706.38	6578.34	5243.61	13177.5	11879.5	21758.4	20326.6	11298.7	11589.6	30673.3	30475.8	23861.7	24838.8	10903.9	9749.42	15438.9	16174.7	9279.65	8946.05	16961.7	17304.2	7121.55	5697.55	9130.42	7190.21	22088.9	20450.3	16043.9	15901.1	13786.2	12709.3	15066.2
P01024	C3	Complement C3	CO3_HUMAN	187148	139	AAVYHHFISDGVRK	23190.6	27379.9	23271	23285.8	24644.6	23714.1	25901.1	22964.6	35573.6	29338.1	7706.84	8706.38	6578.34	5243.61	13177.5	11879.5	21758.4	20326.6	11298.7	11589.6	30673.3	30475.8	23861.7	24838.8	10903.9	9749.42	15438.9	16174.7	9279.65	8946.05	16961.7	17304.2	7121.55	5697.55	9130.42	7190.21	22088.9	20450.3	16043.9	15901.1	13786.2	12709.3	15066.2
P01024	C3	Complement C3	CO3_HUMAN	187148	139	QPSSAFAAFVKR	23190.6	27379.9	23271	23285.8	24644.6	23714.1	25901.1	22964.6	35573.6	29338.1	7706.84	8706.38	6578.34	5243.61	13177.5	11879.5	21758.4	20326.6	11298.7	11589.6	30673.3	30475.8	23861.7	24838.8	10903.9	9749.42	15438.9	16174.7	9279.65	8946.05	16961.7	17304.2	7121.55	5697.55	9130.42	7190.21	22088.9	20450.3	16043.9	15901.1	13786.2	12709.3	15066.2
P01024	C3	Complement C3	CO3_HUMAN	187148	139	VPVAVQGEDTVQSLTQGDGVAK	23190.6	27379.9	23271	23285.8	24644.6	23714.1	25901.1	22964.6	35573.6	29338.1	7706.84	8706.38	6578.34	5243.61	13177.5	11879.5	21758.4	20326.6	11298.7	11589.6	30673.3	30475.8	23861.7	24838.8	10903.9	9749.42	15438.9	16174.7	9279.65	8946.05	16961.7	17304.2	7121.55	5697.55	9130.42	7190.21	22088.9	20450.3	16043.9	15901.1	13786.2	12709.3	15066.2
P01024	C3	Complement C3	CO3_HUMAN	187148	139	IPIEDGSGEVVLSRK	23190.6	27379.9	23271	23285.8	24644.6	23714.1	25901.1	22964.6	35573.6	29338.1	7706.84	8706.38	6578.34	5243.61	13177.5	11879.5	21758.4	20326.6	11298.7	11589.6	30673.3	30475.8	23861.7	24838.8	10903.9	9749.42	15438.9	16174.7	9279.65	8946.05	16961.7	17304.2	7121.55	5697.55	9130.42	7190.21	22088.9	20450.3	16043.9	15901.1	13786.2	12709.3	15066.2
P01024	C3	Complement C3	CO3_HUMAN	187148	139	LVAYYTLIGASGQR	23190.6	27379.9	23271	23285.8	24644.6	23714.1	25901.1	22964.6	35573.6	29338.1	7706.84	8706.38	6578.34	5243.61	13177.5	11879.5	21758.4	20326.6	11298.7	11589.6	30673.3	30475.8	23861.7	24838.8	10903.9	9749.42	15438.9	16174.7	9279.65	8946.05	16961.7	17304.2	7121.55	5697.55	9130.42	7190.21	22088.9	20450.3	16043.9	15901.1	13786.2	12709.3	15066.2
P01024	C3	Complement C3	CO3_HUMAN	187148	139	FYHPEKEDGK	23190.6	27379.9	23271	23285.8	24644.6	23714.1	25901.1	22964.6	35573.6	29338.1	7706.84	8706.38	6578.34	5243.61	13177.5	11879.5	21758.4	20326.6	11298.7	11589.6	30673.3	30475.8	23861.7	24838.8	10903.9	9749.42	15438.9	16174.7	9279.65	8946.05	16961.7	17304.2	7121.55	5697.55	9130.42	7190.21	22088.9	20450.3	16043.9	15901.1	13786.2	12709.3	15066.2
P01024	C3	Complement C3	CO3_HUMAN	187148	139	VYAYYNLEESCTR	23190.6	27379.9	23271	23285.8	24644.6	23714.1	25901.1	22964.6	35573.6	29338.1	7706.84	8706.38	6578.34	5243.61	13177.5	11879.5	21758.4	20326.6	11298.7	11589.6	30673.3	30475.8	23861.7	24838.8	10903.9	9749.42	15438.9	16174.7	9279.65	8946.05	16961.7	17304.2	7121.55	5697.55	9130.42	7190.21	22088.9	20450.3	16043.9	15901.1	13786.2	12709.3	15066.2
P01024	C3	Complement C3	CO3_HUMAN	187148	139	EALKLEEKK	23190.6	27379.9	23271	23285.8	24644.6	23714.1	25901.1	22964.6	35573.6	29338.1	7706.84	8706.38	6578.34	5243.61	13177.5	11879.5	21758.4	20326.6	11298.7	11589.6	30673.3	30475.8	23861.7	24838.8	10903.9	9749.42	15438.9	16174.7	9279.65	8946.05	16961.7	17304.2	7121.55	5697.55	9130.42	7190.21	22088.9	20450.3	16043.9	15901.1	13786.2	12709.3	15066.2
P01024	C3	Complement C3	CO3_HUMAN	187148	139	NRWEDPGK	23190.6	27379.9	23271	23285.8	24644.6	23714.1	25901.1	22964.6	35573.6	29338.1	7706.84	8706.38	6578.34	5243.61	13177.5	11879.5	21758.4	20326.6	11298.7	11589.6	30673.3	30475.8	23861.7	24838.8	10903.9	9749.42	15438.9	16174.7	9279.65	8946.05	16961.7	17304.2	7121.55	5697.55	9130.42	7190.21	22088.9	20450.3	16043.9	15901.1	13786.2	12709.3	15066.2
P01024	C3	Complement C3	CO3_HUMAN	187148	139	VLLDGVQNPRAEDLVGK	23190.6	27379.9	23271	23285.8	24644.6	23714.1	25901.1	22964.6	35573.6	29338.1	7706.84	8706.38	6578.34	5243.61	13177.5	11879.5	21758.4	20326.6	11298.7	11589.6	30673.3	30475.8	23861.7	24838.8	10903.9	9749.42	15438.9	16174.7	9279.65	8946.05	16961.7	17304.2	7121.55	5697.55	9130.42	7190.21	22088.9	20450.3	16043.9	15901.1	13786.2	12709.3	15066.2
P01024	C3	Complement C3	CO3_HUMAN	187148	139	SNLDEDIIAEENIVSR	23190.6	27379.9	23271	23285.8	24644.6	23714.1	25901.1	22964.6	35573.6	29338.1	7706.84	8706.38	6578.34	5243.61	13177.5	11879.5	21758.4	20326.6	11298.7	11589.6	30673.3	30475.8	23861.7	24838.8	10903.9	9749.42	15438.9	16174.7	9279.65	8946.05	16961.7	17304.2	7121.55	5697.55	9130.42	7190.21	22088.9	20450.3	16043.9	15901.1	13786.2	12709.3	15066.2
P01024	C3	Complement C3	CO3_HUMAN	187148	139	TFISPIKCR	23190.6	27379.9	23271	23285.8	24644.6	23714.1	25901.1	22964.6	35573.6	29338.1	7706.84	8706.38	6578.34	5243.61	13177.5	11879.5	21758.4	20326.6	11298.7	11589.6	30673.3	30475.8	23861.7	24838.8	10903.9	9749.42	15438.9	16174.7	9279.65	8946.05	16961.7	17304.2	7121.55	5697.55	9130.42	7190.21	22088.9	20450.3	16043.9	15901.1	13786.2	12709.3	15066.2
P01024	C3	Complement C3	CO3_HUMAN	187148	139	NEQVEIR	23190.6	27379.9	23271	23285.8	24644.6	23714.1	25901.1	22964.6	35573.6	29338.1	7706.84	8706.38	6578.34	5243.61	13177.5	11879.5	21758.4	20326.6	11298.7	11589.6	30673.3	30475.8	23861.7	24838.8	10903.9	9749.42	15438.9	16174.7	9279.65	8946.05	16961.7	17304.2	7121.55	5697.55	9130.42	7190.21	22088.9	20450.3	16043.9	15901.1	13786.2	12709.3	15066.2
P01024	C3	Complement C3	CO3_HUMAN	187148	139	TRFISLGEACK	23190.6	27379.9	23271	23285.8	24644.6	23714.1	25901.1	22964.6	35573.6	29338.1	7706.84	8706.38	6578.34	5243.61	13177.5	11879.5	21758.4	20326.6	11298.7	11589.6	30673.3	30475.8	23861.7	24838.8	10903.9	9749.42	15438.9	16174.7	9279.65	8946.05	16961.7	17304.2	7121.55	5697.55	9130.42	7190.21	22088.9	20450.3	16043.9	15901.1	13786.2	12709.3	15066.2
P01024	C3	Complement C3	CO3_HUMAN	187148	139	EVVADSVWVDVK	23190.6	27379.9	23271	23285.8	24644.6	23714.1	25901.1	22964.6	35573.6	29338.1	7706.84	8706.38	6578.34	5243.61	13177.5	11879.5	21758.4	20326.6	11298.7	11589.6	30673.3	30475.8	23861.7	24838.8	10903.9	9749.42	15438.9	16174.7	9279.65	8946.05	16961.7	17304.2	7121.55	5697.55	9130.42	7190.21	22088.9	20450.3	16043.9	15901.1	13786.2	12709.3	15066.2
P01024	C3	Complement C3	CO3_HUMAN	187148	139	TRFISLGEACKK	23190.6	27379.9	23271	23285.8	24644.6	23714.1	25901.1	22964.6	35573.6	29338.1	7706.84	8706.38	6578.34	5243.61	13177.5	11879.5	21758.4	20326.6	11298.7	11589.6	30673.3	30475.8	23861.7	24838.8	10903.9	9749.42	15438.9	16174.7	9279.65	8946.05	16961.7	17304.2	7121.55	5697.55	9130.42	7190.21	22088.9	20450.3	16043.9	15901.1	13786.2	12709.3	15066.2
P01024	C3	Complement C3	CO3_HUMAN	187148	139	FYYIYNEK	23190.6	27379.9	23271	23285.8	24644.6	23714.1	25901.1	22964.6	35573.6	29338.1	7706.84	8706.38	6578.34	5243.61	13177.5	11879.5	21758.4	20326.6	11298.7	11589.6	30673.3	30475.8	23861.7	24838.8	10903.9	9749.42	15438.9	16174.7	9279.65	8946.05	16961.7	17304.2	7121.55	5697.55	9130.42	7190.21	22088.9	20450.3	16043.9	15901.1	13786.2	12709.3	15066.2
P01024	C3	Complement C3	CO3_HUMAN	187148	139	DFDFVPPVVR	23190.6	27379.9	23271	23285.8	24644.6	23714.1	25901.1	22964.6	35573.6	29338.1	7706.84	8706.38	6578.34	5243.61	13177.5	11879.5	21758.4	20326.6	11298.7	11589.6	30673.3	30475.8	23861.7	24838.8	10903.9	9749.42	15438.9	16174.7	9279.65	8946.05	16961.7	17304.2	7121.55	5697.55	9130.42	7190.21	22088.9	20450.3	16043.9	15901.1	13786.2	12709.3	15066.2
P01024	C3	Complement C3	CO3_HUMAN	187148	139	VFLDCCNYITELRR	23190.6	27379.9	23271	23285.8	24644.6	23714.1	25901.1	22964.6	35573.6	29338.1	7706.84	8706.38	6578.34	5243.61	13177.5	11879.5	21758.4	20326.6	11298.7	11589.6	30673.3	30475.8	23861.7	24838.8	10903.9	9749.42	15438.9	16174.7	9279.65	8946.05	16961.7	17304.2	7121.55	5697.55	9130.42	7190.21	22088.9	20450.3	16043.9	15901.1	13786.2	12709.3	15066.2
P01024	C3	Complement C3	CO3_HUMAN	187148	139	VSHSEDDCLAFK	23190.6	27379.9	23271	23285.8	24644.6	23714.1	25901.1	22964.6	35573.6	29338.1	7706.84	8706.38	6578.34	5243.61	13177.5	11879.5	21758.4	20326.6	11298.7	11589.6	30673.3	30475.8	23861.7	24838.8	10903.9	9749.42	15438.9	16174.7	9279.65	8946.05	16961.7	17304.2	7121.55	5697.55	9130.42	7190.21	22088.9	20450.3	16043.9	15901.1	13786.2	12709.3	15066.2
P01024	C3	Complement C3	CO3_HUMAN	187148	139	GQGTLSVVTMYHAK	23190.6	27379.9	23271	23285.8	24644.6	23714.1	25901.1	22964.6	35573.6	29338.1	7706.84	8706.38	6578.34	5243.61	13177.5	11879.5	21758.4	20326.6	11298.7	11589.6	30673.3	30475.8	23861.7	24838.8	10903.9	9749.42	15438.9	16174.7	9279.65	8946.05	16961.7	17304.2	7121.55	5697.55	9130.42	7190.21	22088.9	20450.3	16043.9	15901.1	13786.2	12709.3	15066.2
P01024	C3	Complement C3	CO3_HUMAN	187148	139	NTMILEICTR	23190.6	27379.9	23271	23285.8	24644.6	23714.1	25901.1	22964.6	35573.6	29338.1	7706.84	8706.38	6578.34	5243.61	13177.5	11879.5	21758.4	20326.6	11298.7	11589.6	30673.3	30475.8	23861.7	24838.8	10903.9	9749.42	15438.9	16174.7	9279.65	8946.05	16961.7	17304.2	7121.55	5697.55	9130.42	7190.21	22088.9	20450.3	16043.9	15901.1	13786.2	12709.3	15066.2
P01024	C3	Complement C3	CO3_HUMAN	187148	139	VELLHNPAFCSLATTK	23190.6	27379.9	23271	23285.8	24644.6	23714.1	25901.1	22964.6	35573.6	29338.1	7706.84	8706.38	6578.34	5243.61	13177.5	11879.5	21758.4	20326.6	11298.7	11589.6	30673.3	30475.8	23861.7	24838.8	10903.9	9749.42	15438.9	16174.7	9279.65	8946.05	16961.7	17304.2	7121.55	5697.55	9130.42	7190.21	22088.9	20450.3	16043.9	15901.1	13786.2	12709.3	15066.2
P01024	C3	Complement C3	CO3_HUMAN	187148	139	GLEVTITAR	23190.6	27379.9	23271	23285.8	24644.6	23714.1	25901.1	22964.6	35573.6	29338.1	7706.84	8706.38	6578.34	5243.61	13177.5	11879.5	21758.4	20326.6	11298.7	11589.6	30673.3	30475.8	23861.7	24838.8	10903.9	9749.42	15438.9	16174.7	9279.65	8946.05	16961.7	17304.2	7121.55	5697.55	9130.42	7190.21	22088.9	20450.3	16043.9	15901.1	13786.2	12709.3	15066.2
P01024	C3	Complement C3	CO3_HUMAN	187148	139	KVFLDCCNYITELR	23190.6	27379.9	23271	23285.8	24644.6	23714.1	25901.1	22964.6	35573.6	29338.1	7706.84	8706.38	6578.34	5243.61	13177.5	11879.5	21758.4	20326.6	11298.7	11589.6	30673.3	30475.8	23861.7	24838.8	10903.9	9749.42	15438.9	16174.7	9279.65	8946.05	16961.7	17304.2	7121.55	5697.55	9130.42	7190.21	22088.9	20450.3	16043.9	15901.1	13786.2	12709.3	15066.2
P01024	C3	Complement C3	CO3_HUMAN	187148	139	KVFLDCCNYITELRR	23190.6	27379.9	23271	23285.8	24644.6	23714.1	25901.1	22964.6	35573.6	29338.1	7706.84	8706.38	6578.34	5243.61	13177.5	11879.5	21758.4	20326.6	11298.7	11589.6	30673.3	30475.8	23861.7	24838.8	10903.9	9749.42	15438.9	16174.7	9279.65	8946.05	16961.7	17304.2	7121.55	5697.55	9130.42	7190.21	22088.9	20450.3	16043.9	15901.1	13786.2	12709.3	15066.2
P01024	C3	Complement C3	CO3_HUMAN	187148	139	IWDVVEKADIGCTPGSGK	23190.6	27379.9	23271	23285.8	24644.6	23714.1	25901.1	22964.6	35573.6	29338.1	7706.84	8706.38	6578.34	5243.61	13177.5	11879.5	21758.4	20326.6	11298.7	11589.6	30673.3	30475.8	23861.7	24838.8	10903.9	9749.42	15438.9	16174.7	9279.65	8946.05	16961.7	17304.2	7121.55	5697.55	9130.42	7190.21	22088.9	20450.3	16043.9	15901.1	13786.2	12709.3	15066.2
P01024	C3	Complement C3	CO3_HUMAN	187148	139	EVVADSVWVDVKDSCVGSLVVK	23190.6	27379.9	23271	23285.8	24644.6	23714.1	25901.1	22964.6	35573.6	29338.1	7706.84	8706.38	6578.34	5243.61	13177.5	11879.5	21758.4	20326.6	11298.7	11589.6	30673.3	30475.8	23861.7	24838.8	10903.9	9749.42	15438.9	16174.7	9279.65	8946.05	16961.7	17304.2	7121.55	5697.55	9130.42	7190.21	22088.9	20450.3	16043.9	15901.1	13786.2	12709.3	15066.2
P01024	C3	Complement C3	CO3_HUMAN	187148	139	TLDPERLGR	23190.6	27379.9	23271	23285.8	24644.6	23714.1	25901.1	22964.6	35573.6	29338.1	7706.84	8706.38	6578.34	5243.61	13177.5	11879.5	21758.4	20326.6	11298.7	11589.6	30673.3	30475.8	23861.7	24838.8	10903.9	9749.42	15438.9	16174.7	9279.65	8946.05	16961.7	17304.2	7121.55	5697.55	9130.42	7190.21	22088.9	20450.3	16043.9	15901.1	13786.2	12709.3	15066.2
P01024	C3	Complement C3	CO3_HUMAN	187148	139	NTLIIYLDK	23190.6	27379.9	23271	23285.8	24644.6	23714.1	25901.1	22964.6	35573.6	29338.1	7706.84	8706.38	6578.34	5243.61	13177.5	11879.5	21758.4	20326.6	11298.7	11589.6	30673.3	30475.8	23861.7	24838.8	10903.9	9749.42	15438.9	16174.7	9279.65	8946.05	16961.7	17304.2	7121.55	5697.55	9130.42	7190.21	22088.9	20450.3	16043.9	15901.1	13786.2	12709.3	15066.2
P01024	C3	Complement C3	CO3_HUMAN	187148	139	LKGPLLNKFLTTAK	23190.6	27379.9	23271	23285.8	24644.6	23714.1	25901.1	22964.6	35573.6	29338.1	7706.84	8706.38	6578.34	5243.61	13177.5	11879.5	21758.4	20326.6	11298.7	11589.6	30673.3	30475.8	23861.7	24838.8	10903.9	9749.42	15438.9	16174.7	9279.65	8946.05	16961.7	17304.2	7121.55	5697.55	9130.42	7190.21	22088.9	20450.3	16043.9	15901.1	13786.2	12709.3	15066.2
P01024	C3	Complement C3	CO3_HUMAN	187148	139	SLKVVPEGIR	23190.6	27379.9	23271	23285.8	24644.6	23714.1	25901.1	22964.6	35573.6	29338.1	7706.84	8706.38	6578.34	5243.61	13177.5	11879.5	21758.4	20326.6	11298.7	11589.6	30673.3	30475.8	23861.7	24838.8	10903.9	9749.42	15438.9	16174.7	9279.65	8946.05	16961.7	17304.2	7121.55	5697.55	9130.42	7190.21	22088.9	20450.3	16043.9	15901.1	13786.2	12709.3	15066.2
[truncated: 4,646 more rows]
[truncated: 17 more columns]
