# Supplementary material for: Towards the Definition of the Molecular Hallmarks of Idiopathic Membranous Nephropathy in Serum Proteome: A DIA-PASEF Approach
Source: Int J Mol Sci. 2023 Jul 21;24(14):11756. doi: 10.3390/ijms241411756 (PMC10380405; doi:10.3390/ijms241411756)
Supplement: Supplementary file 1 [file ijms-24-11756-s001.zip › Table S3.xlsx]

## Sheet: Foglio1
Sample ID	Urine Proteins (g/day)	Serum Proteins (g/dL)	Serum Albumin (g/dL)	Serum Creatinine (mg/dL)	Therapy
IMN v10	8.67	5	2.7	0.94	n.a.
IMN v8	6.2	n.a.	3.38	0.78	n.a.
IMN v14	4.3	6.3	3.7	1.1	n.a.
IMN v15	10.6	3.4	1.4	0.66	n.a.
IMN o12	7	3.59	1.54	0.65	Rituximab
IMN v13	n.a.	n.a.	n.a.	n.a.	Ponticelli regimen
IMN v37	3.09	3.83	2.09	0.5	Ponticelli regimen
IMN v30	> 10	5.4	3.25	6.1	n.a.
IMN v22	10	2.2	4.9	1	n.a.
IMN v5	17.57	3.73	1.77	2.62	Rituximab
IMN v9	6.15	n.a.	2.59	1.05	n.a.
IMN o1	2.83	n.a.	2.86	n.a.	Ponticelli regimen; Rituximab
IMN v1	23.92	4.7	2.04	1.37	Ponticelli regimen
IMN v20	6.93	5.21	2.03	2.95	n.a.
IMN v2	5	5	2.4	2.2	Ponticelli regimen
